# Supplementary material for: Accurate MS-based Rab10 Phosphorylation Stoichiometry Determination as Readout for LRRK2 Activity in Parkinson's Disease
Source: Mol Cell Proteomics. 2020 Nov 25;19(9):1546–60. doi: 10.1074/mcp.RA120.002055 (PMC8143643; doi:10.1074/mcp.RA120.002055)
Supplement: Supplementary file 1 [file mmc1.zip]

Archive with 5 entries (5 files):
- mmc1/159671_1_supp_550238_qc36sp.xlsx
- mmc1/159671_1_supp_550277_qc39fh.pdf
- mmc1/159671_1_supp_550278_qc39fh.xlsx
- mmc1/159671_1_supp_550280_qc39fh.xlsx
- mmc1/159671_1_supp_550281_qc39fh.xlsx
