# Supplementary material for: Accurate MS-based Rab10 Phosphorylation Stoichiometry Determination as Readout for LRRK2 Activity in Parkinson's Disease
Source: Mol Cell Proteomics. 2020 Nov 25;19(9):1546–60. doi: 10.1074/mcp.RA120.002055 (PMC8143643; doi:10.1074/mcp.RA120.002055)
Supplement: Supplementary file 1 [file mmc1.zip › mmc1/159671_1_supp_550238_qc36sp.xlsx]

## Sheet: Sheet1
Intensity	Histones (identified for proteomic ruler)	Peptides	Razor + unique peptides	Unique peptides	Sequence coverage [%]	Unique + razor sequence coverage [%]	Unique sequence coverage [%]	Mol. weight [kDa]	Q-value	Score	Intensity	MS/MS count	Copy number	Concentration [nM]	Protein IDs	T: Majority protein IDs	Protein names	Gene names
35.965		12	12	12	69.1	69.1	69.1	23489	0	323.31	119680000000	88	3545020	8699.41	P51149;C9J592;C9J8S3;C9IZZ0;C9J4V0;C9J4S4;C9J7D1	P51149;C9J592;C9J8S3;C9IZZ0;C9J4V0	Ras-related protein Rab-7a	RAB7A
35.3517		13	13	7	70.1	70.1	35.3	22171	0	323.31	117350000000	110	2455130	6024.83	Q9H0U4;E9PLD0;Q92928	Q9H0U4;E9PLD0	Ras-related protein Rab-1B	RAB1B
35.4421		8	6	6	39.4	31.2	31.2	24868	0	100.77	53591000000	32	2330340	5718.6	P51159;H3BN55;P51159-2;H3BUD9;H3BS49;H3BVH7;H3BU81	P51159;H3BN55;P51159-2;H3BUD9;H3BS49;H3BVH7;H3BU81	Ras-related protein Rab-27A	RAB27A
34.9413		7	6	5	38.5	33	29.5	22541	0	151.72	61422000000	44	1816870	4458.57	P61026;P59190;P59190-2	P61026	Ras-related protein Rab-10	RAB10
34.1893		8	8	5	47.9	47.9	33	23707	0	224.88	28564000000	60	1025750	2517.17	P61020;P61020-2;F8VUA5	P61020;P61020-2;F8VUA5	Ras-related protein Rab-5B	RAB5B
34.1173		12	12	6	61.8	61.8	32.5	23545	0	114.38	28977000000	67	982561	2411.18	P61019;P61019-2;E9PKL7;H7C125;E9PE37;H0YD31;H0YDL5	P61019;P61019-2;E9PKL7;H7C125	Ras-related protein Rab-2A	RAB2A
33.6241		9	9	7	62.4	62.4	51	21569	0	137.47	16182000000	36	762000	1869.93	Q13636;J3QR51	Q13636	Ras-related protein Rab-31	RAB31
33.7444		13	13	13	68.8	68.8	68.8	23897	0	259.56	49031000000	80	747614	1834.63	P61106;X6RFL8	P61106;X6RFL8	Ras-related protein Rab-14	RAB14
33.3603		10	10	10	58.7	58.7	58.7	24347	0	178.94	19257000000	58	562265	1379.79	Q9UL25	Q9UL25	Ras-related protein Rab-21	RAB21
33.2767		7	3	3	39.1	19.3	19.3	23584	0	61.694	22764000000	37	547766	1344.21	Q92930;H0YNE9;H0YMN7;H0YLJ8;H0YL94	Q92930;H0YNE9	Ras-related protein Rab-8B	RAB8B
33.2557		9	8	5	46.1	42.9	26.9	24267	0	46.152	12045000000	31	524676	1287.54	O95716	O95716	Ras-related protein Rab-3D	RAB3D
33.1604		8	5	5	47.7	32.9	32.9	23482	0	78.287	24828000000	41	507529	1245.47	P51148;P51148-2;K7ERI8;K7ERQ8;F8VVK3;K7ENY4;F8VVZ0;F8VWU4;K7EIP6;F8WCY6;F8WD79;F8VPW9;F8VSF8;F8VWZ7	P51148;P51148-2;K7ERI8;K7ERQ8;F8VVK3;K7ENY4	Ras-related protein Rab-5C	RAB5C
32.7943		11	11	1	54.8	54.8	10.6	23593	0	203.15	15711000000	49	391936	961.803	P20340;F5H3K7;P20340-3;F5GX61;Q14964;C9JB90	P20340	Ras-related protein Rab-6A	RAB6A
32.7031		9	9	9	53.7	53.7	53.7	23124	0	55.836	8481500000	20	375387	921.193	Q969Q5;F8W8H5;D6RFW3	Q969Q5;F8W8H5	Ras-related protein Rab-24	RAB24
32.5911		12	12	11	68	68	63.6	24997	0	229.42	21933000000	40	321311	788.491	Q13637	Q13637	Ras-related protein Rab-32	RAB32
32.2973		9	3	3	56.1	22	22	22677	0	13.185	13177000000	24	288927	709.022	P62820;E7END7;P62820-2;P62820-3	P62820;E7END7;P62820-2	Ras-related protein Rab-1A	RAB1A
32.2319		10	10	10	58.3	58.3	58.3	22977	0	119.18	9497100000	43	272522	668.764	Q9NP72;Q9NP72-2;A0A087X163;H0Y6T8;Q9NP72-3;Q5W0J0	Q9NP72;Q9NP72-2;A0A087X163;H0Y6T8;Q9NP72-3;Q5W0J0	Ras-related protein Rab-18	RAB18
32.0993		9	9	7	42.9	42.9	35.8	23339	0	62.804	5625400000	24	244732	600.566	Q86YS6;Q86YS6-2;C9JFM7;REV__Q8WY22;REV__Q13751	Q86YS6	Ras-related protein Rab-43	RAB43
32.0509		8	8	7	46.3	46.3	42.3	23025	0	36.535	9141000000	26	239895	588.697	Q15286;F5H157;Q15286-2;F5H7F8	Q15286;F5H157;Q15286-2	Ras-related protein Rab-35	RAB35
32.199		8	8	6	41.9	41.9	32.8	25717	0	13.857	5750100000	22	237998	584.041	Q9H082	Q9H082	Ras-related protein Rab-33B	RAB33B
31.6308		8	6	4	36.2	27.1	16.4	23668	0	102.69	13552000000	26	174416	428.012	P61006;P61006-2	P61006;P61006-2	Ras-related protein Rab-8A	RAB8A
31.2791		7	7	3	39	39	17.8	23586	0	51.393	5162200000	19	137156	336.579	P61018;P61018-2;M0R0X1	P61018;P61018-2;M0R0X1	Ras-related protein Rab-4B	RAB4B
33.4643		29	29	29	40.5	40.5	40.5	110850	0	323.31	15402000000	77	132724	325.701	A0A087WXI0;Q7Z6P3	A0A087WXI0;Q7Z6P3	Ras-related protein Rab-44	RAB44
30.3997		8	5	5	47.9	33	33	23658	0	33.76	5265900000	11	74330.6	182.406	P20339;P20339-2	P20339;P20339-2	Ras-related protein Rab-5A	RAB5A
30.4457		10	10	10	49.3	49.3	49.3	24815	0	27.213	4092800000	24	73161.2	179.536	Q96AX2;A8MTC6;B7Z3L0;Q96AX2-3;Q96AX2-4;A8MZI4;Q96AX2-2;A8MSP2;Q9ULW5;Q9ULW5-2	Q96AX2;A8MTC6;B7Z3L0;Q96AX2-3;Q96AX2-4;A8MZI4;Q96AX2-2;A8MSP2	Ras-related protein Rab-37	RAB37
28.4757		7	7	7	3.7	3.7	3.7	225390	0	13.728	416220000	7	2056.08	5.04559	Q38SD2;E9PK39;E9PMK9;Q38SD2-2;H0YEW1	Q38SD2;E9PK39;E9PMK9	Leucine-rich repeat serine/threonine-protein kinase 1	LRRK1
30.4102		11	11	9	57.8	57.8	49.5	24608	0	42.685	81920000000	69	71985.7	176.651	O00194;K7ES41	O00194	Ras-related protein Rab-27B	RAB27B
34.1634		61	61	61	28.9	28.9	28.9	286100	0	323.31	22329000000	146	83486.6	204.874	Q5S007;E9PC85;C9JBF0;H7C3B6;A0A1B0GUQ3	Q5S007;E9PC85	Leucine-rich repeat serine/threonine-protein kinase 2	LRRK2
30.1847		6	6	5	40.3	40.3	34.8	22837	0	18.893	4686400000	17	66342.6	162.803	P51151;A0A1B0GUI0	P51151	Ras-related protein Rab-9A	RAB9A
29.6992		9	7	7	57.2	45.9	45.9	21855	0	41.907	1451500000	16	49512.6	121.503	Q9UL26	Q9UL26	Ras-related protein Rab-22A	RAB22A
29.2658		5	2	2	30	14.1	14.1	24984	0	29.926	716090000	4	32073.8	78.7083	P20336;S4R3Q3;M0R257	P20336;S4R3Q3	Ras-related protein Rab-3A	RAB3A
28.8064		7	4	1	34.5	21.7	5.4	22774	0	10.153	1751100000	16	25590.5	62.7986	P51153;P20337	P51153	Ras-related protein Rab-13	RAB13
27.697		3	2	2	15.2	11.5	11.5	24400	0	6.7763	217580000	3	11070.3	27.1662	A4D1S5;C9JJQ5;A4D1S5-2	A4D1S5;C9JJQ5;A4D1S5-2	Ras-related protein Rab-19	RAB19
34.9795		29	29	29	40.8	40.8	40.8	91706	0	323.31	60428000000	125	458589	1125.37	Q96QK1;I3L4S0;I3L4P4	Q96QK1	Vacuolar protein sorting-associated protein 35	VPS35
27.2464		11	1	0	54.8	10.6	0	23548	0	106.54	159220000	1	8394.07	20.5989	P20340-2;P20340-4	P20340-2;P20340-4	Ras-related protein Rab-6A	RAB6A
26.8392		6	6	6	23.4	23.4	23.4	27248	0	6.9765	1234700000	14	5470.07	13.4234	Q6IQ22	Q6IQ22	Ras-related protein Rab-12	RAB12
26.236		4	4	4	18.6	18.6	18.6	24841	0	6.2234	238040000	6	3949.94	9.69307	P51157;P51157-3;P51157-2;Q8WVF3;H0Y9S6;H0Y927	P51157;P51157-3;P51157-2;Q8WVF3;H0Y9S6	Ras-related protein Rab-28	RAB28
25.7564		5	5	5	26.5	26.5	26.5	26277	0	7.8272	996880000	9	2677.97	6.57169	Q9NX57	Q9NX57	Ras-related protein Rab-20	RAB20
25.6808		2	2	2	8.4	8.4	8.4	26659	0	3.5984	99392000	3	2504.83	6.1468	Q9ULC3	Q9ULC3	Ras-related protein Rab-23	RAB23
25.4377		8	2	2	46.3	13.9	13.9	24214	0	6.7655	702320000	6	2330.17	5.71818	Q8WUD1;Q5HYI5;Q8WUD1-2	Q8WUD1;Q5HYI5;Q8WUD1-2	Ras-related protein Rab-2B	RAB2B
32.4463		16	16	15	57.2	57.2	55.1	42621	0	323.31	34349000000	76	170461	418.307	P35237;A0A024QZX5;A0A087X1N8	P35237;A0A024QZX5;A0A087X1N8	Serpin B6	SERPINB6
32.0696		3	3	3	38.6	38.6	38.6	11284	0	146.94	11596000000	16	495898	1216.92	P02655;A0A024R0T9;K7ER74;Q6P163;V9GYJ8	P02655;A0A024R0T9;K7ER74;Q6P163	Apolipoprotein C-II;Proapolipoprotein C-II	APOC2;APOC4-APOC2
27.0605		3	3	3	14.2	14.2	14.2	23743	0	9.8972	487120000	6	7318.61	17.9597	Q6I9Y2;A0A024R341;F8WF22	Q6I9Y2;A0A024R341	THO complex subunit 7 homolog	THOC7;NIF3L1BP1
30.9259		35	35	35	34.1	34.1	34.1	141450	0	323.31	13385000000	84	17903.4	43.9345	Q00341;A0A024R4E5;Q00341-2;H0Y394;H7C0A4;C9J5E5;C9JIZ1;H7C2D1;C9JHS7;C9JHZ8;C9JES8;C9JZI8;H7BZC3;C9JT62;C9JK79;C9JMQ6;C9JQ82;C9JBS3;C9JEJ8;C9JHN6;C9JHS9;C9J739	Q00341;A0A024R4E5;Q00341-2;H0Y394	Vigilin	HDLBP
29.4407		4	4	4	16.3	16.3	16.3	40610	0	277.51	728660000	8	22275.2	54.6628	Q9BXJ8;A0A087WZA9;A0A024R4K9;A0A087X266;Q9BXJ8-2	Q9BXJ8;A0A087WZA9;A0A024R4K9;A0A087X266;Q9BXJ8-2	Transmembrane protein 120A	TMEM120A;TMPIT
31.8843		10	10	10	45.4	45.4	45.4	22591	0	11.585	76061000000	50	217829	534.549	P46781;A0A024R4M0;B5MCT8;C9JM19;F2Z3C0;A8MXK4	P46781;A0A024R4M0;B5MCT8;C9JM19	40S ribosomal protein S9	RPS9
35.9801		31	17	17	66.3	40.6	40.6	60626	0	323.31	140270000000	162	1387940	3405.98	Q9H4M9;A0A024R571;C9JC03;C9J2Z4;C9JIJ3;C9IZH1;C9JDQ8	Q9H4M9;A0A024R571;C9JC03;C9J2Z4	EH domain-containing protein 1	EHD1
27.5723		4	4	4	10.6	10.6	10.6	41496	0	8.0805	894560000	11	5970.6	14.6517	O75503;A0A1B0GWI2;A0A0A0MRU5;A0A024R644;A0A1B0GTI0;A0A087WZY0;A0A1B0GWJ7;A0A1C7CYZ2;A0A1B0GTR6;A0A1B0GTV7;A0A1B0GUE8;A0A1B0GV94;A0A1B0GU14;A0A1B0GVL0	O75503;A0A1B0GWI2;A0A0A0MRU5;A0A024R644;A0A1B0GTI0;A0A087WZY0;A0A1B0GWJ7;A0A1C7CYZ2;A0A1B0GTR6;A0A1B0GTV7;A0A1B0GUE8;A0A1B0GV94	Ceroid-lipofuscinosis neuronal protein 5	CLN5
32.2669		8	8	8	59	59	59	25898	0	323.31	12876000000	41	247729	607.921	P25787;A0A024RA52;C9JCK5;H3BT36;H7C402	P25787;A0A024RA52;C9JCK5	Proteasome subunit alpha type-2;Proteasome subunit alpha type	PSMA2
26.279		2	2	2	5.7	5.7	5.7	44845	0.00045005	2.8167	470680000	4	2254.15	5.53164	Q96BI1;E9PRM7;A0A0J9YWM3;A0A024RCG2	Q96BI1;E9PRM7;A0A0J9YWM3;A0A024RCG2	Solute carrier family 22 member 18	SLC22A18
30.9687		2	2	2	24.7	24.7	24.7	10792	0.00058403	2.4379	3062900000	5	241733	593.208	O00453;A0A024RCL9;O00453-6;O00453-4;O00453-10;O00453-13;O00453-3;O00453-2;O00453-11;F2Z2M1	O00453;A0A024RCL9;O00453-6;O00453-4;O00453-10;O00453-13;O00453-3;O00453-2;O00453-11;F2Z2M1	Leukocyte-specific transcript 1 protein	LST1
33.7817		4	2	2	55.7	27.4	27.4	11208	0	8.1887	41938000000	28	1635660	4013.88	A0A075B6L0;A0A075B6K9;P0CG06;P0CG05;P0CF74;A0A075B6L1;A0M8Q6	A0A075B6L0;A0A075B6K9;P0CG06;P0CG05;P0CF74;A0A075B6L1;A0M8Q6	Ig lambda-3 chain C regions;Ig lambda-2 chain C regions;Ig lambda-6 chain C region;Ig lambda-7 chain C region	IGLC3;IGLC2;IGLC6;IGLC7
29.8593		13	6	5	47.5	27.9	24.7	41287	0	95.293	7531700000	19	29286.4	71.8682	P01860;A0A075B6N8	P01860;A0A075B6N8	Ig gamma-3 chain C region	IGHG3
31.0911		13	13	13	34.7	34.7	34.7	49306	0	103.47	13720000000	54	57595.8	141.339	P01871;A0A087WYJ9;A0A075B6N9;A0A1B0GUU9;P01871-2;P04220	P01871;A0A087WYJ9;A0A075B6N9;A0A1B0GUU9;P01871-2;P04220	Ig mu chain C region;Ig mu heavy chain disease protein	IGHM
26.5848		2	2	1	23.3	23.3	12.5	12957	0	6.2985	2391200000	8	9643.59	23.6652	A0A075B6P5;P01615;P01614;A0A087X0Q4;A0A087WW87;A0A0A0MRZ7;A0A075B6S6;P06310	A0A075B6P5;P01615;P01614;A0A087X0Q4;A0A087WW87;A0A0A0MRZ7;A0A075B6S6;P06310	Ig kappa chain V-II region FR;Ig kappa chain V-II region Cum;Ig kappa chain V-II region RPMI 6410	IGKV2D-28;IGKV2-40;IGKV2D-26;IGKV2D-30
24.7635		2	2	2	0.9	0.9	0.9	221620	0.0058487	1.3689	28482000	1	159.548	0.391527	O75970;A0A075B6R8;B7ZB24;H0YGQ3;F5H1U9;O75970-5;O75970-3;O75970-2	O75970;A0A075B6R8;B7ZB24;H0YGQ3;F5H1U9;O75970-5;O75970-3;O75970-2	Multiple PDZ domain protein	MPDZ
23.2845		1	1	1	13.9	13.9	13.9	12537	0.00015188	3.0263	32570000	2	1011.72	2.48273	A0A0C4DH67;A0A0C4DH69;A0A075B6S5	A0A0C4DH67;A0A0C4DH69;A0A075B6S5		IGKV1-8;IGKV1-9;IGKV1-27
24.9487		10	10	5	12.8	12.8	6.8	125060	0	286.53	790250000	13	321.46	0.788857	A8CG34;A0A075B7F8;A0A087WY75;A8CG34-2;A6NF01;C9JFL1;Q6PJE2;C9JER0;C9J370;A0A0J9YWR1;Q6PJE2-5	A8CG34;A0A075B7F8;A0A087WY75;A8CG34-2	Nuclear envelope pore membrane protein POM 121C	POM121C
25.486		2	2	2	3.3	3.3	3.3	65424	0.0023533	1.7992	67921000	2	891.751	2.18834	Q494X3;A0A087WSV7;Q8TAQ5;Q8TAQ5-2	Q494X3;A0A087WSV7;Q8TAQ5;Q8TAQ5-2	Zinc finger protein 404;Zinc finger protein 420	ZNF404;ZNF420
32.4886		15	15	15	43.1	43.1	43.1	50222	0	323.31	29241000000	82	148965	365.558	V9HW75;A0A087WSV8;P80303;P80303-2;Q2L696;E9PKG6;E9PLR0;E9PLE9;H0YEG8;E9PJP3;E9PM22;H0YD18	V9HW75;A0A087WSV8;P80303;P80303-2;Q2L696;E9PKG6;E9PLR0;E9PLE9	Nucleobindin-2;Nesfatin-1	HEL-S-109;NUCB2;Nucb2
33.2159		13	13	12	29.7	29.7	27.4	70905	0	255.48	17977000000	49	174680	428.662	Q16881;Q16881-3;Q16881-4;E9PIR7;F8W809;A0A087WSW9;A0A182DWI3;A0A087WSY9;Q16881-5;Q16881-2;Q16881-6;E2QRB9;Q16881-7;E9PKD3;A0A0B4J225;E9PIZ5;E9PLT3;E9PKI4;E9PRI8;E9PQI3	Q16881;Q16881-3;Q16881-4;E9PIR7;F8W809;A0A087WSW9;A0A182DWI3;A0A087WSY9;Q16881-5;Q16881-2;Q16881-6;E2QRB9;Q16881-7	Thioredoxin reductase 1, cytoplasmic	TXNRD1
27.6071		3	3	3	4.6	4.6	4.6	91114	0	14.669	204440000	3	2785.54	6.83566	Q08499;Q08499-6;Q08499-2;Q08499-10;Q08499-9;A0A087WSZ7;A0A1B0GW84;Q08499-3;Q08499-11;Q08499-4;Q08499-5;Q08499-8;Q08499-7;D6RHE0;Q08499-12	Q08499;Q08499-6;Q08499-2;Q08499-10;Q08499-9;A0A087WSZ7;A0A1B0GW84;Q08499-3;Q08499-11;Q08499-4;Q08499-5;Q08499-8	cAMP-specific 3,5-cyclic phosphodiesterase 4D	PDE4D
31.6705		7	7	7	37.6	37.6	37.6	22174	0	19.248	9755200000	43	191368	469.614	P36969;A0A087X2I2;A0A087WT12;P36969-2;K7ERP4;K7EJ20;K7EKX7;R4GNE4;K7ENB4;A0A087X247;A0A0A0MTT1	P36969;A0A087X2I2;A0A087WT12;P36969-2;K7ERP4;K7EJ20;K7EKX7;R4GNE4;K7ENB4	Phospholipid hydroperoxide glutathione peroxidase, mitochondrial;Glutathione peroxidase	GPX4
32.5111		10	10	10	35.6	35.6	35.6	35117	0	69.14	19610000000	42	216378	530.987	Q9H0W9;A0A087WT99;Q9H0W9-2;Q9H0W9-3;Q9H0W9-4;E9PQS1;E9PPB5;E9PJU8;E9PR95;E9PSC3;E9PLC5;E9PLB3;E9PIP1	Q9H0W9;A0A087WT99;Q9H0W9-2;Q9H0W9-3;Q9H0W9-4;E9PQS1;E9PPB5;E9PJU8	Ester hydrolase C11orf54	C11orf54
25.3012		9	9	9	25.4	25.4	25.4	59615	0	181.01	1733100000	13	860.988	2.11285	Q9UI10-2;A0A087WTA5;Q9UI10-3;Q9UI10;E7ERK9;A0A087WW69;F8W8L6;H7C2L8	Q9UI10-2;A0A087WTA5;Q9UI10-3;Q9UI10;E7ERK9	Translation initiation factor eIF-2B subunit delta	EIF2B4
31.0247		6	6	6	5.1	5.1	5.1	129310	0	15.02	3959000000	28	20973.4	51.4683	P08123;A0A087WTA8	P08123;A0A087WTA8	Collagen alpha-2(I) chain	COL1A2
35.1982		26	26	26	26.4	26.4	26.4	145940	0	323.31	77171000000	140	335338	822.912	Q12913;A0A087WTK0;A0A087WVC6;Q12913-2;E9PPH3;E9PJ83	Q12913;A0A087WTK0;A0A087WVC6	Receptor-type tyrosine-protein phosphatase eta;Protein-tyrosine-phosphatase	PTPRJ
33.3999		21	19	19	34.3	31.2	31.2	73114	0	247.05	47994000000	120	192447	472.261	Q92945;A0A087WTP3;M0R0I5;M0QYH3;M0QXW7;M0R3J3;M0QYG1;M0R0C6	Q92945;A0A087WTP3;M0R0I5	Far upstream element-binding protein 2	KHSRP
25.5036		3	3	3	5.2	5.2	5.2	88649	0	8.7376	554050000	5	666.189	1.63481	Q15345;A0A0C4DH00;A0A087WTU1;A0A0B4J2G4;Q15345-3;A0A087X0S7	Q15345;A0A0C4DH00;A0A087WTU1;A0A0B4J2G4;Q15345-3;A0A087X0S7	Leucine-rich repeat-containing protein 41	LRRC41
28.6694		5	5	5	17.8	17.8	17.8	42548	0	5.6354	861820000	9	12456.2	30.5673	Q96RQ1;A0A087WU02;H0YI50;F8VPA6;H0YI58;F8W0R1;F8VR88;F8VUZ2;H0YHJ8	Q96RQ1;A0A087WU02;H0YI50;F8VPA6	Endoplasmic reticulum-Golgi intermediate compartment protein 2	ERGIC2
29.891		6	6	6	14	14	14	38036	0	10.286	3506900000	20	32494.6	79.741	Q9H0U3;A0A087WU53;Q9H0U3-2	Q9H0U3;A0A087WU53	Magnesium transporter protein 1	MAGT1
24.1234		5	5	5	24.5	24.5	24.5	35351	0	17.839	645740000	8	641.778	1.57491	Q9BRJ2;A0A0G2JMS5;A0A087WU62;A0A087X2D5	Q9BRJ2;A0A0G2JMS5;A0A087WU62;A0A087X2D5	39S ribosomal protein L45, mitochondrial	MRPL45
26.6494		6	6	5	7.4	7.4	6.6	98918	0	8.7086	402160000	7	1321.04	3.24181	Q969V6;E7ER32;A0A087X287;B0QY83;A0A087WU73;W0Z7M9;B0QY84;Q8IZQ8;B0QY74;Q8IZQ8-2;Q8IZQ8-3	Q969V6;E7ER32;A0A087X287;B0QY83;A0A087WU73;W0Z7M9	MKL/myocardin-like protein 1	MKL1;mkl1
25.3616		2	2	2	4.8	4.8	4.8	89613	0	4.4229	322540000	4	597.237	1.46561	P21580;A0A087WXL5;A0A087X1N1;D3TTY5;A0A087WU80	P21580;A0A087WXL5;A0A087X1N1;D3TTY5;A0A087WU80	Tumor necrosis factor alpha-induced protein 3;A20p50;A20p37	TNFAIP3
27.5839		8	8	8	17.4	17.4	17.4	65173	0	21.824	1683800000	14	3832.18	9.4041	Q8WYA6;A0A087WUB9;Q8WYA6-4;Q8WYA6-3;Q8WYA6-2;A2A2P1	Q8WYA6;A0A087WUB9;Q8WYA6-4;Q8WYA6-3;Q8WYA6-2	Beta-catenin-like protein 1	CTNNBL1
31.2379		7	7	7	37.2	37.2	37.2	25003	0	323.31	13619000000	32	125739	308.56	Q15005;A0A087WUC6;E9PI68;E9PL01;E9PRB9;H0YE04	Q15005;A0A087WUC6;E9PI68;E9PL01	Signal peptidase complex subunit 2	SPCS2
28.9212		4	4	4	16.5	16.5	16.5	40428	0	18.543	1011200000	12	15609.9	38.3065	A0A087WUD1;Q6DD87	A0A087WUD1;Q6DD87	Zinc finger protein 787	ZNF787
23.9903		3	3	3	2.1	2.1	2.1	248620	0	14.091	83407000	4	83.2144	0.204206	Q3T8J9;Q3T8J9-3;A0A087WUE6;Q3T8J9-2;A4PB68;B0QZ55;Q9H869-5;Q9H869-3;Q9H869-2;Q9H869-9	Q3T8J9;Q3T8J9-3;A0A087WUE6;Q3T8J9-2;A4PB68	GON-4-like protein	GON4L
22.8684		4	4	4	5.3	5.3	5.3	89804	0	7.6103	86554000	4	105.857	0.259771	Q8WXW3;A0A087WUI6;Q8WXW3-3;Q8WXW3-2;Q8WXW3-4	Q8WXW3;A0A087WUI6	Progesterone-induced-blocking factor 1	PIBF1
29.2937		9	8	8	22.6	20.7	20.7	46437	0	181.76	20197000000	31	17593.2	43.1732	O14979;A0A087WUK2;O14979-3;O14979-2	O14979;A0A087WUK2;O14979-3;O14979-2	Heterogeneous nuclear ribonucleoprotein D-like	HNRNPDL
31.9104		12	12	12	65.5	65.5	65.5	22088	0	145.45	63258000000	86	226859	556.708	P07203;A0A087WUQ6;P07203-2	P07203;A0A087WUQ6	Glutathione peroxidase 1;Glutathione peroxidase	GPX1
30.7044		3	3	3	28.6	28.6	28.6	15423	0	7.5599	12580000000	22	140831	345.597	P62847;E7ETK0;A0A087WUS0;P62847-2;P62847-3;P62847-4	P62847;E7ETK0;A0A087WUS0;P62847-2;P62847-3;P62847-4	40S ribosomal protein S24	RPS24
30.3161		29	29	29	28.9	28.9	28.9	138830	0	323.31	14146000000	66	11954	29.3348	O60841;A0A087WUT6	O60841;A0A087WUT6	Eukaryotic translation initiation factor 5B	EIF5B
26.5687		4	4	4	29.9	29.9	29.9	22876	0	140.76	1282700000	9	5401.52	13.2552	Q9NXU5;A0A087WUW9;A0A0B4J222;R4GN67	Q9NXU5;A0A087WUW9;A0A0B4J222	ADP-ribosylation factor-like protein 15	ARL15
32.4219		8	8	8	71.8	71.8	71.8	11967	0	15.91	24687000000	44	596896	1464.77	Q99417;A0A087WV05;A0A0D9SEI7	Q99417;A0A087WV05	C-Myc-binding protein	MYCBP
31.6862		7	7	7	36.1	36.1	36.1	27602	0	105.78	3790300000	15	155413	381.38	A0A0A0MR14;A0A0A0MRF2;A0A087X1R2;A0A087X0P3;A0A087WV17;Q8IYS5-2;A0A0G2JMM7;Q8IYS5-6;Q8IYS5-3;Q8IYS5-4;Q8IYS5-5;Q8IYS5;Q8IYS5-7	A0A0A0MR14;A0A0A0MRF2;A0A087X1R2;A0A087X0P3;A0A087WV17;Q8IYS5-2;A0A0G2JMM7;Q8IYS5-6;Q8IYS5-3;Q8IYS5-4;Q8IYS5-5;Q8IYS5;Q8IYS5-7	Osteoclast-associated immunoglobulin-like receptor	OSCAR
27.3346		6	6	4	21.6	21.6	14.8	43064	0	170.78	686120000	7	4879.14	11.9733	O95684;O95684-2;A0A087WV25	O95684;O95684-2;A0A087WV25	FGFR1 oncogene partner	FGFR1OP
25.3857		2	2	2	10	10	10	27207	0	4.6679	43840000	3	2000.41	4.90896	Q96NT3;A0A087WVD9;Q96NT3-2;Q96NT3-3;B5MCF3;E7EX77;E9PGZ7	Q96NT3;A0A087WVD9;Q96NT3-2;Q96NT3-3;B5MCF3;E7EX77;E9PGZ7	Protein GUCD1	GUCD1
30.624		31	31	29	21.6	21.6	20.3	193460	0	250.34	11852000000	57	10619	26.0588	Q9NZM3;A0A087WVF7;Q9NZM3-2;Q9NZM3-4;Q9NZM3-3;E7EPJ2;F8W719;H7C3E2;H7BZD4;H0Y3G5	Q9NZM3;A0A087WVF7;Q9NZM3-2;Q9NZM3-4;Q9NZM3-3	Intersectin-2	ITSN2
32.1059		3	3	3	9.2	9.2	9.2	46381	0	21.278	4622000000	10	123714	303.591	A0A087WVM2;Q8N6Q3;Q8N6Q3-2	A0A087WVM2;Q8N6Q3;Q8N6Q3-2	CD177 antigen	CD177
36.5268		64	64	51	49.4	49.4	40	191610	0	323.31	278790000000	435	641465	1574.14	Q00610;A0A087WVQ6;Q00610-2;J3KS13;K7EJJ5;J3KSQ2;J3QL20;J3KRF5;F5H5N6;A0A087WV74;A0A087WXH4	Q00610;A0A087WVQ6;Q00610-2	Clathrin heavy chain 1;Clathrin heavy chain	CLTC
28.4319		4	4	4	16.1	16.1	16.1	26879	0.00015418	3.2771	1306800000	7	16725.1	41.043	A0A087WVS8;Q70IA6;Q70IA6-3;Q70IA6-2	A0A087WVS8;Q70IA6;Q70IA6-3;Q70IA6-2	MOB kinase activator 2	MOB2
25.6988		5	5	5	27.1	27.1	27.1	24551	0	5.62	2410200000	6	2754.03	6.75834	P19388;A0A087WVZ9;A0A0A0MQR7;A0A087WWX0;A0A087WVN5	P19388;A0A087WVZ9;A0A0A0MQR7;A0A087WWX0	DNA-directed RNA polymerases I, II, and III subunit RPABC1	POLR2E
34.7947		4	4	4	25.5	25.5	25.5	18157	0	10.492	40774000000	21	2037650	5000.36	P20292;A0A087WW23	P20292;A0A087WW23	Arachidonate 5-lipoxygenase-activating protein	ALOX5AP
28.1047		1	1	1	19.8	19.8	19.8	10429	0	46.46	714900000	7	34360.4	84.3196	S4R460;A0A0B4J2B5;A0A087WW89	S4R460;A0A0B4J2B5;A0A087WW89		IGHV3OR16-9;IGHV3-72
29.4936		23	23	20	14	14	12.2	202010	0	101.35	1874000000	34	4645.31	11.3995	A0A087WWA3;Q4R9M9;O60333-4;O60333;O60333-2;O60333-3;A0A0U1RQL3;Q12756;F8W8V9;Q12756-3;Q12756-2;H7C0K6;H7C437	A0A087WWA3;Q4R9M9;O60333-4;O60333;O60333-2	Kinesin-like protein;Kinesin-like protein KIF1B	KIF1B;KIF1Bbeta
30.2086		8	8	8	40.7	40.7	40.7	25689	0	323.31	2661200000	19	59963.1	147.148	A0A087WWI0;Q9H2I8;A0A087WZZ7;M0R2H0	A0A087WWI0;Q9H2I8	Leucine-rich repeat-containing protein C10orf11	C10orf11
30.1239		10	10	10	40.2	40.2	40.2	37874	0	61.482	5067000000	19	38350.7	94.1119	Q9P2T1;A0A087WWM4;F8WAN9;H0YNJ6;Q9P2T1-3;Q9P2T1-2;H0YMB3;H0YLV5;H0YNH0;H0YLB8;H0YMV5;H0YNS9;H0YMR9;A0A0B4J281;H0YMG3;H0YK13;H0YK71;H0YL68;H0YKE1;H0YN22;H0YKK3;H0YN74;H0YMW6	Q9P2T1;A0A087WWM4;F8WAN9;H0YNJ6;Q9P2T1-3;Q9P2T1-2;H0YMB3;H0YLV5;H0YNH0;H0YLB8	GMP reductase 2;GMP reductase	GMPR2
28.7935		15	15	15	19.8	19.8	19.8	107190	0	116.83	4507400000	33	5388.54	13.2234	Q96T37;A0A087WWP4;Q96T37-4;Q96T37-2;Q96T37-3	Q96T37;A0A087WWP4;Q96T37-4;Q96T37-2;Q96T37-3	Putative RNA-binding protein 15	RBM15
24.0038		6	6	6	9.1	9.1	9.1	90071	0	8.7423	909080000	11	231.844	0.56894	Q5VWQ0;A0A087WWP8;A0A0C4DGT8;A0A0C4DH79;Q5VWQ0-4	Q5VWQ0;A0A087WWP8;A0A0C4DGT8;A0A0C4DH79;Q5VWQ0-4	Round spermatid basic protein 1	RSBN1
27.7046		17	17	17	28.6	28.6	28.6	75665	0	317.9	2252700000	23	3588.75	8.8067	Q96FV9;A0A087WWS1;Q96FV9-2;R4GMN4;A0A087WY84;J3KT14;J3KRD7;J3QQZ3;R4GN58	Q96FV9;A0A087WWS1	THO complex subunit 1	THOC1
25.6283		7	7	7	4.1	4.1	4.1	246350	0	4.6895	255020000	7	261.372	0.641402	Q9Y6J0;A0A087WWW8;Q9Y6J0-2;B5MEB3;C9JT60;C9J068	Q9Y6J0;A0A087WWW8;Q9Y6J0-2;B5MEB3	Calcineurin-binding protein cabin-1	CABIN1
29.9481		5	5	5	9.1	9.1	9.1	77063	0	8.1518	1322100000	11	16686.3	40.9478	P54803;A0A087WX10;P54803-5;P54803-4;G3V4M2;G3V5E8;G3V255;P54803-3	P54803;A0A087WX10;P54803-5;P54803-4;G3V4M2;G3V5E8	Galactocerebrosidase	GALC
29.8256		12	12	12	37.2	37.2	37.2	40750	0	33.011	15990000000	35	28987.2	71.1339	O95299;A0A087WXC5;E7ESZ7;O95299-2;Q8N1B9;C9J6X0;H7C2W5;H7C1Y7;H7C2X4	O95299;A0A087WXC5;E7ESZ7;O95299-2	NADH dehydrogenase [ubiquinone] 1 alpha subcomplex subunit 10, mitochondrial	NDUFA10
36.0266		17	17	2	78.4	78.4	14.7	24488	0	323.31	205600000000	156	3548730	8708.52	Q15907	Q15907	Ras-related protein Rab-11B	RAB11B
30.7439		16	16	16	6.4	6.4	6.4	572010	0	30.892	3241800000	28	3902.68	9.5771	Q9Y6R7;A0A087WXI2;A0A087WUZ2	Q9Y6R7;A0A087WXI2	IgGFc-binding protein	FCGBP
28.4579		22	1	1	30.1	1.2	1.2	107370	0.0022318	1.8931	432290000	3	4263.15	10.4617	B7Z879;A0A087WXL6;A0A0G2JS92;A0A087X2J4;REV__Q53S60;REV__O95342	B7Z879;A0A087WXL6		VPS11
31.4564		9	9	9	47.3	47.3	47.3	21397	0	90.371	37725000000	43	170955	419.521	P18621;A0A087WXM6;J3QQT2;J3KRX5;A0A0A6YYL6;P18621-3;J3QLC8;A0A0A0MRF8;P18621-2;J3KRB3;A0A087WWH0;J3QS96;A0A087WY81;J3KSJ0	P18621;A0A087WXM6;J3QQT2;J3KRX5;A0A0A6YYL6;P18621-3;J3QLC8;A0A0A0MRF8;P18621-2;J3KRB3;A0A087WWH0;J3QS96	60S ribosomal protein L17	RPL17;RPL17-C18orf32
26.2956		3	3	3	7.4	7.4	7.4	48807	0	4.7876	529220000	7	2095.13	5.14141	Q96CB8;A0A087WXN4;C9J0M6;E9PGI3;D6R9W3;A0A1B0GX90;C9JDP3	Q96CB8;A0A087WXN4;C9J0M6;E9PGI3	Integrator complex subunit 12	INTS12
29.9289		3	1	1	30	16	16	16423	0	323.31	1022100000	5	77262.7	189.601	A0A087WXP0	A0A087WXP0		AZU1
26.0846		3	3	3	6.4	6.4	6.4	71330	0.00030189	2.9358	262950000	6	1238.56	3.0394	Q8IY47;A0A087WXP9	Q8IY47;A0A087WXP9	Kelch repeat and BTB domain-containing protein 2	KBTBD2
32.8686		9	9	9	38.2	38.2	38.2	38792	0	129.34	22235000000	61	250962	615.856	O43681;A0A087WXS7;K7ERW9	O43681;A0A087WXS7	ATPase ASNA1	ASNA1
23.6964		5	5	5	12.2	12.2	12.2	51603	0	9.682	290170000	9	327.016	0.802491	Q9NWS8;A0A087WXU0;Q9NWS8-2;Q5SZ82	Q9NWS8;A0A087WXU0;Q9NWS8-2;Q5SZ82	Required for meiotic nuclear division protein 1 homolog	RMND1
29.1624		4	4	4	12.1	12.1	12.1	41780	0	13.381	822070000	10	17853.3	43.8117	P54252;P54252-2;G3V526;E9PJN5;G3V4U9;A0A087WXY4;D3VVH9;A0A0A0MS38;A0A087X1A8;G3V3R7;F5H211;P54252-4;G3V2G1;G3V328;C9JQV6;P54252-3;G3V3A6;D3VVP3;D6R9I5;G3V4B1;G3V390;G3V3S5;G3V4F5;G3V2G2;G3V4F4;G3V5H3;S4R399;G3V3T6;P54252-5;G3V3T0	P54252;P54252-2;G3V526;E9PJN5;G3V4U9;A0A087WXY4;D3VVH9;A0A0A0MS38;A0A087X1A8;G3V3R7;F5H211;P54252-4;G3V2G1;G3V328;C9JQV6;P54252-3;G3V3A6;D3VVP3;D6R9I5;G3V4B1;G3V390;G3V3S5;G3V4F5;G3V2G2;G3V4F4;G3V5H3;S4R399;G3V3T6;P54252-5	Ataxin-3	ATXN3
30.8219		8	8	8	33.9	33.9	33.9	33879	0	95.142	4509200000	31	69553.3	170.682	Q9NP79;A0A087WY55;Q5TGM0;Q9NP79-2	Q9NP79;A0A087WY55;Q5TGM0;Q9NP79-2	Vacuolar protein sorting-associated protein VTA1 homolog	VTA1
32.2807		10	10	10	25.1	25.1	25.1	49654	0	75.62	12580000000	52	130446	320.111	Q96CW1;Q96CW1-2;A0A087WY71;E9PFW3;C9JJ47;C9JTK4;C9JGT8;C9JJD3;H7C4C3;C9JPV8	Q96CW1;Q96CW1-2;A0A087WY71;E9PFW3;C9JJ47	AP-2 complex subunit mu	AP2M1
28.5772		2	2	2	4.5	4.5	4.5	53957	0.0027401	1.689	400500000	3	9214.75	22.6128	Q6PII3;A0A087WYA9;A0A0B4J1R8	Q6PII3;A0A087WYA9;A0A0B4J1R8	Coiled-coil domain-containing protein 174	CCDC174
26.5931		5	3	3	4.1	2.7	2.7	147460	0.0008673	2.2948	159710000	3	852.244	2.09139	Q9UPT6;E9PFH7;A0A087WYG2;Q9UPT6-2	Q9UPT6;E9PFH7;A0A087WYG2	C-Jun-amino-terminal kinase-interacting protein 3	MAPK8IP3
27.6244		4	4	4	16.7	16.7	16.7	28424	0.00044964	2.8007	528010000	6	9036.59	22.1756	O75586;G3V4A5;A0A087WYL7;O75586-2	O75586;G3V4A5;A0A087WYL7;O75586-2	Mediator of RNA polymerase II transcription subunit 6	MED6
24.2559		19	19	19	17.5	17.5	17.5	155230	0	43.355	3067200000	32	160.222	0.39318	Q7Z478;A0A087WYN9;H0Y8L1	Q7Z478;A0A087WYN9	ATP-dependent RNA helicase DHX29	DHX29
26.426		3	3	3	25.4	25.4	25.4	13453	0	21.583	5039400000	19	8319.92	20.4169	Q8IZQ5;H0YE28;A0A087WYP2;H3BV83	Q8IZQ5;H0YE28;A0A087WYP2	Selenoprotein H	SELH;C11orf31
27.0656		3	3	3	28.5	28.5	28.5	16156	0	114.4	1119200000	9	10793.1	26.4861	P09132;A0A087WYR0;A0A087WWU9;D6RBG4;P09132-2	P09132;A0A087WYR0;A0A087WWU9	Signal recognition particle 19 kDa protein	SRP19
36.1191		26	26	1	58.1	58.1	3	56940	0	323.31	113160000000	153	1627180	3993.08	Q16851;A0A087WYS1;E7EUC7;C9JQU9;C9J6Q0	Q16851;A0A087WYS1;E7EUC7	UTP--glucose-1-phosphate uridylyltransferase	UGP2
26.5163		10	10	10	9.4	9.4	9.4	131690	0	222.78	979210000	12	904.884	2.22057	Q9ULU4;Q9ULU4-14;Q9ULU4-10;A0A087WYS3;H7C4X9;Q9ULU4-17;Q9ULU4-8;Q9ULU4-21;Q9ULU4-12;Q9ULU4-16;Q9ULU4-9;Q9ULU4-5;Q9ULU4-20;Q9ULU4-13;Q9ULU4-11;Q9ULU4-7;Q9ULU4-19;Q9ULU4-6;A0A087WVZ6;Q9ULU4-3;Q9ULU4-15;Q9ULU4-23;Q9ULU4-18;Q9ULU4-22;A0A087WV57;Q9ULU4-4;Q9ULU4-2;Q5TH12	Q9ULU4;Q9ULU4-14;Q9ULU4-10;A0A087WYS3;H7C4X9;Q9ULU4-17;Q9ULU4-8;Q9ULU4-21;Q9ULU4-12;Q9ULU4-16;Q9ULU4-9;Q9ULU4-5;Q9ULU4-20;Q9ULU4-13;Q9ULU4-11;Q9ULU4-7;Q9ULU4-19;Q9ULU4-6;A0A087WVZ6;Q9ULU4-3;Q9ULU4-15;Q9ULU4-23;Q9ULU4-18;Q9ULU4-22;A0A087WV57;Q9ULU4-4;Q9ULU4-2	Protein kinase C-binding protein 1	ZMYND8
30.0695		20	20	20	42.2	42.2	42.2	77843	0	118.39	8349500000	41	17968.7	44.0949	A0A087WZ13;Q8IY67-2;E9PAU2;Q8IY67;K7EKR9;Q8IY67-3;K7EQG2	A0A087WZ13;Q8IY67-2;E9PAU2;Q8IY67	Ribonucleoprotein PTB-binding 1	RAVER1
29.1378		7	7	7	22.1	22.1	22.1	41210	0	13.852	1849000000	12	17794.5	43.6673	A0A087WZ32;A8K727;Q9HB19;A0A087X038;E5RHB5;E5RGP3	A0A087WZ32;A8K727;Q9HB19;A0A087X038	Pleckstrin homology domain-containing family A member 2	PLEKHA2
25.3726		2	2	2	4.7	4.7	4.7	69863	0	5.6024	523440000	4	771.955	1.89436	Q9H6U8;A0A087WZ62;Q9H6U8-3;A0A087WX16;A0A087WTZ3;A0A087WVC0;A0A087WZY8;H0YCW6;Q9H6U8-2;Q9H6U8-4	Q9H6U8;A0A087WZ62;Q9H6U8-3;A0A087WX16;A0A087WTZ3;A0A087WVC0;A0A087WZY8;H0YCW6;Q9H6U8-2;Q9H6U8-4	Alpha-1,2-mannosyltransferase ALG9	ALG9
32.9282		6	6	6	26.2	26.2	26.2	29480	0	323.31	15229000000	27	344183	844.617	O00584;D6REQ6;D6RHI9;A0A087WZM2;H0YAE9;A0A087WWI1;O00584-2	O00584;D6REQ6;D6RHI9;A0A087WZM2;H0YAE9	Ribonuclease T2	RNASET2
27.6636		11	11	11	36.6	36.6	36.6	42183	0	16.571	5487400000	32	6257.13	15.3549	O43837;A0A087WZN1;O43837-2;A0A087X2E5;O43837-3;A0A0D9SG66	O43837;A0A087WZN1;O43837-2;A0A087X2E5	Isocitrate dehydrogenase [NAD] subunit beta, mitochondrial;Isocitrate dehydrogenase [NAD] subunit, mitochondrial	IDH3B
25.5784		5	4	4	23.8	19.5	19.5	33557	0	3.6461	172490000	3	1853.57	4.54863	Q9H115;A0A087WZQ7;Q9H115-2;Q9H115-3	Q9H115;A0A087WZQ7;Q9H115-2;Q9H115-3	Beta-soluble NSF attachment protein	NAPB
34.2702		4	1	1	15.5	5.2	5.2	26216	0.0022303	1.8837	20802000000	19	981093	2407.58	O75015;A0A087WZR4;H0Y4U3;M9MML6	O75015;A0A087WZR4;H0Y4U3;M9MML6	Low affinity immunoglobulin gamma Fc region receptor III-B	FCGR3B
30.8559		3	3	3	51.2	51.2	51.2	10116	0	65.755	10688000000	19	238497	585.266	Q9H3K6;A0A087WZT3;H3BV85;H3BTW0;A0A0B4J295;H3BVE0;Q9H3K6-2	Q9H3K6;A0A087WZT3	BolA-like protein 2	BOLA2
24.1026		4	2	1	7.7	3.8	2.2	55715	0.0024828	1.7525	60919000	3	401.391	0.985004	Q00536;Q00536-2;A0A087WZU2;Q00536-3;H0YAZ9;E5RGN0;H0YBX5;E5RJM2	Q00536;Q00536-2;A0A087WZU2;Q00536-3;H0YAZ9;E5RGN0	Cyclin-dependent kinase 16	CDK16
31.7309		25	25	13	24	24	11.7	140410	0	126.34	7494000000	50	31511.5	77.3285	O43314;A0A087WZV0;O43314-2;D6RBU4;A0A087WWN8;H0Y9M0;K7EPT7;D6RFG4	O43314;A0A087WZV0;O43314-2	Inositol hexakisphosphate and diphosphoinositol-pentakisphosphate kinase 2	PPIP5K2
27.6849		1	1	1	2.2	2.2	2.2	44197	0.0016871	2.001	215770000	3	6060.77	14.873	Q02094;A0A087WZZ4;A0A0A0MQS8	Q02094;A0A087WZZ4;A0A0A0MQS8	Ammonium transporter Rh type A	RHAG
29.0886		10	10	10	37.6	37.6	37.6	28763	0	323.31	8713500000	27	24639.9	60.4659	Q9Y3A5;A0A087X020;F8WE72	Q9Y3A5;A0A087X020	Ribosome maturation protein SBDS	SBDS
24.9785		6	1	1	40.1	7.5	7.5	20602	0.0022297	1.8809	47517000	2	1992.03	4.88841	A0A087X091	A0A087X091		WDR13
31.9284		4	4	4	13.4	13.4	13.4	37393	0	60.747	13267000000	30	135689	332.977	P09668;A0A087X0D5;E9PKT6	P09668;A0A087X0D5;E9PKT6	Pro-cathepsin H;Cathepsin H mini chain;Cathepsin H;Cathepsin H heavy chain;Cathepsin H light chain	CTSH
27.826		1	1	1	3.2	3.2	3.2	27643	0.0060984	1.3453	424260000	6	10685.5	26.2219	A0A087X0J2	A0A087X0J2		UBXN8
28.7163		15	15	15	22.7	22.7	22.7	88813	0	55.236	3130600000	30	6164.68	15.128	Q9BWU0;A0A087X0M4;H7C256;A0A087WWF4	Q9BWU0;A0A087X0M4	Kanadaptin	SLC4A1AP
26.6996		7	7	7	17.8	17.8	17.8	73488	0	123.58	844120000	13	1841.19	4.51825	Q9BVL4;A0A087X0Q9	Q9BVL4;A0A087X0Q9	Selenoprotein O	SELO
25.7432		4	4	4	2.8	2.8	2.8	154170	0	5.2933	256320000	7	452.275	1.10987	O15550;H0Y6I7;H0Y5J3;F5H6S1;F8W8R6;A0A087X0R0;O14607;A0A087X248;F5H5V6;A0A096LPD8;F5H3N7;A0A087X2I9;F5GWV3;A0A087X0Y2;F5H8B4;O14607-2;O14607-5;O14607-3;O14607-4	O15550;H0Y6I7;H0Y5J3;F5H6S1;F8W8R6;A0A087X0R0;O14607;A0A087X248;F5H5V6;A0A096LPD8;F5H3N7;A0A087X2I9;F5GWV3;A0A087X0Y2;F5H8B4;O14607-2;O14607-5;O14607-3;O14607-4	Lysine-specific demethylase 6A;Histone demethylase UTY	KDM6A;UTY
26.0521		4	3	3	20.3	20.3	20.3	19730	0	8.4248	6287000000	11	4378.05	10.7436	Q9UMY4;A0A087X0R6;Q9UMY4-3;Q9UMY4-2	Q9UMY4;A0A087X0R6;Q9UMY4-3;Q9UMY4-2	Sorting nexin-12	SNX12
25.6456		6	6	6	6.8	6.8	6.8	108530	0	6.7379	991290000	11	600.444	1.47348	P12109;A0A087X0S5	P12109;A0A087X0S5	Collagen alpha-1(VI) chain	COL6A1
25.0996		10	10	10	17.1	17.1	17.1	82430	0	64.519	4781400000	15	541.461	1.32873	P29728;A0A087X0V5;P29728-2;F8W1C5;P29728-3	P29728;A0A087X0V5;P29728-2	2-5-oligoadenylate synthase 2	OAS2
29.5342		10	10	10	32.3	32.3	32.3	46277	0	65.79	5838700000	23	20856.8	51.1821	Q86TX2;A0A087X0W7;P49753;G3V4F2;A0A087WT95;P49753-2	Q86TX2;A0A087X0W7;P49753;G3V4F2;A0A087WT95;P49753-2	Acyl-coenzyme A thioesterase 1;Acyl-coenzyme A thioesterase 2, mitochondrial	ACOT1;ACOT2
31.5976		14	14	14	30.1	30.1	30.1	60218	0	105.75	9189000000	38	66993.5	164.401	Q04206;Q2TAM5;A0A087X0W8;Q04206-2;Q04206-3;E9PKH5;Q04206-4;E9PI38;E9PQS6;E9PKV4;A0A087WVP0;E9PRX2;E9PMD5;E9PJR1;E9PNV4;E9PJZ9;E9PM47;H0YCB4;E9PNK5;E9PN69	Q04206;Q2TAM5;A0A087X0W8;Q04206-2;Q04206-3;E9PKH5;Q04206-4;E9PI38;E9PQS6;E9PKV4;A0A087WVP0	Transcription factor p65	RELA
34.0516		36	36	16	61.4	61.4	28.2	77515	0	311.75	89174000000	230	285158	699.771	P52272;P52272-2;A0A087X0X3;M0R2I7;M0R019;M0R2T0;M0R0N3;M0QYQ7;M0QY96;M0R0Y6;M0QYL3	P52272;P52272-2;A0A087X0X3	Heterogeneous nuclear ribonucleoprotein M	HNRNPM
24.993		4	4	4	6.4	6.4	6.4	96536	0.0004516	2.8818	241460000	5	429.42	1.05379	Q8NF64;E7EWM3;A0A087X127;Q8NF64-3;Q8NF64-2;Q9ULJ6;F6WR09;Q9ULJ6-2	Q8NF64;E7EWM3;A0A087X127;Q8NF64-3;Q8NF64-2;Q9ULJ6;F6WR09;Q9ULJ6-2	Zinc finger MIZ domain-containing protein 2;Zinc finger MIZ domain-containing protein 1	ZMIZ2;ZMIZ1
33.8042		21	21	20	58.4	58.4	57	61874	0	323.31	97625000000	103	300963	738.556	Q9UBW5;A0A087X188;F5H0W4;S4R418;A0A0A0MT10;Q9UBW5-2;P49418;S4R3J0;P49418-2	Q9UBW5;A0A087X188;F5H0W4;S4R418;A0A0A0MT10;Q9UBW5-2	Bridging integrator 2	BIN2
27.832		13	13	11	26.2	26.2	23.4	63182	0	63.152	2048300000	27	4694.68	11.5207	O95793;A0A087X1A5;Q5JW30;O95793-2;O95793-3;Q5JW28;F6UDC6	O95793;A0A087X1A5;Q5JW30;O95793-2;O95793-3;Q5JW28	Double-stranded RNA-binding protein Staufen homolog 1	STAU1
30.4752		11	11	7	37.7	37.7	24.3	48197	0	140.58	5530800000	30	38446.1	94.3459	Q9Y6K9;A0A087X1B1;Q9Y6K9-2;A0A087X0G7;A0A087WUW6;Q9Y6K9-3;C9JN51;A0A087WV30;C9JH59;C9JCG6;A0A087X1K7	Q9Y6K9;A0A087X1B1;Q9Y6K9-2;A0A087X0G7;A0A087WUW6;Q9Y6K9-3	NF-kappa-B essential modulator	IKBKG
25.1659		1	1	1	24.4	24.4	24.4	5228.8	0.0057265	1.3834	939700000	3	8937.64	21.9328	P0CG34;P0CG35;H3BU88;A0A087X1C1	P0CG34;P0CG35;H3BU88;A0A087X1C1	Thymosin beta-15A;Thymosin beta-15B	TMSB15A;TMSB15B
26.0529		3	3	3	22.8	22.8	22.8	17790	0	5.2052	396020000	4	4857.98	11.9214	O60613;A0A087X1G7;A0A0B4J1S4;A0A0J9YX89;A0A087WXL0;A0A0B4J1T0;A8MZD0;O60613-2	O60613;A0A087X1G7;A0A0B4J1S4;A0A0J9YX89	15 kDa selenoprotein	2019-09-15
24.026		1	1	1	6.2	6.2	6.2	25552	0.0011404	2.139	17082000	1	829.933	2.03664	P22352;H0YBE4;E5RG32;H0YC19;A0A087X1J7	P22352;H0YBE4;E5RG32;H0YC19;A0A087X1J7	Glutathione peroxidase 3;Glutathione peroxidase	GPX3
25.9236		6	1	1	27.4	3.9	3.9	23944	0.0022275	1.8686	695700000	6	3299.92	8.09794	A0A087X1S3	A0A087X1S3		HUWE1
28.6436		3	3	3	13.2	13.2	13.2	27683	0	6.4558	7607200000	10	18806.3	46.1502	P09326;A0A087X1S7;P09326-2	P09326;A0A087X1S7	CD48 antigen	CD48
33.9624		14	14	14	60.3	60.3	60.3	27401	0	247.24	62092000000	89	758345	1860.96	Q9UL46;A0A087X1Z3;H0YM70;H0YKU2	Q9UL46;A0A087X1Z3;H0YM70	Proteasome activator complex subunit 2	PSME2
27.7178		7	7	7	7.6	7.6	7.6	102180	0	5.6344	329440000	8	2681.91	6.58135	Q8TCG1;A0A087X211;Q8TCG1-2	Q8TCG1;A0A087X211;Q8TCG1-2	Protein CIP2A	KIAA1524
26.913		7	7	6	13.2	13.2	12.1	76684	0	21.146	1574800000	15	2045.66	5.02001	P09871;A0A087X232;F8WCZ6;H0Y5D1;B5MCV4;F5H7T4;C9JMA2;F8W876;P48740-3	P09871;A0A087X232;F8WCZ6	Complement C1s subcomponent;Complement C1s subcomponent heavy chain;Complement C1s subcomponent light chain	C1S
32.1716		25	25	25	23.1	23.1	23.1	136400	0	223.98	9294400000	67	44028.7	108.046	Q2M389;A0A087X256;Q2M389-2;F8W1W1;F8VYH7;F8VNZ5;F8VQX3;R4GMM5	Q2M389;A0A087X256;Q2M389-2	WASH complex subunit 7	KIAA1033
30.1221		9	9	9	24.4	24.4	24.4	54632	0	49.027	1370400000	15	26555.1	65.1656	P09913;A0A087X279	P09913;A0A087X279	Interferon-induced protein with tetratricopeptide repeats 2	IFIT2
28.0669		3	3	3	5	5	5	69899	0	3.9568	582740000	7	4993.93	12.255	Q13490;A0A087X2B2;E9PMH5;Q13490-2;Q13489;E9PIW1;E9PI77;E9PNM6;H0YDY3	Q13490;A0A087X2B2;E9PMH5;Q13490-2;Q13489;E9PIW1	Baculoviral IAP repeat-containing protein 2;Baculoviral IAP repeat-containing protein 3	BIRC2;BIRC3
30.2806		30	30	28	26.7	26.7	25.3	146200	0	253.1	8349300000	56	11075.4	27.1788	O60271;O60271-2;A0A087X2D8;O60271-4;O60271-5;O60271-3;O60271-9;H0YBE9;H0YBS5;H0Y981;D6RHI8	O60271;O60271-2;A0A087X2D8;O60271-4;O60271-5;O60271-3;O60271-9	C-Jun-amino-terminal kinase-interacting protein 4	SPAG9
29.1619		29	29	29	12.8	12.8	12.8	289380	0	78.398	2870300000	43	2576.68	6.32311	Q9ULT8;A0A087X2H1;H0YJP0;G3V4V5;H0YJD4;A0A087WVU6;H0YJ72	Q9ULT8;A0A087X2H1;H0YJP0	E3 ubiquitin-protein ligase HECTD1	HECTD1
34.2007		18	18	15	61.2	61.2	52.4	44172	0	134.83	47001000000	111	554903	1361.72	P62333;A0A087X2I1;H0YJC0;H0YJS8;H0YJE9;H0YJT1	P62333;A0A087X2I1;H0YJC0	26S protease regulatory subunit 10B	PSMC6
30.772		8	8	2	48.9	48.9	4.4	19416	0	180.9	22417000000	28	117240	287.703	A0A096LNH5	A0A096LNH5
24.3366		8	6	6	3.9	2.9	2.9	215340	0.00015135	2.9766	194180000	6	122.139	0.299726	Q14185;A0A096LNH6	Q14185;A0A096LNH6	Dedicator of cytokinesis protein 1	DOCK1
27.644		6	6	6	32	32	32	25694	0	98.903	1545400000	15	10134	24.8685	Q9Y508;A0A096LNV3;A0A096LP02;Q9Y508-2;A0A096LNT1;A0A096LNN8;A0A096LPF9	Q9Y508;A0A096LNV3;A0A096LP02;Q9Y508-2	E3 ubiquitin-protein ligase RNF114	RNF114
27.6679		10	9	9	27.4	25.6	25.6	54448	0	60.92	3908800000	21	4862.01	11.9313	A0A096LP25;Q6ZSR9;A0A096LNZ0;A0A096LP60	A0A096LP25;Q6ZSR9;A0A096LNZ0	Uncharacterized protein FLJ45252	AAK1
27.096		7	7	4	15.5	15.5	7.1	50073	0	79.366	1843700000	16	3556.53	8.72764	A0A096LP75;C4AMC7;Q6VEQ5;A0A096LNU2;A0A096LP26;A8K0Z3;A8MWX3	A0A096LP75;C4AMC7;Q6VEQ5;A0A096LNU2;A0A096LP26;A8K0Z3	Putative WAS protein family homolog 3;WAS protein family homolog 2;WAS protein family homolog 1	WASH3P;WASH2P;WASH1
31.4301		31	31	6	33.3	33.3	4.6	144670	0	323.31	11490000000	69	24829	60.9298	Q9Y4E1;J3KP36;A0A0A0MR88;A0A096LPC5;Q9Y4E1-3;Q9Y4E1-2;Q9Y4E1-4;Q9Y4E1-5;Q9Y4E1-6;Q5SRD0;A0A0A0MT65	Q9Y4E1;J3KP36;A0A0A0MR88;A0A096LPC5;Q9Y4E1-3;Q9Y4E1-2;Q9Y4E1-4;Q9Y4E1-5;Q9Y4E1-6	WASH complex subunit FAM21C	FAM21C
25.9227		2	2	2	14.6	14.6	14.6	14746	0.0042	1.536	563560000	4	5355	13.1411	P35542;A0A096LPE2	P35542;A0A096LPE2	Serum amyloid A-4 protein	SAA4;SAA2-SAA4
28.7101		8	2	1	41.6	12.5	7.9	30376	0	4.7026	2817600000	18	17947	44.0416	A0A096LPI6;P30042;A0A0B4J2D5;H7C2G3;H7C1F6;A0A096LP73;F2Z2Q0;A0A096LP12;A0A0B4J2H4;P30042-2;A0A096LNJ1	A0A096LPI6;P30042;A0A0B4J2D5;H7C2G3;H7C1F6;A0A096LP73;F2Z2Q0;A0A096LP12;A0A0B4J2H4;P30042-2	ES1 protein homolog, mitochondrial	C21orf33
29.9023		7	7	7	50.3	50.3	50.3	17887	0	75.396	5070700000	27	69641.1	170.898	P05161;A0A096LPJ4;A0A096LNZ9	P05161;A0A096LPJ4;A0A096LNZ9	Ubiquitin-like protein ISG15	ISG15
28.6536		5	5	5	16.7	16.7	16.7	33886	0	8.9454	1903900000	10	15470.7	37.9647	Q9BY42;A0A0A0MQR2;A2A2L5;A2A2L6	Q9BY42;A0A0A0MQR2;A2A2L5	Protein RTF2 homolog	RTFDC1
30.2019		18	12	12	29.7	19.8	19.8	84488	0	26.415	2182600000	23	18146.8	44.532	P27448;P27448-3;P27448-6;A0A0A0MQR8;A0A0A0MT23;P27448-4;A0A0A0MSZ1;J3KNR0;P27448-2;P27448-7;A0A0A0MST9;P27448-8;H0YIY6;Q9P0L2;H0YNV4;B4DIB3;A0A087X0I6;H0YKP9;A2SY06;Q9P0L2-3;H0YKJ3;Q9P0L2-2;Q96L34;Q96L34-2;K7EN95;K7EK17;K7EKG8;Q6IPE9	P27448;P27448-3;P27448-6;A0A0A0MQR8;A0A0A0MT23;P27448-4;A0A0A0MSZ1;J3KNR0;P27448-2;P27448-7;A0A0A0MST9;P27448-8;H0YIY6	MAP/microtubule affinity-regulating kinase 3	MARK3
26.2153		5	5	5	4.6	4.6	4.6	115010	0	5.6409	404160000	8	840.95	2.06367	A8MW92;A0A0A0MQS0;F8W9L8;A8MW92-4;A8MW92-2;A0A0D9SG14;E9PM57;A8MUE8;A8MXR8;E5RK91	A8MW92;A0A0A0MQS0;F8W9L8;A8MW92-4;A8MW92-2;A0A0D9SG14;E9PM57;A8MUE8;A8MXR8	PHD finger protein 20-like protein 1	PHF20L1
26.3623		6	6	6	29.2	29.2	29.2	28663	0	9.007	747070000	10	3736.48	9.16923	Q53H96;A0A0A0MQS1;Q53H96-2;B5MD87;F8WEI0	Q53H96;A0A0A0MQS1;Q53H96-2;B5MD87	Pyrroline-5-carboxylate reductase 3;Pyrroline-5-carboxylate reductase	PYCRL
28.5216		6	6	6	14.4	14.4	14.4	47405	0	8.7124	2879800000	14	10091.9	24.7652	Q9BV38;U3KQC1;A0A0A0MQU0;K7EIR0;K7EML4	Q9BV38;U3KQC1;A0A0A0MQU0;K7EIR0	WD repeat-containing protein 18	WDR18
29.5734		4	4	4	40.8	40.8	40.8	16735	0	249.79	5618900000	12	59263.9	145.432	P62837;A0A0A0MQU3;P61077;P61077-3;D6RFM0;D6RAH7;H9KV45;A0A087WY85;P62837-2;P61077-2;D6RAW0;Q9Y2X8;P51668;D6RA11;A0A087WW00;C9J9H9	P62837;A0A0A0MQU3;P61077;P61077-3;D6RFM0;D6RAH7;H9KV45;A0A087WY85;P62837-2;P61077-2;D6RAW0	Ubiquitin-conjugating enzyme E2 D2;Ubiquitin-conjugating enzyme E2 D3	UBE2D2;UBE2D3
29.4367		17	17	17	48.8	48.8	48.8	48148	0	42.824	5331200000	38	18735.7	45.9771	Q96I15;A0A0A0MQU4;Q96I15-2;H7C3V9;H7C277;H7C1S7;H7C1N7;H7C280;C9JNL5;H7C4A1;F8WCL3;F8WBU3;H7C2M1	Q96I15;A0A0A0MQU4;Q96I15-2;H7C3V9;H7C277	Selenocysteine lyase	SCLY
30.9356		10	10	6	25.5	25.5	17.3	41817	0	44.957	17273000000	36	60969.6	149.618	Q9NR56;C9JP00;A0A0A0MQX8;Q9NR56-3;Q9NR56-4;Q9NR56-7;Q9NR56-6;Q9NR56-2;Q9NR56-5;H7C4T5;Q5VZF2;O95205;Q86VM6;Q5VZF2-3;Q5VZF2-2;C9J4T8;C9JCX1;H7C4Y1	Q9NR56;C9JP00;A0A0A0MQX8;Q9NR56-3;Q9NR56-4;Q9NR56-7;Q9NR56-6;Q9NR56-2;Q9NR56-5;H7C4T5;Q5VZF2;O95205;Q86VM6;Q5VZF2-3;Q5VZF2-2	Muscleblind-like protein 1;Muscleblind-like protein 2	MBNL1;MBNL2;MBLL
32.7694		12	12	5	49.7	49.7	22.1	31566	0	323.31	38408000000	56	287922	706.554	P45880;A0A0A0MR02;P45880-2;P45880-1;A2A3S1	P45880;A0A0A0MR02;P45880-2;P45880-1	Voltage-dependent anion-selective channel protein 2	VDAC2
28.0169		3	3	3	12.9	12.9	12.9	35876	0	4.3359	600660000	5	9398.42	23.0635	Q9BVC4;Q9BVC4-4;H3BM50;H3BPU5;H3BPT1;H3BN58;A0A0A0MR05;H3BR25;H3BSZ4;Q9BVC4-5;H3BR38;Q9BVC4-3	Q9BVC4;Q9BVC4-4;H3BM50;H3BPU5;H3BPT1;H3BN58;A0A0A0MR05;H3BR25;H3BSZ4;Q9BVC4-5	Target of rapamycin complex subunit LST8	MLST8
31.3255		4	4	4	26.5	26.5	26.5	22958	0	80.322	5845600000	16	145515	357.091	O15258;Q5T092;A0A0A0MR06;Q5T091;Q5T093	O15258;Q5T092;A0A0A0MR06;Q5T091;Q5T093	Protein RER1	RER1
33.2607		21	21	20	27.9	27.9	26.7	98313	0	118.28	22774000000	74	129950	318.895	P15498;A0A0A0MR07;P15498-2;F5H5P4;Q96D37	P15498;A0A0A0MR07;P15498-2;F5H5P4;Q96D37	Proto-oncogene vav	VAV1
28.4464		7	7	7	12.5	12.5	12.5	68019	0	14.836	1165400000	15	6675.86	16.3824	P43378;A0A0A0MR09;H3BQT6	P43378;A0A0A0MR09	Tyrosine-protein phosphatase non-receptor type 9;Protein-tyrosine-phosphatase	PTPN9
28.6667		3	3	3	6.5	6.5	6.5	51964	0	3.9587	474470000	4	10180	24.9815	O60427;A0A0A0MR51;O60427-2;F5H3P6;F5H3U5;C9J425;F5H1Q7;F5H0Y2;F5H2H3;F5H5X5;C9JJB3;F5GYH4;F5H852;F5GWE3;H0YB97;H7C2V0	O60427;A0A0A0MR51;O60427-2;F5H3P6;F5H3U5	Fatty acid desaturase 1	FADS1
22.7625		2	2	2	1.4	1.4	1.4	217040	0.0023585	1.8199	42739000	3	40.6989	0.0998742	Q13332;G8JL96;A0A0A0MR60;Q13332-7;Q13332-5;Q13332-6;Q13332-3;Q13332-4;Q13332-2;P23468;Q3KPI9;P23468-7;P23468-5;F5GWR7;P23468-3;P23468-4;P23468-6;P23468-2	Q13332;G8JL96;A0A0A0MR60;Q13332-7;Q13332-5;Q13332-6;Q13332-3;Q13332-4;Q13332-2;P23468;Q3KPI9;P23468-7;P23468-5;F5GWR7;P23468-3;P23468-4;P23468-6;P23468-2	Receptor-type tyrosine-protein phosphatase S;Protein-tyrosine-phosphatase;Receptor-type tyrosine-protein phosphatase delta	PTPRS;PTPRD
28.711		4	4	4	16	16	16	30262	0	22.789	545090000	7	18025.7	44.2346	A0A0A0MR61;Q6UWY2	A0A0A0MR61;Q6UWY2	Serine protease 57	PRSS57
29.0588		13	13	13	16	16	16	103530	0	83.9	4619000000	29	6705.36	16.4548	P98175;P98175-2;A0A0A0MR66;P98175-3;P98175-4	P98175;P98175-2;A0A0A0MR66;P98175-3;P98175-4	RNA-binding protein 10	RBM10
29.1071		7	7	7	19.7	19.7	19.7	55278	0	118.53	909210000	11	12986.3	31.8681	O75907;A0A0A0MR74	O75907;A0A0A0MR74	Diacylglycerol O-acyltransferase 1	DGAT1
29.1116		9	3	3	50.9	17.9	17.9	25561	0	7.2737	1344900000	5	28171	69.131	Q03013;A0A0A0MR85;Q03013-2;A6NNT0;Q03013-3	Q03013;A0A0A0MR85;Q03013-2;A6NNT0;Q03013-3	Glutathione S-transferase Mu 4	GSTM4
26.2699		2	2	2	4.3	4.3	4.3	45140	0.002491	1.7913	80916000	3	2225.37	5.46101	Q53F39;K7EQ70;K7EQV4;K7ES91;A0A0A0MR93;Q53F39-5;Q53F39-4;Q53F39-2;Q53F39-3;A0A075B777;K7ERI3;K7EQ74;K7ER13;K7ESB8;K7EJU0;K7EM03;A0A0C4DH11	Q53F39;K7EQ70;K7EQV4;K7ES91;A0A0A0MR93;Q53F39-5;Q53F39-4;Q53F39-2;Q53F39-3;A0A075B777;K7ERI3;K7EQ74;K7ER13;K7ESB8;K7EJU0;K7EM03;A0A0C4DH11	Metallophosphoesterase 1	MPPE1
33.3178		15	15	15	22.4	22.4	22.4	95737	0	308.14	26706000000	86	138841	340.713	Q9BUJ2;A0A0A0MRA5;B7Z4B8;Q9BUJ2-4;Q9BUJ2-2;Q9BUJ2-3;M0R3F1;M0QYZ0;M0R203;M0QZV6;M0R0K8;M0QYI8;M0QYM5;Q9BUJ2-5	Q9BUJ2;A0A0A0MRA5;B7Z4B8;Q9BUJ2-4;Q9BUJ2-2;Q9BUJ2-3;M0R3F1;M0QYZ0	Heterogeneous nuclear ribonucleoprotein U-like protein 1	HNRNPUL1
23.4532		23	23	23	19.7	19.7	19.7	176450	0	323.31	6225200000	35	80.805	0.198294	Q8WXG6-3;Q8WXG6-2;A0A0A0MRB5;Q8WXG6-8;Q8WXG6-5;Q8WXG6-4;Q8WXG6-6;Q8WXG6;Q8WXG6-7;F8W8U2;C9JLZ9;C9K0L0;A0A0U1RR25;C9JM97;C9J6B0	Q8WXG6-3;Q8WXG6-2;A0A0A0MRB5;Q8WXG6-8;Q8WXG6-5;Q8WXG6-4;Q8WXG6-6;Q8WXG6;Q8WXG6-7	MAP kinase-activating death domain protein	MADD
33.367		35	35	33	36.5	36.5	34.8	125500	0	323.31	29942000000	96	109584	268.916	Q9ULH1;A0A0A0MRE5;Q9ULH1-2;H0YBF7;H0YBM4;E5RFD9;E5RHD7	Q9ULH1;A0A0A0MRE5;Q9ULH1-2;H0YBF7	Arf-GAP with SH3 domain, ANK repeat and PH domain-containing protein 1	ASAP1
24.9139		7	7	7	8.8	8.8	8.8	101950	0	22.506	401990000	7	384.929	0.944606	O94967;A0A0A0MRE6;O94967-2;O94967-3;O94967-4;E9PR96;E9PN15;E9PNF6;E9PKZ6	O94967;A0A0A0MRE6;O94967-2;O94967-3;O94967-4	WD repeat-containing protein 47	WDR47
28.4596		58	58	58	17.4	17.4	17.4	453660	0	232.03	4502100000	86	1010.19	2.47898	Q99996;A0A0A0MRF6;Q99996-3;Q99996-2;Q99996-6;Q99996-5;A0A0A0MRE9;A0A087WX84;Q99996-4;H7BYL6;Q6PJH3;H0Y6Q0;H7BZV6	Q99996;A0A0A0MRF6;Q99996-3;Q99996-2;Q99996-6;Q99996-5;A0A0A0MRE9	A-kinase anchor protein 9	AKAP9
25.1878		2	2	2	10.4	10.4	10.4	23408	0.00058642	2.4849	215120000	5	2026.95	4.9741	Q16611;A0A0A0MRG8;Q16611-2	Q16611;A0A0A0MRG8;Q16611-2	Bcl-2 homologous antagonist/killer	BAK1
30.9627		10	9	9	28.3	25.9	25.9	46648	0	140.1	11480000000	41	55690.7	136.664	Q9UNH7;A0A0A0MRI2;Q9UNH7-2;G3V5X9;Q86XE0;Q86XE0-2	Q9UNH7;A0A0A0MRI2;Q9UNH7-2;G3V5X9	Sorting nexin-6;Sorting nexin-6, N-terminally processed	SNX6
34.813		10	10	10	62.6	62.6	62.6	24636	0	141.29	63808000000	97	1520920	3732.31	P22061;A0A0A0MRJ6;H7BY58;P22061-2;F6S8N6;C9J0F2;F8WDT3;F8WAV5;F8WAX2;H7C4X2	P22061;A0A0A0MRJ6;H7BY58;P22061-2;F6S8N6	Protein-L-isoaspartate(D-aspartate) O-methyltransferase;Protein-L-isoaspartate O-methyltransferase	PCMT1
29.1434		47	47	42	24.6	24.6	22	251700	0	323.31	76617000000	157	2924.73	7.17723	P12259;A0A0A0MRJ7	P12259;A0A0A0MRJ7	Coagulation factor V;Coagulation factor V heavy chain;Coagulation factor V light chain	F5
26.9435		5	5	5	13.5	13.5	13.5	51476	0	14.641	1756800000	7	3112.55	7.63812	Q13505;A0A0A0MRK6;Q13505-3;A0A0C4DFQ1;Q13505-2	Q13505;A0A0A0MRK6;Q13505-3;A0A0C4DFQ1;Q13505-2	Metaxin-1	MTX1
24.5007		3	3	3	10.4	10.4	10.4	32232	0	4.2782	439420000	7	914.294	2.24366	Q92637;P12314;A0A0A0MRM3;A0A087WVS4;A0A087WUG7;A0A087WXZ6;Q92637-3;Q92637-2;P12314-2;C9JSN8	Q92637;P12314;A0A0A0MRM3;A0A087WVS4;A0A087WUG7;A0A087WXZ6;Q92637-3;Q92637-2;P12314-2	High affinity immunoglobulin gamma Fc receptor IB;High affinity immunoglobulin gamma Fc receptor I	FCGR1B;FCGR1A
26.1256		9	9	9	12.4	12.4	12.4	73602	0	9.4508	5557000000	16	1234.91	3.03043	Q14978;A0A0A0MRM9;Q14978-3;Q14978-2;S4R349;S4R402;S4R341;S4R3C2	Q14978;A0A0A0MRM9;Q14978-3;Q14978-2	Nucleolar and coiled-body phosphoprotein 1	NOLC1
29.398		9	9	9	18.2	18.2	18.2	66598	0	49.042	1474500000	16	13186.6	32.3597	O14772;A0A0A0MRP2;O14772-2;E9PK10;E9PMK0;E9PMM4;A6NHC7;E9PKE1;H0YDF0;Q59H18-3;Q59H18-4;Q59H18-1;V9GXZ4;O14772-3	O14772;A0A0A0MRP2;O14772-2	Fucose-1-phosphate guanylyltransferase	FPGT
25.2127		1	1	1	3.6	3.6	3.6	33786	0.001147	2.1842	196680000	2	1428.81	3.50627	Q96BW1;E9PSD7;A0A0A0MRR5;Q96BW1-3	Q96BW1;E9PSD7;A0A0A0MRR5;Q96BW1-3	Uracil phosphoribosyltransferase homolog	UPRT
26.8553		3	3	3	24.5	24.5	24.5	17394	0	19.32	2761700000	11	8665.31	21.2645	P09234;A0A0A0MRR7;Q5TAL2	P09234;A0A0A0MRR7	U1 small nuclear ribonucleoprotein C	SNRPC
32.2307		18	18	14	40.9	40.9	34.1	55080	0	107.62	28144000000	64	113592	278.753	Q8IZP0;Q8IZP0-3;Q8IZP0-2;A0A0A0MRT6;Q8IZP0-4;Q8IZP0-5;Q8IZP0-6;Q8IZP0-9;B6VEX4;Q8IZP0-10;Q8IZP0-8;Q8IZP0-7;Q8IZP0-12;Q8IZP0-11;H0Y6B5	Q8IZP0;Q8IZP0-3;Q8IZP0-2;A0A0A0MRT6;Q8IZP0-4;Q8IZP0-5;Q8IZP0-6;Q8IZP0-9;B6VEX4;Q8IZP0-10;Q8IZP0-8;Q8IZP0-7;Q8IZP0-12;Q8IZP0-11	Abl interactor 1	ABI1
30.7472		43	43	42	36.3	36.3	35.8	152470	0	323.31	22048000000	93	14674.8	36.0116	Q9P2E9;A0A0A0MRV0;Q9P2E9-2;A0A087WVV2;Q9P2E9-3;F8W7S5;A0A087WU26;A2A2S5;V9GY78	Q9P2E9;A0A0A0MRV0;Q9P2E9-2;A0A087WVV2;Q9P2E9-3;F8W7S5	Ribosome-binding protein 1	RRBP1
26.5602		2	2	1	5.3	5.3	3.1	40740	0.00015408	3.2688	457380000	6	3015.19	7.39922	Q7Z2E3;C9J8U3;F8W6G5;C9JZ40;A0A0A0MRW7;Q7Z2E3-3;Q7Z2E3-5;Q7Z2E3-9;Q7Z2E3-10;Q7Z2E3-11;Q7Z2E3-8;Q7Z2E3-7;F8WBD6;E7EUY4;F8WBM3;Q6JV79;E7EVB7;Q7Z2E3-12;Q7Z2E3-6;Q7Z2E3-2;Q7Z2E3-13	Q7Z2E3;C9J8U3;F8W6G5;C9JZ40;A0A0A0MRW7;Q7Z2E3-3;Q7Z2E3-5;Q7Z2E3-9;Q7Z2E3-10;Q7Z2E3-11;Q7Z2E3-8;Q7Z2E3-7;F8WBD6;E7EUY4;F8WBM3;Q6JV79;E7EVB7;Q7Z2E3-12;Q7Z2E3-6;Q7Z2E3-2;Q7Z2E3-13	Aprataxin	APTX
28.7328		5	5	4	6.3	6.3	5.1	110400	0	53.371	464710000	7	5016.29	12.3099	O60237;A0A0A0MS24;O60237-4;O60237-3;Q6GQY8;O60237-2;O60237-5	O60237;A0A0A0MS24;O60237-4;O60237-3	Protein phosphatase 1 regulatory subunit 12B	PPP1R12B
27.9946		9	9	9	24.6	24.6	24.6	38464	0	135.49	7970200000	19	8631.48	21.1815	Q9GZY8;Q9GZY8-2;A0A0A0MS29;Q9GZY8-5;Q9GZY8-4;Q9GZY8-3;C9JHF5;H7C433;E9PPW6	Q9GZY8;Q9GZY8-2;A0A0A0MS29;Q9GZY8-5;Q9GZY8-4;Q9GZY8-3;C9JHF5	Mitochondrial fission factor	MFF
25.6387		11	11	11	44	44	44	35978	0	182.13	9833100000	30	1802.65	4.42367	Q9BWM7;A0A0A0MS41;S4R3N9	Q9BWM7;A0A0A0MS41;S4R3N9	Sideroflexin-3;Sideroflexin	SFXN3
25.7174		12	12	12	18.1	18.1	18.1	89082	0	100.54	1337000000	13	768.837	1.88671	Q9H9E3;A0A0A0MS45;J3KNI1;Q9H9E3-2;Q9H9E3-3;H3BMV9;H3BSD2;E9PRT5;J3QLW1;J3KRB5	Q9H9E3;A0A0A0MS45;J3KNI1;Q9H9E3-2;Q9H9E3-3;H3BMV9	Conserved oligomeric Golgi complex subunit 4	COG4
32.6002		14	11	11	35.3	28.1	28.1	62608	0	323.31	9161200000	39	129102	316.814	Q13555;Q13555-5;Q13555-9;Q13555-10;Q13555-6;Q13555-2;Q5SWX3;A0A0A0MS52;A0A0A0MT11;Q13555-3;Q13555-4;Q13555-7;Q13555-8;Q8WU40;H0Y6G2;Q13554;Q13554-3;Q13554-4;Q13554-6;Q13554-8;Q13554-7;Q13554-5;Q13554-2;H7BXS4;H7C394;H7BZC6;D6RHX9;E9PBE8;E7EQE4	Q13555;Q13555-5;Q13555-9;Q13555-10;Q13555-6;Q13555-2;Q5SWX3;A0A0A0MS52;A0A0A0MT11;Q13555-3;Q13555-4;Q13555-7;Q13555-8;Q8WU40;H0Y6G2;Q13554;Q13554-3;Q13554-4;Q13554-6;Q13554-8;Q13554-7;Q13554-5;Q13554-2	Calcium/calmodulin-dependent protein kinase type II subunit gamma;Calcium/calmodulin-dependent protein kinase type II subunit beta	CAMK2G;CAMK2B
26.7291		15	15	15	4.6	4.6	4.6	343550	0	16.138	748580000	20	401.976	0.986441	Q6ZRS2;A0A0A0MS59;A0A0C4DFX4;Q6ZRS2-3;Q6ZRS2-2;A0A087X0E3	Q6ZRS2;A0A0A0MS59;A0A0C4DFX4;Q6ZRS2-3;Q6ZRS2-2	Helicase SRCAP	SRCAP
29.8011		10	10	10	35.5	35.5	35.5	33233	0	21.139	2769400000	21	34946.1	85.757	Q99836;A0A0A0MS70;H0Y4G9;A0A0A0MST0;Q99836-5;Q99836-6;A0A0A0MSI9;Q99836-2;Q99836-3;Q99836-4	Q99836;A0A0A0MS70;H0Y4G9;A0A0A0MST0;Q99836-5;Q99836-6;A0A0A0MSI9;Q99836-2;Q99836-3	Myeloid differentiation primary response protein MyD88	MYD88
29.108		5	5	5	8.9	8.9	8.9	66606	0	17.925	1132100000	9	10784.7	26.4655	Q9UIS9;Q9UIS9-5;Q9UIS9-10;A0A0A0MS90;Q9UIS9-7;Q9UIS9-9;Q9UIS9-12;Q9UIS9-4;Q9UIS9-11;Q9UIS9-8;Q9UIS9-6;Q9UIS9-2;K7EN65;K7EPZ6;K7EMA9	Q9UIS9;Q9UIS9-5;Q9UIS9-10;A0A0A0MS90;Q9UIS9-7;Q9UIS9-9;Q9UIS9-12;Q9UIS9-4;Q9UIS9-11;Q9UIS9-8;Q9UIS9-6;Q9UIS9-2	Methyl-CpG-binding domain protein 1	MBD1
30.6062		21	21	21	35	35	35	83381	0	102.71	5123000000	43	24335.9	59.7198	Q9UPT5;A0A0A0MSB8;Q9UPT5-2;Q9UPT5-5;Q9UPT5-1;Q9UPT5-6;B4DJ07;A0A0A0MRE1;Q9UPT5-4;C9JME6;B5MCY9;K7ERQ5;C9JKC2	Q9UPT5;A0A0A0MSB8;Q9UPT5-2;Q9UPT5-5;Q9UPT5-1;Q9UPT5-6;B4DJ07;A0A0A0MRE1	Exocyst complex component 7	EXOC7
32.1277		8	8	8	40.4	40.4	40.4	34293	0	139.89	36425000000	45	169871	416.859	Q16836;E9PF18;A0A0A0MSE2;Q16836-3;Q16836-2	Q16836;E9PF18;A0A0A0MSE2;Q16836-3;Q16836-2	Hydroxyacyl-coenzyme A dehydrogenase, mitochondrial	HADH
28.4174		6	5	5	8.2	6.6	6.6	90712	0	6.1423	772250000	10	4906.43	12.0403	Q8IXK0;B3KPJ4;A0A0A0MSI2;Q8IXK0-2;Q8IXK0-4;Q8IXK0-5;Q8IXK0-3	Q8IXK0;B3KPJ4;A0A0A0MSI2;Q8IXK0-2;Q8IXK0-4;Q8IXK0-5;Q8IXK0-3	Polyhomeotic-like protein 2	PHC2
30.9316		20	20	20	35.6	35.6	35.6	81852	0	70.739	7002600000	39	31063.5	76.2293	O00471;A0A0A0MSI8;F8W9B8;G3V377;G3V4Z7	O00471;A0A0A0MSI8;F8W9B8	Exocyst complex component 5	EXOC5
31.1548		21	20	20	27.9	27.1	27.1	96613	0	202.83	5755900000	38	30719.8	75.3857	Q15283;A0A0A0MSJ9;Q15283-2	Q15283;A0A0A0MSJ9;Q15283-2	Ras GTPase-activating protein 2	RASA2
34.1554		16	16	15	36.7	36.7	35	66248	0	156.29	36450000000	83	358560	879.899	Q5JTV8;A0A0A0MSK5;Q5JTV8-3;J3KN66;H0Y4R4;Q5JTV8-2;H0YD16;H0YDU3	Q5JTV8;A0A0A0MSK5;Q5JTV8-3;J3KN66;H0Y4R4	Torsin-1A-interacting protein 1	TOR1AIP1
27.7029		9	9	6	35.6	35.6	30.3	36853	0	37.189	3208800000	20	7359.5	18.06	P42330;A0A0A0MSS8;S4R3Z2;Q04828;S4R3D5;A6NHU4;P42330-2;P17516;H0Y804;P52895-2	P42330;A0A0A0MSS8;S4R3Z2;Q04828;S4R3D5	Aldo-keto reductase family 1 member C3;Aldo-keto reductase family 1 member C1	AKR1C3;AKR1C1
27.0228		10	10	10	12.4	12.4	12.4	114990	0	104.31	1070500000	15	1472.16	3.61266	Q6PJG2;A0A0A0MSU2;A0A1C7CYX1;H7C1L3	Q6PJG2;A0A0A0MSU2;A0A1C7CYX1	ELM2 and SANT domain-containing protein 1	ELMSAN1
24.3217		1	1	1	5.9	5.9	5.9	26721	0.0047176	1.4916	20968000	1	974.167	2.39058	P02746;A0A0A0MSV6;D6R934	P02746;A0A0A0MSV6;D6R934	Complement C1q subcomponent subunit B	C1QB
30.9349		7	7	7	24.3	24.3	24.3	47625	0	19.482	9984900000	23	53510.7	131.314	O15533;A0A0G2JKZ1;A0A0A0MSV9;O15533-3;A2AB90;A0A0G2JH37;O15533-2;A0A0A0MT98;O15533-4;Q6P1N7;C9JA35;A0A140T9B2;A0A0G2JJI5	O15533;A0A0G2JKZ1;A0A0A0MSV9;O15533-3;A2AB90;A0A0G2JH37;O15533-2;A0A0A0MT98;O15533-4	Tapasin	TAPBP
30.4097		27	27	27	5.9	5.9	5.9	576150	0	39.204	1426400000	27	3073.51	7.54233	Q86UQ4;A0A0A0MT16;Q86UQ4-4;Q86UQ4-3;F5H7B7;Q86UQ4-7;Q86UQ4-5;Q86UQ4-6;H7C0U5;H0Y4D2	Q86UQ4;A0A0A0MT16;Q86UQ4-4;Q86UQ4-3	ATP-binding cassette sub-family A member 13	ABCA13
36.5053		45	45	45	41.9	41.9	41.9	147250	0	323.31	240410000000	322	822368	2018.07	P08575;X6R433;A0A0A0MT22;P08575-2;M3ZCP1;A0A075B788;E9PKH0;A0A140TA77;A0A140TA68;A0A0G2JNW2;A0A140TA57;M9MMK9	P08575;X6R433;A0A0A0MT22;P08575-2;M3ZCP1;A0A075B788	Receptor-type tyrosine-protein phosphatase C;Protein-tyrosine-phosphatase	PTPRC
28.1223		13	13	12	12	12	11.1	140520	0	45.172	1622200000	17	2581.41	6.33472	Q9UPN6;A0A0A0MT33;Q9UPN6-2	Q9UPN6;A0A0A0MT33;Q9UPN6-2	Protein SCAF8	SCAF8
25.0053		4	4	4	24.7	24.7	24.7	21222	0	14.592	1856700000	10	1970.16	4.83474	Q8TBF2;A0A0A0MT35;Q8TBF2-3;Q8TBF2-8;Q8TBF2-5;A0A0A0MRV4;Q8TBF2-4;Q8TBF2-6;Q8TBF2-7;Q8TBF2-2;J3QKK8;J3KRV9;J3KPF6;J3KPF5	Q8TBF2;A0A0A0MT35;Q8TBF2-3;Q8TBF2-8;Q8TBF2-5;A0A0A0MRV4;Q8TBF2-4;Q8TBF2-6;Q8TBF2-7;Q8TBF2-2;J3QKK8;J3KRV9;J3KPF6;J3KPF5	Prostamide/prostaglandin F synthase	FAM213B
31.9757		33	33	33	30.4	30.4	30.4	133630	0	323.31	14778000000	100	39234.4	96.2803	Q5T1M5;A0A0A0MT60;Q5T1M5-2;X6RKW4;Q5T1M5-3	Q5T1M5;A0A0A0MT60;Q5T1M5-2	FK506-binding protein 15;Peptidyl-prolyl cis-trans isomerase	FKBP15
24.1557		1	1	1	2.3	2.3	2.3	45377	0	3.528	326630000	5	511.304	1.25473	Q8WYN0;A0A0A0MT61;G5E979;H7BYM2;Q8WYN0-3;Q8WYN0-5	Q8WYN0;A0A0A0MT61;G5E979;H7BYM2;Q8WYN0-3;Q8WYN0-5	Cysteine protease ATG4A	ATG4A
29.7201		11	11	11	31.3	31.3	31.3	48836	0	14.971	3610100000	24	22481.6	55.1695	Q9BSQ5;Q9BSQ5-2;A0A0A0MT72;Q9BSQ5-4;C9JUH3;Q9BSQ5-3;E9PEC4	Q9BSQ5;Q9BSQ5-2;A0A0A0MT72;Q9BSQ5-4;C9JUH3;Q9BSQ5-3	Cerebral cavernous malformations 2 protein	CCM2
31.876		12	12	12	34.3	34.3	34.3	46319	0	43.853	15368000000	38	105633	259.22	P26440;A0A0A0MT83;P26440-2;H7C4G6;H0YLC3;H0YKV0;H0YN10;A0A087WVD3	P26440;A0A0A0MT83;P26440-2;H7C4G6;H0YLC3	Isovaleryl-CoA dehydrogenase, mitochondrial	IVD
32.4817		130	130	130	29.6	29.6	29.6	591400	0	323.31	58908000000	290	12589.6	30.8945	A0A0A0MTR7;A0A0A0MTC1;Q63HN8;Q63HN8-4;Q63HN8-5;Q63HN8-6;I3L3H9	A0A0A0MTR7;A0A0A0MTC1;Q63HN8;Q63HN8-4	E3 ubiquitin-protein ligase RNF213	RNF213
26.4911		8	6	6	16.7	13.9	13.9	62640	0	12.649	581280000	9	1869.41	4.58749	Q9NUL3;A0A0A0MTC4;A0A0A0MTD1;F8VPI7;E7EPX0;A0A0A0MTC6;E7EVJ4;E9PH62;A0A0A0MTC5;Q9NUL3-6;Q9NUL3-8;Q9NUL3-3;Q9NUL3-7;Q9NUL3-2;G5EA18;E5RJN7;Q9NUL3-4;E7EVI1;E5RJ67;H0YBY0;E5RFK1	Q9NUL3;A0A0A0MTC4;A0A0A0MTD1;F8VPI7;E7EPX0;A0A0A0MTC6;E7EVJ4;E9PH62;A0A0A0MTC5;Q9NUL3-6;Q9NUL3-8;Q9NUL3-3;Q9NUL3-7;Q9NUL3-2;G5EA18;E5RJN7;Q9NUL3-4;E7EVI1	Double-stranded RNA-binding protein Staufen homolog 2	STAU2
28.2852		6	6	6	7.9	7.9	7.9	91704	0	6.1317	858270000	10	4428.41	10.8672	Q9Y2R2;A0A0A0MTD9;A0A0A0MTE6;F5H2S8;E9PMT0;A0A0B4J1S7;Q9Y2R2-6;Q9Y2R2-2;Q9Y2R2-3;Q9Y2R2-4;E9PM87;Q9Y2R2-5	Q9Y2R2;A0A0A0MTD9;A0A0A0MTE6;F5H2S8;E9PMT0;A0A0B4J1S7;Q9Y2R2-6;Q9Y2R2-2;Q9Y2R2-3;Q9Y2R2-4	Tyrosine-protein phosphatase non-receptor type 22;Protein-tyrosine-phosphatase	PTPN22
33.0988		23	23	23	48.5	48.5	48.5	51419	0	146.04	247930000000	223	222091	545.007	Q13418;A0A0A0MTH3;Q13418-2;Q13418-3;A0A087WWY6;E9PQ52;A0A087WW45	Q13418;A0A0A0MTH3;Q13418-2;Q13418-3	Integrin-linked protein kinase	ILK
27.7828		12	12	12	8	8	8	206890	0	18.979	1303300000	18	1385.64	3.40034	O14981;A0A0A0MTH9;O14981-2	O14981;A0A0A0MTH9	TATA-binding protein-associated factor 172	BTAF1
28.1357		2	2	2	7.4	7.4	7.4	35293	0	8.7116	455120000	8	10374	25.4575	Q9NYP7;A0A0A0MTI6;Q9NYP7-2;Q9NYP7-3	Q9NYP7;A0A0A0MTI6;Q9NYP7-2;Q9NYP7-3	Elongation of very long chain fatty acids protein 5;Elongation of very long chain fatty acids protein	ELOVL5
27.1539		9	9	9	25	25	25	45807	0	28.572	2472200000	17	4047.1	9.93151	Q6PIU2;A0A0R4J2G3;A0A0A0MTJ9;Q6PIU2-2;Q6PIU2-3;H7C046;F8WE33	Q6PIU2;A0A0R4J2G3;A0A0A0MTJ9;Q6PIU2-2;Q6PIU2-3;H7C046	Neutral cholesterol ester hydrolase 1	NCEH1
27.3654		8	7	7	5.6	5.1	5.1	132310	0	6.5247	428730000	11	1622.4	3.98132	Q6ZS17;Q6ZS17-2;A0A0A0MTL6;Q6ZS17-3;Q6ZS17-4;H3BSV5;H3BQI5;H3BU12;H3BMG9;H3BS40;H3BUP6;H3BSX9	Q6ZS17;Q6ZS17-2;A0A0A0MTL6;Q6ZS17-3;Q6ZS17-4	Protein FAM65A	FAM65A
31.1242		17	17	17	26.6	26.6	26.6	86982	0	46.76	6116100000	59	33406.2	81.9781	Q13617;A0A0A0MTN0;Q13617-2;Q5T2B5;Q5T2B7	Q13617;A0A0A0MTN0;Q13617-2;Q5T2B5	Cullin-2	CUL2
24.568		3	3	3	3.4	3.4	3.4	95296	0.00015138	2.9819	58468000	4	324.015	0.795126	Q96GE4;A0A0A0MTQ1;Q96GE4-2;H0YJW6;J3KRW3;B7ZAE2	Q96GE4;A0A0A0MTQ1;Q96GE4-2	Centrosomal protein of 95 kDa	CEP95
38.4353		27	27	21	55.9	55.9	46.4	63146	0	323.31	500740000000	351	7307620	17932.7	P06744;A0A0A0MTS2;P06744-2;K7EQ48;A0A0J9YXP8;A0A0J9YYH3;A0A0J9YX90;K7EPY4;K7EP41;K7ENA0;K7ELR7;K7ERC6;K7ERK8;K7EIL4;K7ESF4;Q8N196	P06744;A0A0A0MTS2;P06744-2;K7EQ48;A0A0J9YXP8;A0A0J9YYH3;A0A0J9YX90	Glucose-6-phosphate isomerase	GPI
28.9905		8	8	8	0.2	0.2	0.2	3816000	0.00030184	2.9346	685050000	6	173.517	0.425806	Q8WZ42;A0A0A0MTS7;Q8WZ42-11;Q8WZ42-4;Q8WZ42-7;Q8WZ42-2;Q8WZ42-8;Q8WZ42-13;Q8WZ42-12;Q8WZ42-5;A0A0A0MRA3;Q8WZ42-3;Q8WZ42-10;Q8WZ42-9;H7C1P9	Q8WZ42;A0A0A0MTS7;Q8WZ42-11;Q8WZ42-4;Q8WZ42-7;Q8WZ42-2;Q8WZ42-8;Q8WZ42-13;Q8WZ42-12;Q8WZ42-5;A0A0A0MRA3;Q8WZ42-3;Q8WZ42-10;Q8WZ42-9	Titin	TTN
30.1582		2	2	2	9.6	9.6	9.6	27433	0	5.606	1271200000	4	54223.2	133.063	O75888;K7EJ28;Q2QBA2;O43508-2;A0A0A6YY99;O75888-5;O75888-4;O75888-2;C9JFN2;C9JF68;O75888-3	O75888;K7EJ28;Q2QBA2;O43508-2;A0A0A6YY99;O75888-5;O75888-4;O75888-2;C9JFN2;C9JF68;O75888-3	Tumor necrosis factor ligand superfamily member 13	TNFSF13;TNFSF12-TNFSF13
27.4935		7	7	7	17.4	17.4	17.4	63444	0	47.54	1261600000	11	3697.5	9.07359	Q96JP5;A0A0A6YYC7;Q96JP5-2;H3BTR0	Q96JP5;A0A0A6YYC7;Q96JP5-2;H3BTR0	E3 ubiquitin-protein ligase ZFP91	ZFP91;ZFP91-CNTF
28.452		3	3	3	13.4	13.4	13.4	41200	0	37.046	541230000	5	11064.3	27.1515	I3L1I5;A0A0A6YYC8	I3L1I5;A0A0A6YYC8	Putative uncharacterized protein LOC100996504
29.5805		5	5	5	32	32	32	23255	0	180.57	1985400000	17	42857.9	105.172	P49914;P49914-2;A0A0A6YYL1;A0A0U1RQM3;H3BMB9;A0A0U1RR23	P49914;P49914-2;A0A0A6YYL1;A0A0U1RQM3	5-formyltetrahydrofolate cyclo-ligase	MTHFS;ST20-MTHFS
26.0576		13	6	6	53.6	29.8	29.8	34196	0	92.98	11517000000	24	2535.47	6.22198	P0DMM9;P0DMN0;A0A0A6YYL2;P0DMM9-3;P0DMM9-2;H3BPL6;H3BNY7;H3BRT0	P0DMM9;P0DMN0;A0A0A6YYL2;P0DMM9-3;P0DMM9-2	Sulfotransferase 1A3;Sulfotransferase 1A4;Sulfotransferase	SULT1A3;SULT1A4
34.5447		21	21	21	31.7	31.7	31.7	100600	0	315.15	62542000000	81	309264	758.927	P57737;A0A0A6YYL4;P57737-3;P57737-2;P57737-4;I3L167;I3L442;E7EP81;I3L359;I3L351;I3L2Y6;I3L1M1;I3NI06;I3L426;I3L1G9;I3L212	P57737;A0A0A6YYL4;P57737-3;P57737-2;P57737-4	Coronin-7;Coronin	CORO7;CORO7-PAM16
30.4355		6	6	6	76.2	76.2	76.2	11564	0	100.35	3099300000	23	155890	382.55	Q96B45;A0A0B4J1R7	Q96B45;A0A0B4J1R7	UPF0693 protein C10orf32	C10orf32;C10orf32-ASMT
26.7188		9	9	9	13.2	13.2	13.2	110300	0	18.591	810390000	13	1243.14	3.05064	O75448;F5GY88;A0A0B4J1W0;O75448-2;F5H5K2;B4DDR8;B9TX62;E9PFL1;H0YEG1;J3KTL3;J3KSU0;F5H2D6	O75448;F5GY88;A0A0B4J1W0;O75448-2;F5H5K2	Mediator of RNA polymerase II transcription subunit 24	MED24
33.9675		7	7	6	28.6	28.6	28.6	27366	0	62.274	62128000000	62	761990	1869.91	Q16629;A0A0B4J1Z1;C9JAB2;Q16629-3;Q16629-2;Q16629-4;F8WEA1	Q16629;A0A0B4J1Z1;C9JAB2;Q16629-3;Q16629-2;Q16629-4	Serine/arginine-rich splicing factor 7	SRSF7
27.2773		2	2	2	18.7	18.7	18.7	14234	0	4.0554	989760000	6	14186.8	34.814	A0A0B4J220;E9PRG8;E9PLD3	A0A0B4J220;E9PRG8;E9PLD3	Uncharacterized protein C11orf98	C11orf98
30.798		5	5	3	31.3	31.3	17.3	23063	0	153.65	6767800000	21	100493	246.607	B9A064;A0A0B4J231;A0A075B6K8;P0CG04	B9A064;A0A0B4J231;A0A075B6K8;P0CG04	Immunoglobulin lambda-like polypeptide 5;Ig lambda-1 chain C regions	IGLL5;IGLC1
29.3939		6	6	6	16.9	16.9	16.9	51490	0	11.777	2233400000	15	17007.5	41.7361	Q9UHJ6;A0A0B4J2A0	Q9UHJ6;A0A0B4J2A0	Sedoheptulokinase	SHPK;TRPV1
32.6561		19	19	19	67.3	67.3	67.3	41924	0	323.31	47488000000	90	200413	491.81	P42765;A0A0B4J2A4;K7EME0;K7EJB1;K7EJ68;K7ER88	P42765;A0A0B4J2A4;K7EME0	3-ketoacyl-CoA thiolase, mitochondrial	ACAA2
26.5392		6	6	6	65.3	65.3	65.3	13742	0	30.072	6532100000	19	8810.21	21.6201	A0A0B4J2B4;P62841;K7EM56;S4R417;K7ELC2;K7EQJ5;S4R456;K7EJ78	A0A0B4J2B4;P62841;K7EM56;S4R417;K7ELC2;K7EQJ5	40S ribosomal protein S15	RPS15
34.2549		5	5	5	30.8	30.8	30.8	19595	0	71.34	42229000000	84	1298790	3187.2	P13693;Q5W0H4;A0A0B4J2C3;J3KPG2;E9PJF7;P13693-2;Q56UQ5;Q9HAU6;H0YCX0	P13693;Q5W0H4;A0A0B4J2C3;J3KPG2;E9PJF7;P13693-2	Translationally-controlled tumor protein	TPT1
29.3408		4	4	4	33.3	33.3	33.3	13293	0	7.3136	2347200000	17	63500.4	155.829	P52435;A0A0B4J2F8;F6S314;E2QRJ6;Q9GZM3;Q9H1A7;A6NFM0;D6RAG0;E7EP90;A0A0B4J1Z8;F8WF84;E7EWC6;H0Y980;Q9GZM3-2	P52435;A0A0B4J2F8;F6S314;E2QRJ6;Q9GZM3;Q9H1A7;A6NFM0;D6RAG0;E7EP90;A0A0B4J1Z8;F8WF84;E7EWC6;H0Y980	DNA-directed RNA polymerase II subunit RPB11-a;DNA-directed RNA polymerase II subunit RPB11-b1;DNA-directed RNA polymerase II subunit RPB11-b2	POLR2J;POLR2J3;POLR2J2
28.078		8	8	8	11.6	11.6	11.6	96860	0	17.343	1067600000	11	3631.55	8.91176	O14526;A0A0C3SFZ9;M0QZI3;O14526-2;M0R3E5;M0QZI9;M0R1K4;O14526-3;M0QZF0;M0R2J7;M0R107;M0QXW2;M0QZS1;M0QY09;M0QXD1;M0R3E7;M0QYA9;M0QXY1;M0QYT8;M0QZE1	O14526;A0A0C3SFZ9;M0QZI3;O14526-2;M0R3E5;M0QZI9;M0R1K4;O14526-3;M0QZF0;M0R2J7;M0R107;M0QXW2;M0QZS1;M0QY09;M0QXD1;M0R3E7	F-BAR domain only protein 1	FCHO1
24.949		5	5	5	6.2	6.2	6.2	121900	0	7.3471	170600000	7	329.865	0.809482	A0A0C4DFL8;F5GX28;O94953;K7ES23;K7EQ54;O94953-2	A0A0C4DFL8;F5GX28;O94953	Lysine-specific demethylase 4B	KDM4B
27.9455		7	7	7	42.6	42.6	42.6	22610	0	14.347	1397500000	14	14192.9	34.8292	G3V5T0;A0A0C4DFM0;G3V4T6;A0A0A0MR33;O43708;G3V267;O43708-3;O43708-2;G3V3B9;H0YJN8	G3V5T0;A0A0C4DFM0;G3V4T6;A0A0A0MR33;O43708;G3V267;O43708-3	Maleylacetoacetate isomerase	GSTZ1
26.0328		8	8	8	14.6	14.6	14.6	74518	0	19.897	3635600000	13	1143.76	2.80676	Q92544;A0A0C4DFM1;F8WCN2;F2Z2L1	Q92544;A0A0C4DFM1	Transmembrane 9 superfamily member 4	TM9SF4
24.548		9	7	7	5.2	4.1	4.1	185160	0	9.9658	279600000	8	164.467	0.403599	Q5TAX3;A0A0C4DFM7;E9PKY2;E9PKX1;Q5TAX3-2;H0YDJ1;H0YEE8	Q5TAX3;A0A0C4DFM7;E9PKY2;E9PKX1	Terminal uridylyltransferase 4	ZCCHC11
26.2919		14	14	13	21.9	21.9	20.6	84099	0	40.893	1420400000	21	1212.78	2.97614	Q8IWA4;A0A0C4DFN1;Q8IWA4-3;Q8IWA4-2;C9JXQ1;H7C5H5;C9JQT7	Q8IWA4;A0A0C4DFN1;Q8IWA4-3	Mitofusin-1	MFN1
32.1965		11	11	11	55.8	55.8	55.8	33261	0	184.97	33789000000	66	183700	450.796	Q99685;A0A0C4DFN3;E7EWX8;Q99685-2;H7C599;H7C4E0;H7C5K5;C9JAM4;C9J8Q3	Q99685;A0A0C4DFN3;E7EWX8;Q99685-2;H7C599;H7C4E0	Monoglyceride lipase	MGLL
26.9344		8	8	7	13.1	13.1	12.1	74389	0	13.773	1571000000	14	2140.32	5.25229	Q96IV0;A0A0C4DFP4;Q96IV0-3;Q96IV0-2;Q96IV0-5;H0Y2P2	Q96IV0;A0A0C4DFP4;Q96IV0-3;Q96IV0-2;Q96IV0-5;H0Y2P2	Peptide-N(4)-(N-acetyl-beta-glucosaminyl)asparagine amidase	NGLY1
26.6544		3	3	3	6.4	6.4	6.4	42889	0.0042005	1.5362	911330000	4	3057.53	7.50311	Q9NQR1;C9JKQ0;A0A0C4DFR3;Q9NQR1-2	Q9NQR1;C9JKQ0;A0A0C4DFR3;Q9NQR1-2	N-lysine methyltransferase SETD8	SETD8
27.0409		16	16	12	27	27	20.9	100450	0	44.603	2640000000	30	1706.52	4.18775	Q12959;Q12959-2;Q12959-5;A0A0C4DFT3;Q12959-3;Q12959-6;Q12959-4;Q12959-7;Q12959-9;Q12959-8;E7EQD7;B4E2H8;Q15700;Q15700-4;Q15700-3;B7Z264;E9PIW2;B7Z2T4;E9PN83;Q15700-2;H7C325;B5MCC5;Q15700-5;C9IYP1;F8W750;H7C166;C9JCP6;A8MUT6;C9J110;F2Z2L0;C9JUA9;A8MUT9;C9JWP9;C9JYG3;O14909;Q6ZSU2	Q12959;Q12959-2;Q12959-5;A0A0C4DFT3;Q12959-3;Q12959-6;Q12959-4;Q12959-7;Q12959-9;Q12959-8;E7EQD7	Disks large homolog 1	DLG1
34.5264		9	9	9	57.2	57.2	57.2	24722	0	299.59	69506000000	73	1242550	3049.2	P04179;A0A0C4DFU2;P04179-4;A0A0C4DG56;F5H4R2;A0A0C4DFU1;F5GYZ5;P04179-3;P04179-2;F5H3C5;G8JLJ2;G5E9P6;F5GXZ9	P04179;A0A0C4DFU2;P04179-4;A0A0C4DG56;F5H4R2;A0A0C4DFU1;F5GYZ5;P04179-3;P04179-2;F5H3C5	Superoxide dismutase [Mn], mitochondrial;Superoxide dismutase	SOD2
27.016		5	5	5	25.4	25.4	25.4	31863	0	87.061	279620000	5	5287.55	12.9755	Q9UK53-2;Q9UK53;A0A0C4DFW2;Q9UK53-4;Q9UK53-5;A0A087WXF7;Q9UK53-3	Q9UK53-2;Q9UK53;A0A0C4DFW2;Q9UK53-4;Q9UK53-5;A0A087WXF7;Q9UK53-3	Inhibitor of growth protein 1;Inhibitor of growth protein	ING1
28.8681		10	10	10	23.7	23.7	23.7	57276	0	32.203	2790400000	27	10619.8	26.0608	Q9H3P2;A0A0C4DFX9;H0Y3X6;C9JHL4;H7C2C7;C9JEM7;H7C0W2;Q9H3P2-7;H7C3C2;F8W954;F8WF98;H7C2M8	Q9H3P2;A0A0C4DFX9;H0Y3X6;C9JHL4;H7C2C7;C9JEM7	Negative elongation factor A	NELFA
30.6603		4	4	4	7.5	7.5	7.5	43201	0	4.8467	5442900000	12	48766	119.671	Q14242;A0A0C4DFY0;Q14242-2	Q14242;A0A0C4DFY0;Q14242-2	P-selectin glycoprotein ligand 1	SELPLG
31.353		9	8	8	29.9	28.5	28.5	53806	0	279.55	4986300000	22	63283.8	155.297	A0A0C4DFZ2;P15289;P15289-2;V9GYR0	A0A0C4DFZ2;P15289;P15289-2	Arylsulfatase A;Arylsulfatase A component B;Arylsulfatase A component C	ARSA
26.0319		8	8	8	11	11	11	89404	0	11.445	1036100000	10	952.708	2.33792	Q58A45-3;A0A0C4DFZ9;Q58A45;Q58A45-2;Q58A45-4	Q58A45-3;A0A0C4DFZ9;Q58A45;Q58A45-2	PAB-dependent poly(A)-specific ribonuclease subunit PAN3	PAN3
32.2469		13	13	13	53.6	53.6	53.6	32854	0	64.463	56732000000	68	192589	472.608	P08865;C9J9K3;A0A0C4DG17;F8WD59	P08865;C9J9K3;A0A0C4DG17	40S ribosomal protein SA	RPSA
27.16		3	3	3	8.6	8.6	8.6	44915	0	278.06	922980000	8	4144.89	10.1715	Q66PJ3;Q66PJ3-2;Q66PJ3-7;Q66PJ3-3;F5GYV5;H7BZV4;A0A0C4DG62;F8WCT1;Q66PJ3-4;F8WEP2;A0A0C4DH18;F5H7X4;Q66PJ3-5	Q66PJ3;Q66PJ3-2;Q66PJ3-7;Q66PJ3-3;F5GYV5;H7BZV4;A0A0C4DG62;F8WCT1;Q66PJ3-4;F8WEP2;A0A0C4DH18;F5H7X4;Q66PJ3-5	ADP-ribosylation factor-like protein 6-interacting protein 4	ARL6IP4
25.6508		6	6	6	9.7	9.7	9.7	76471	0	45.742	679370000	10	855.27	2.09881	P14859;P14859-5;A0A0C4DG88;P14859-4;P14859-3;P14859-2;P14859-6;A0A0A0MT46;Q9UKI9;H0YLC5;Q9UKI9-3;Q9UKI9-2;P09086;U3KQ96;U3KQN1;H0YNW1;H0YLL6;B5ME60;H0YKT2;P09086-4;P09086-3;P09086-2;P09086-5	P14859;P14859-5;A0A0C4DG88;P14859-4;P14859-3;P14859-2;P14859-6;A0A0A0MT46;Q9UKI9;H0YLC5;Q9UKI9-3;Q9UKI9-2	POU domain, class 2, transcription factor 1;POU domain protein;POU domain, class 2, transcription factor 3	POU2F1;POU2F3
31.9454		34	34	33	36.4	36.4	35.7	117360	0	323.31	17573000000	95	43744.8	107.349	Q7L014;A0A0C4DG89;D6RJA6;H0Y9U3	Q7L014;A0A0C4DG89	Probable ATP-dependent RNA helicase DDX46	DDX46
28.456		5	5	5	11.2	11.2	11.2	64949	0	32.043	1040700000	9	7038.43	17.2722	Q7Z7A4;Q7Z7A4-2;E9PD56;H7BYG4;W5RWE6;A0A0C4DG95;Q7Z7A4-6;Q7Z7A4-4;Q7Z7A4-5;Q7Z7A4-7;H7C4V0;Q7Z7A4-3;U3KQS4;H7C529;F8WAW8;H7C4W2;F8WDF7	Q7Z7A4;Q7Z7A4-2;E9PD56;H7BYG4;W5RWE6;A0A0C4DG95;Q7Z7A4-6;Q7Z7A4-4;Q7Z7A4-5;Q7Z7A4-7;H7C4V0;Q7Z7A4-3	PX domain-containing protein kinase-like protein	PXK
33.4773		30	30	7	47.3	47.3	10.1	80998	0	323.31	54501000000	139	183279	449.763	A0A0C4DGB5;P20810-9;P20810-10;P20810-7;P20810-6;P20810-5;P20810;E7EVY3;B7Z574;P20810-4;P20810-8;P20810-2;E7ES10;E9PCH5;E9PDE4;H0Y7F0;H0Y9H6;E7EQ12;A0A0A0MR45;E7EQA0;H0YD33;F8W7E0;H0YA91;E9PSG1;H0Y944;A0A0C4DGD1;D6RBR1;D6RC54;D6RGF7;E7EQK6;D6RAA8;E7EN75	A0A0C4DGB5;P20810-9;P20810-10;P20810-7;P20810-6;P20810-5;P20810;E7EVY3;B7Z574;P20810-4;P20810-8;P20810-2;E7ES10;E9PCH5;E9PDE4;H0Y7F0;H0Y9H6;E7EQ12;A0A0A0MR45;E7EQA0;H0YD33	Calpastatin	CAST
24.4076		4	2	2	54	14.3	14.3	7405.4	0.0067496	1.3242	920300000	7	3730.86	9.15544	A0A0C4DGB9	A0A0C4DGB9		PPA2
32.9853		7	7	7	21.1	21.1	21.1	33155	0	23.16	10001000000	22	318381	781.301	Q13277;A0A0C4DGE4;A0A0J9YW33;Q13277-2;Q13277-3	Q13277;A0A0C4DGE4;A0A0J9YW33;Q13277-2;Q13277-3	Syntaxin-3	STX3
31.5717		37	37	28	20.5	20.5	16	218000	0	323.31	18757000000	112	18175.9	44.6032	Q14839;F5GWX5;A0A0C4DGG9;Q14839-2;H7C0J3;I3L229;H7C3H7;F5H6N4	Q14839;F5GWX5;A0A0C4DGG9;Q14839-2	Chromodomain-helicase-DNA-binding protein 4	CHD4
30.1984		1	1	1	1.6	1.6	1.6	64891	0.0034106	1.6143	1570200000	4	23569.8	57.8397	Q9Y6R0;M0R0Q4;M0QZV7;M0QXQ4;M0QYC2;A0A0C4DGH3	Q9Y6R0;M0R0Q4;M0QZV7;M0QXQ4;M0QYC2;A0A0C4DGH3	Numb-like protein	NUMBL
26.6934		4	1	1	31.7	9.4	9.4	16111	0.00015286	3.1459	347260000	5	8362.12	20.5205	Q8WUH1;A0A0C4DGJ7;H0YIM9;H0YID9;H0YHA3;Q8WUH1-2;H0YJ25;H0YHB4;H0YIM3;Q8WUH1-3	Q8WUH1;A0A0C4DGJ7;H0YIM9;H0YID9;H0YHA3;Q8WUH1-2	Protein Churchill	CHURC1;CHURC1-FNTB
23.8446		9	9	9	43.7	43.7	43.7	31782	0	66.306	4580800000	26	588.421	1.44397	Q9UKF7-2;E7EU35;A0A0C4DGP0;Q9UKF7;J3QRS7;J3QS95	Q9UKF7-2;E7EU35;A0A0C4DGP0;Q9UKF7	Cytoplasmic phosphatidylinositol transfer protein 1	PITPNC1
34.0945		7	7	5	46.3	46.3	37.7	28315	0	323.31	74923000000	70	804234	1973.57	P04632;A0A0C4DGQ5;K7EM73;A0A075B7C0;K7ELJ7;U3KQE2;K7EIV0;K7EKD8;K7ES78;K7EMQ1	P04632;A0A0C4DGQ5;K7EM73;A0A075B7C0;K7ELJ7;U3KQE2;K7EIV0;K7EKD8	Calpain small subunit 1	CAPNS1
28.1362		10	10	10	39.1	39.1	39.1	35119	0	78.376	2271700000	19	10428.5	25.5914	Q6IAN0;A0A0C4DGQ8;J3KRS1;J3QKT1;J3QLJ8;J3QLK1	Q6IAN0;A0A0C4DGQ8	Dehydrogenase/reductase SDR family member 7B	DHRS7B
27.8277		4	4	4	22.7	22.7	22.7	17871	0	8.041	2434600000	12	16548.5	40.6096	P56556;A0A0C4DGS0;R4GN43	P56556;A0A0C4DGS0;R4GN43	NADH dehydrogenase [ubiquinone] 1 alpha subcomplex subunit 6	NDUFA6
32.9664		13	13	13	40.4	40.4	40.4	50800	0	323.31	41090000000	67	205083	503.27	P39656;A0A0C4DGS1;P39656-2;P39656-3;U3KQ84	P39656;A0A0C4DGS1;P39656-2;P39656-3	Dolichyl-diphosphooligosaccharide--protein glycosyltransferase 48 kDa subunit	DDOST
29.9742		21	21	20	26.9	26.9	25.9	113080	0	314.46	4094700000	39	11579	28.4147	Q08379;A0A0C4DGS5;Q08379-2;B7ZC06;H0Y7B8;A0A087WYC0	Q08379;A0A0C4DGS5;Q08379-2;B7ZC06	Golgin subfamily A member 2	GOLGA2
30.3323		15	15	15	18.8	18.8	18.8	91997	0	24.238	2627300000	24	18243.2	44.7684	A0A0C4DGT3;Q6DN90;A0A087WWK8;Q6DN90-2;Q5JU85;Q5JU85-3;Q5JU85-2;Q9UPP2;A0A0G2JLG2;Q9UPP2-2	A0A0C4DGT3;Q6DN90;A0A087WWK8;Q6DN90-2	IQ motif and SEC7 domain-containing protein 1	IQSEC1
29.6077		1	1	1	13.8	13.8	13.8	12515	0	47.69	2204800000	11	81151	199.143	A0A0C4DH25;P01619	A0A0C4DH25;P01619	Ig kappa chain V-III region B6	IGKV3D-20
27.9092		1	1	1	7.8	7.8	7.8	12943	0.0086083	1.1786	774530000	2	24176.7	59.3292	A0A0J9YWU9;A0A0C4DH41;P01825;P06331;P01824	A0A0J9YWU9;A0A0C4DH41;P01825;P06331;P01824	Ig heavy chain V-II region NEWM;Ig heavy chain V-II region ARH-77;Ig heavy chain V-II region WAH	IGHV4-61
27.11		2	2	2	8.3	8.3	8.3	27941	0	8.1587	558450000	5	6435.85	15.7934	Q9P0P8;A0A0D9SEI0	Q9P0P8;A0A0D9SEI0	Uncharacterized protein C6orf203	C6orf203
25.9919		9	9	9	9.9	9.9	9.9	103780	0	18.572	1142700000	17	798.282	1.95897	Q96EK7;A0A0D9SEJ5;F5GY05;Q96EK7-2;Q96EK7-3	Q96EK7;A0A0D9SEJ5;F5GY05;Q96EK7-2	Constitutive coactivator of peroxisome proliferator-activated receptor gamma	FAM120B
26.2349		4	3	1	9.6	8.2	2.8	54249	0.00015267	3.1356	266620000	4	1807.26	4.43499	Q13950-3;A0A0D9SEN7;I3L354;I3L0L0	Q13950-3;A0A0D9SEN7;I3L354;I3L0L0	Runt-related transcription factor 2	RUNX2
29.8131		8	8	6	12.4	12.4	9.8	83416	0	13.997	1501800000	14	14038	34.4491	Q04726;Q04726-3;Q04726-2;A0A0D9SES8;H0YL70;Q04726-6;Q04726-5;H0YKT5;H0YKN8;Q04726-7;Q04726-4;F5H7D6;H0YNT2;H0YNI7;H0YKH0;H0YLW9;H0YLI3;Q04725;K7EMK7;Q04725-2	Q04726;Q04726-3;Q04726-2;A0A0D9SES8;H0YL70;Q04726-6;Q04726-5;H0YKT5;H0YKN8;Q04726-7;Q04726-4;F5H7D6;H0YNT2;H0YNI7;H0YKH0;H0YLW9;H0YLI3	Transducin-like enhancer protein 3	TLE3
26.6308		3	3	3	5.3	5.3	5.3	67256	0	4.3047	270940000	3	1918.03	4.70681	Q6VN20;A0A0D9SEU5;R4GMX8;Q6VN20-2;Q6VN20-3	Q6VN20;A0A0D9SEU5;R4GMX8;Q6VN20-2;Q6VN20-3	Ran-binding protein 10	RANBP10
28.797		1	1	1	11.2	11.2	11.2	17315	0.0024797	1.7393	894820000	8	33440.6	82.0626	P49459;A0A0D9SG71;A0A0D9SEZ6;A0A0R4J2E5	P49459;A0A0D9SG71;A0A0D9SEZ6;A0A0R4J2E5	Ubiquitin-conjugating enzyme E2 A	UBE2A
26.919		2	2	2	6.1	6.1	6.1	49091	0.0010073	2.2234	267990000	4	3208.89	7.87454	Q9Y3T6;A0A0D9SF44;A0A0R4J2E2;Q9Y3T6-3;H0YBU3;E5RIQ4;E5RIK1	Q9Y3T6;A0A0D9SF44;A0A0R4J2E2;Q9Y3T6-3;H0YBU3;E5RIQ4;E5RIK1	R3H and coiled-coil domain-containing protein 1	R3HCC1
32.8212		24	23	6	40.8	39.1	11.3	73243	0	170.45	22325000000	100	128623	315.638	O00571;A0A0D9SFB3;A0A0D9SG12;A0A0D9SF53;O00571-2;A0A0J9YVQ7;A0A0J9YYH6;A0A087WVZ1;B4DLA0;Q9NQI0;Q9NQI0-3;A0A087WX09;D6RCM4;Q9NQI0-2;Q9NQI0-4;H0Y960	O00571;A0A0D9SFB3;A0A0D9SG12;A0A0D9SF53;O00571-2	ATP-dependent RNA helicase DDX3X	DDX3X
29.4502		12	12	11	27.8	27.8	25.9	56720	0	95.389	8687000000	27	16053.7	39.3955	Q8N6H7;A0A0D9SF70;G5E9L0;E9PQP3;Q8N6H7-2;E9PMU9;Q8N6H7-3;H0YDN9;E9PIY6;E9PMR9;E9PM63;E9PNY8;H0YDX1;E9PJT7;E9PK28;E9PN48;E9PM18;B0QYV9	Q8N6H7;A0A0D9SF70;G5E9L0;E9PQP3;Q8N6H7-2;E9PMU9;Q8N6H7-3;H0YDN9	ADP-ribosylation factor GTPase-activating protein 2	ARFGAP2
25.9527		10	7	7	30.5	21.2	21.2	46546	0	158.88	1067300000	13	1732.18	4.25073	Q99418;A0A0D9SFG6;Q99418-2;G5E9B7;F8W8E2;M0QZ92;O43739;M0R2J0;O43739-2	Q99418;A0A0D9SFG6;Q99418-2;G5E9B7;F8W8E2	Cytohesin-2	CYTH2
34.2928		62	62	62	38.6	38.6	38.6	233110	0	323.31	60077000000	210	112077	275.035	Q92614;Q92614-4;A0A0D9SFK2;Q92614-3;Q92614-2;Q92614-5;H0YEV9;A0A1B0GWJ6	Q92614;Q92614-4;A0A0D9SFK2;Q92614-3;Q92614-2;Q92614-5	Unconventional myosin-XVIIIa	MYO18A
26.9793		6	6	6	12.2	12.2	12.2	62919	0	6.4227	681660000	11	2610.6	6.40635	Q9ULP9;A0A0D9SFR5;H3BQ06;H3BNU1;Q9ULP9-2;H3BV07	Q9ULP9;A0A0D9SFR5;H3BQ06;H3BNU1;Q9ULP9-2	TBC1 domain family member 24	TBC1D24
37.2569		123	123	2	55.9	55.9	1.1	287600	0	323.31	326270000000	619	708913	1739.66	A0A0D9SGF6;Q13813-2;A0A0D9SF54;A0A0D9SFF6;A0A1B0GTB7;A0A1B0GUH3;A0A0D9SFH4;A0A1B0GV13	A0A0D9SGF6;Q13813-2;A0A0D9SF54	Spectrin alpha chain, non-erythrocytic 1	SPTAN1
30.1526		18	18	18	13.3	13.3	13.3	173100	0	36.44	2108400000	26	8559.62	21.0051	O43426;A0A0D9SGJ6;J3KQV8;O43426-4;J3KPK1;C9JFZ1;O43426-2;C9JW66;O43426-5;C9J1Z6;H7BZ56;H7BZC2	O43426;A0A0D9SGJ6;J3KQV8;O43426-4;J3KPK1;C9JFZ1;O43426-2	Synaptojanin-1	SYNJ1
28.9837		9	7	7	32	28.1	28.1	37746	0	33.396	2290000000	20	17459.1	42.8443	A0A140T9V0;A0A140T8X0;D0EV57;A0A0G2JPA3;A0A140T9B7;A0A0G2JH66;P30511;P30511-3;A0A140T9X6;A0A140T9W7;A0A140T9W3;A0A140T9D9;A0A140T9C2;A0A140T939;A0A140T9J8;A0A0G2JNV5;P30511-2;A0A140T9P9;A0A140T9M4;A0A140T9K3;A0A140T9A3;A0A140T925;A0A140T908;A0A0D9SFW8	A0A140T9V0;A0A140T8X0;D0EV57;A0A0G2JPA3;A0A140T9B7;A0A0G2JH66;P30511;P30511-3;A0A140T9X6;A0A140T9W7;A0A140T9W3;A0A140T9D9;A0A140T9C2;A0A140T939;A0A140T9J8;A0A0G2JNV5;P30511-2	HLA class I histocompatibility antigen, alpha chain F	HLA-F
31.2213		15	15	15	35.6	35.6	35.6	67942	0	323.31	14267000000	31	45744.5	112.256	Q6NYC8;A0A0G2JHC2;Q6NYC8-3;Q6NYC8-2;Q6NYC8-4;A0A0G2JKF1	Q6NYC8;A0A0G2JHC2;Q6NYC8-3;Q6NYC8-2	Phostensin	PPP1R18
29.7404		15	4	3	46	7.4	5.5	40933	0	3.463	7917900000	8	27202.2	66.7537	P30455;P30443;A0A0G2JIF2;A0A0G2JL56;A0A0G2JI36	P30455;P30443;A0A0G2JIF2;A0A0G2JL56;A0A0G2JI36	HLA class I histocompatibility antigen, A-36 alpha chain;HLA class I histocompatibility antigen, A-1 alpha chain	HLA-A
38.7008		31	31	15	59.9	59.9	30.6	70051	0	323.31	668350000000	479	7917880	19430.3	P0DMV8;A0A0G2JIW1;P0DMV9;P0DMV8-2;V9GZ37	P0DMV8;A0A0G2JIW1;P0DMV9;P0DMV8-2;V9GZ37	Heat shock 70 kDa protein 1A;Heat shock 70 kDa protein 1B	HSPA1A;HSPA1B
32.8094		6	6	6	40.3	40.3	40.3	20960	0	20.838	22453000000	42	445803	1093.99	A2ACR1;A0A0G2JJA7;P28065;P28065-2;A2ACR0;A0A0G2JJQ0;A0A0G2JJ13;A0A0G2JHI2	A2ACR1;A0A0G2JJA7;P28065;P28065-2;A2ACR0;A0A0G2JJQ0	Proteasome subunit beta type;Proteasome subunit beta type-9	PSMB9
29.2852		13	13	13	26.7	26.7	26.7	63243	0	40.599	8734000000	48	12841.8	31.5136	O95870;A0A0G2JJD3;O95870-2;A0A0G2JI89;F2Z3G6;F2Z3H2	O95870;A0A0G2JJD3;O95870-2;A0A0G2JI89	Abhydrolase domain-containing protein 16A	ABHD16A
30.3347		25	25	25	32.5	32.5	32.5	119410	0	119.48	7430700000	48	14077.9	34.5469	P46379;A0A0G2JK23;A0A024RCR6;P46379-2;P46379-3;A0A0G2JL47;P46379-5;P46379-4;F6S6P2;X6REW1;A0A0G2JJM1;A0A0G2JJR8;A0A1B0GX79;F6WML8;F6VEM6;F6X9W3;F6U341;F6TC96;F6UR09;F6U1F2;F6XTU0;H0Y710;H0Y4L1	P46379;A0A0G2JK23;A0A024RCR6;P46379-2;P46379-3;A0A0G2JL47;P46379-5;P46379-4	Large proline-rich protein BAG6	BAG6;BAT3
25.76		14	11	11	21.7	18.6	18.6	88060	0	26.776	1170200000	18	801.106	1.9659	P25440;H0Y6K2;A0A140T9E9;A0A0G2JK44;P25440-2;P25440-3;P25440-4;U3KQA6;A0A0G2JHL0;A0A140T9F7;A0A140T9V2;A0A0G2JHN8;A0A140T9I1;E9PIQ3;H0Y799;A0A140T9X8;H0YDJ7;U3KPW0;E9PKQ9	P25440;H0Y6K2;A0A140T9E9;A0A0G2JK44;P25440-2;P25440-3;P25440-4;U3KQA6;A0A0G2JHL0;A0A140T9F7;A0A140T9V2	Bromodomain-containing protein 2	BRD2
24.9476		6	3	3	12.8	6.2	6.2	56921	0	3.4117	350130000	6	705.708	1.73179	P28702;A0A0G2JKR7;P28702-3	P28702;A0A0G2JKR7;P28702-3	Retinoic acid receptor RXR-beta	RXRB
31.28		6	6	4	13.6	13.6	10.6	59716	0	17.644	3563000000	14	54205.8	133.02	P04062;A0A0G2JNZ5;A0A0G2JLB3;P04062-4;P04062-2;A0A0G2JNZ0;P04062-5	P04062;A0A0G2JNZ5;A0A0G2JLB3;P04062-4;P04062-2;A0A0G2JNZ0;P04062-5	Glucosylceramidase	GBA
22.7837		1	1	1	3.6	3.6	3.6	37806	0.0027412	1.6899	7220800	1	237.112	0.581868	P38484;B5MCZ0;A0A0G2JLE8;A0A0G2JLD7;E7EUY1	P38484;B5MCZ0;A0A0G2JLE8;A0A0G2JLD7;E7EUY1	Interferon gamma receptor 2	IFNGR2
28.0512		9	1	0	18.9	2.1	0	69443	0.00015115	2.9549	278130000	5	4972.2	12.2017	A0A0G2JLT7;F8W6G6;A0A0G2JN67;A0A0G2JNB3;A0A0G2JN08;F8WD89;A0A0G2JM95;P59901;A0A075B7A5;C9JWL8;A0A0G2JNG2;P59901-2	A0A0G2JLT7;F8W6G6;A0A0G2JN67;A0A0G2JNB3;A0A0G2JN08		LILRB3
30.6551		4	4	4	20.2	20.2	20.2	31412	0	16.701	3070000000	13	66823	163.982	Q6GTX8;A0A0G2JNK8;A0A0G2JMI0;A0A0G2JNU6;A0A140T8W3;A0A0G2JQ50;A0A0G2JP18;A0A0G2JLV7;Q6GTX8-3;Q6GTX8-2;A0A0G2JM94;A8MZ84;D3YTC8;Q6GTX8-4;C9IZB2;A0A0G2JMC3;W4VSQ5;F8WC07;Q6ISS4;A0A087X1V4;C9JFQ0;A0A0G2JLQ0;A0A0G2JN10;A0A0G2JMB1;A0A0G2JPH6;Q6ISS4-2	Q6GTX8;A0A0G2JNK8;A0A0G2JMI0;A0A0G2JNU6;A0A140T8W3;A0A0G2JQ50;A0A0G2JP18;A0A0G2JLV7;Q6GTX8-3;Q6GTX8-2;A0A0G2JM94;A8MZ84;D3YTC8;Q6GTX8-4;C9IZB2;A0A0G2JMC3;W4VSQ5;F8WC07	Leukocyte-associated immunoglobulin-like receptor 1	LAIR1
31.0121		11	2	0	20.1	3.5	0	69513	0.0010086	2.2569	2310500000	9	38674.2	94.9056	A0A0G2JM46;A0A0G2JMZ3;O75022-3;A0A0G2JPK5;A0A0G2JPG2;A0A0G2JNW3;A0A0G2JLU2;A0A0G2JPI7	A0A0G2JM46;A0A0G2JMZ3;O75022-3;A0A0G2JPK5;A0A0G2JPG2
32.6674		5	5	2	20.8	20.8	6.1	35336	0	16.009	10070000000	15	239658	588.115	A0A0G2JM62;A0A087WZV8;A0A0G2JNG9;A0A0G2JMB4;A0A1B0GWK1;A0A5B9;P01850;A0A0J9YYE9;A0A075B6S1;A0A5B6	A0A0G2JM62;A0A087WZV8;A0A0G2JNG9;A0A0G2JMB4;A0A1B0GWK1;A0A5B9	T-cell receptor beta-2 chain C region	TRBV28;TRBC2
30.5389		7	7	7	21.9	21.9	21.9	52991	0	51.295	1737900000	16	36547	89.6855	Q8N149;A8MZH0;A0A0G2JMW8;A0A0G2JMC9;Q8N149-3;Q8N149-4;Q8N149-2;A0A0D9SFC7;E9PDF4;A0A0G2JMR2	Q8N149;A8MZH0;A0A0G2JMW8;A0A0G2JMC9;Q8N149-3;Q8N149-4;Q8N149-2	Leukocyte immunoglobulin-like receptor subfamily A member 2	LILRA2
24.9993		6	6	5	31.1	31.1	26.4	28607	0	59.812	15538000000	21	1455.48	3.57172	P01903;A0A0G2JMH6;Q30118;A0A0G2JH46	P01903;A0A0G2JMH6;Q30118;A0A0G2JH46	HLA class II histocompatibility antigen, DR alpha chain	HLA-DRA
25.6962		2	2	2	4.3	4.3	4.3	45849	0.0045927	1.5089	84998000	2	1472.09	3.61248	P10636-8;P10636;P10636-5;P10636-3;P10636-6;P10636-2;P10636-7;I3L170;A0A0G2JQJ7;A0A0G2JPD5;A0A0G2JS76;A0A0G2JMX7;P10636-4;P10636-9	P10636-8;P10636;P10636-5;P10636-3;P10636-6;P10636-2;P10636-7;I3L170;A0A0G2JQJ7;A0A0G2JPD5;A0A0G2JS76;A0A0G2JMX7;P10636-4;P10636-9	Microtubule-associated protein tau;Microtubule-associated protein	MAPT
34.1251		10	9	7	28	23.7	19.4	47471	0	42.527	19500000000	22	489980	1202.4	Q8N6C8;A0A0G2JMY9;Q8N6C8-3;Q8N6C8-2;A0A0G2JM99;A0A0G2JMJ0;A0A0G2JLV5;O75019-2	Q8N6C8;A0A0G2JMY9;Q8N6C8-3;Q8N6C8-2;A0A0G2JM99	Leukocyte immunoglobulin-like receptor subfamily A member 3	LILRA3
33.8403		13	13	7	34.3	34.3	18.2	65038	0	150.49	17307000000	52	293574	720.425	Q8N423;A0A0G2JNT8;A0A0G2JNQ7;A0A0G2JN35;A0A0G2JPH5;Q8N423-2;Q8N423-4;A0A0G2JNE7;A0A0G2JNH0;Q8N423-3;H7C0C3;O75023;A0A0G2JNY7;O75023-2;O75023-3	Q8N423;A0A0G2JNT8;A0A0G2JNQ7;A0A0G2JN35;A0A0G2JPH5;Q8N423-2;Q8N423-4;A0A0G2JNE7;A0A0G2JNH0;Q8N423-3	Leukocyte immunoglobulin-like receptor subfamily B member 2	LILRB2
25.7236		3	3	3	9.7	9.7	9.7	33652	0.0016947	2.0492	228090000	6	2044.01	5.01595	Q9BSV6;B0V3J0;A9C4B9;A0A0G2JNK5;E7EQB3	Q9BSV6;B0V3J0;A9C4B9;A0A0G2JNK5;E7EQB3	tRNA-splicing endonuclease subunit Sen34	TSEN34
27.9119		25	25	23	20.4	20.4	19	174880	0	54.318	3009900000	35	1792.75	4.39936	Q14160;Q14160-3;A0A0G2JNZ2;A0A0G2JPP5;Q14160-2;A0A0G2JMS7;H0YCG0;H0YDF9	Q14160;Q14160-3;A0A0G2JNZ2;A0A0G2JPP5;Q14160-2;A0A0G2JMS7	Protein scribble homolog	SCRIB
32.2069		3	1	1	9.5	3	3	38224	0.00015302	3.1522	28848000000	20	161005	395.102	P17693;Q8MH48;Q5RJ85;A0A0G2JPQ3	P17693;Q8MH48;Q5RJ85;A0A0G2JPQ3	HLA class I histocompatibility antigen, alpha chain G	HLA-G
31.7855		13	12	0	27.3	24.4	0	71018	0	87.785	5376300000	31	64706.8	158.789	A0A0G2JPR9;A0A0G2JQ25;A0A0G2JPW1;A0A0G2JPA2;A0A0G2JQ24;A0A0G2JLX9	A0A0G2JPR9;A0A0G2JQ25;A0A0G2JPW1;A0A0G2JPA2;A0A0G2JQ24
31.0244		14	13	13	18.3	17.1	17.1	97597	0	130.68	4493300000	31	27782.1	68.1767	Q12979;Q12979-2;A0A0G2JQ41;A0A1C7CYZ0;Q12979-4;B7Z683;I3L2P5;A0A0G2JRJ1;I3L3W0;I3L1U8;I3NI05;Q12979-3;A0A0G2JQT5;I3L379;I3L4Y1;I3L0R7	Q12979;Q12979-2;A0A0G2JQ41;A0A1C7CYZ0;Q12979-4;B7Z683	Active breakpoint cluster region-related protein	ABR
24.6889		3	3	3	3.7	3.7	3.7	113590	0.00015284	3.1459	107430000	2	295.592	0.725375	A0A0G2JQF5;A0A0G2JQF4;Q7Z3B3;I3L4J3;A0A0J9YVS1;A0A0G2JNB1;A0A0G2JNT7;I3L233;I3L243	A0A0G2JQF5;A0A0G2JQF4;Q7Z3B3;I3L4J3;A0A0J9YVS1;A0A0G2JNB1;A0A0G2JNT7	KAT8 regulatory NSL complex subunit 1	KANSL1
25.0836		20	20	20	17.7	17.7	17.7	159580	0	107.98	2528600000	27	276.615	0.678807	Q13075;A0A0G2JS53;E7EQW0;B7ZLE8;A0A0G2JNC7;Q13075-2;A0A0G2JQE0;E5RJA3	Q13075;A0A0G2JS53;E7EQW0;B7ZLE8;A0A0G2JNC7;Q13075-2;A0A0G2JQE0	Baculoviral IAP repeat-containing protein 1	NAIP
29.0968		3	3	3	17.4	17.4	17.4	32373	0	15.444	574120000	5	22016.5	54.0281	Q3KPI0;A0A0G2JSC8;Q3KPI0-2;A0A0J9YX60;A0A0B4J1W4;A0A0G2JS40;Q3KPI0-3	Q3KPI0;A0A0G2JSC8;Q3KPI0-2	Carcinoembryonic antigen-related cell adhesion molecule 21	CEACAM21
30.4984		12	12	12	25	25	25	59875	0	206.59	5082600000	34	31449.4	77.1761	Q9UHX1;Q9UHX1-6;Q9UHX1-5;A0A0J9YYL3;A0A0J9YXJ8;A0A0J9YVP6;A0A0J9YXX5;Q9UHX1-4;Q9UHX1-3;Q9UHX1-2;A0A0J9YVR6;E9PQ56;A0A0J9YWM1;H0YEM1;E9PN18;E9PMU7;E9PL19;H0YCP8	Q9UHX1;Q9UHX1-6;Q9UHX1-5;A0A0J9YYL3;A0A0J9YXJ8;A0A0J9YVP6;A0A0J9YXX5;Q9UHX1-4;Q9UHX1-3;Q9UHX1-2;A0A0J9YVR6;E9PQ56;A0A0J9YWM1;H0YEM1;E9PN18	Poly(U)-binding-splicing factor PUF60	PUF60
26.0474		6	5	5	4.5	4.1	4.1	178660	0	8.2538	766670000	7	481.897	1.18257	Q9P1Y6;E9PJ24;B7ZM65;F8WEF5;A0A0J9YYB5;A0A0J9YWD5;Q9P1Y6-3;A0A0J9YX88;Q9P1Y6-2	Q9P1Y6;E9PJ24;B7ZM65;F8WEF5;A0A0J9YYB5;A0A0J9YWD5;Q9P1Y6-3;A0A0J9YX88;Q9P1Y6-2	PHD and RING finger domain-containing protein 1	PHRF1
30.7589		26	26	26	20.8	20.8	20.8	188670	0	323.31	4899900000	44	11955.9	29.3394	Q9Y4K1;A0A0J9YWL0;Q9Y4K1-2;Q96QW7	Q9Y4K1;A0A0J9YWL0	Absent in melanoma 1 protein	AIM1
27.1733		12	12	10	15.6	15.6	14	82439	0	152.77	2704500000	20	2279.18	5.59306	O75154;X6RFI8;A0A0J9YWV4;O75154-2;O75154-3;F6X994;A0A0J9YY48	O75154;X6RFI8;A0A0J9YWV4;O75154-2;O75154-3	Rab11 family-interacting protein 3	RAB11FIP3
31.1771		11	11	10	26.2	26.2	24.2	54284	0	99.94	15670000000	55	55527.3	136.263	O95319;V9GYD9;Q5VZZ6;A0A0J9YX66;A0A1B0GU44;E9PC62;A0A1B0GUN8;A0A0J9YXJ0;O95319-5;O95319-2;O95319-4;O95319-3;V9GY47;A0A0J9YXK1	O95319;V9GYD9;Q5VZZ6;A0A0J9YX66;A0A1B0GU44;E9PC62;A0A1B0GUN8;A0A0J9YXJ0;O95319-5;O95319-2;O95319-4;O95319-3	CUGBP Elav-like family member 2	CELF2
28.043		1	1	1	5	5	5	35396	0.0007259	2.3639	317710000	1	9699.83	23.8032	Q8N1S5;Q8N1S5-2;A0A0J9YXZ0;A0A0J9YXE3;J3QQP1;A0A0J9YXX3;J3KS66;J3QLB2;J3KRX2;J3QS49	Q8N1S5;Q8N1S5-2;A0A0J9YXZ0;A0A0J9YXE3;J3QQP1;A0A0J9YXX3;J3KS66;J3QLB2;J3KRX2;J3QS49	Zinc transporter ZIP11	SLC39A11
29.5163		21	21	21	14.2	14.2	14.2	211690	0	72.608	2905700000	41	4503.09	11.0505	Q562E7;A0A0J9YXM6;Q562E7-4;Q562E7-3;E9PDG3;Q562E7-2;Q562E7-6;Q562E7-5;C9JD20;I3L3U7;I3L1G2	Q562E7;A0A0J9YXM6;Q562E7-4	WD repeat-containing protein 81	WDR81
30.2634		19	19	19	24.3	24.3	24.3	102010	0	70.829	4115000000	37	15684.6	38.4896	A0A0J9YY72;A0A0J9YY34;A0A0J9YW69;Q5HYW2	A0A0J9YY72;A0A0J9YY34;A0A0J9YW69;Q5HYW2	NHS-like protein 2	NHSL2
26.7391		3	3	3	14.1	14.1	14.1	28309	0	4.2086	1294400000	10	4912.03	12.054	Q8N129;A0A0J9YYJ0	Q8N129;A0A0J9YYJ0	Protein canopy homolog 4	CNPY4
26.3773		3	3	3	14.5	14.5	14.5	35919	0	13.178	313870000	5	3012.78	7.39329	Q9NWW5;A0A0S2Z5D0;H3BUV4;A0A1B0GTU6;A0A1B0GW73;H3BNF1;A0A1B0GTV3;A0A1B0GUD2;H3BUT1;Q9NWW5-2;A0A1B0GU90;H3BRN7;H3BTY4	Q9NWW5;A0A0S2Z5D0;H3BUV4;A0A1B0GTU6;A0A1B0GW73;H3BNF1;A0A1B0GTV3;A0A1B0GUD2;H3BUT1;Q9NWW5-2	Ceroid-lipofuscinosis neuronal protein 6	CLN6
30.3794		31	28	28	19.6	17.6	17.6	195270	0	92.896	6672500000	54	8879.67	21.7905	A0A0U1RQK7;O43432;A0A0A0MSA7;O43432-3;O43432-4;O43432-2;B1AN91;B1AN92	A0A0U1RQK7;O43432;A0A0A0MSA7;O43432-3;O43432-4	Eukaryotic translation initiation factor 4 gamma 3	EIF4G3
32.1652		8	1	1	39.7	6.5	6.5	26300	0	12.885	8096400000	13	227327	557.855	A0A0U1RQL8	A0A0U1RQL8
30.2751		19	19	19	25.6	25.6	25.6	103710	0	267.91	7565700000	45	15553.1	38.1671	Q6P3W7;A0A0U1RQQ9;F8VSC5;H0YI32;F8VPW3;H0YIK6	Q6P3W7;A0A0U1RQQ9;F8VSC5	SCY1-like protein 2	SCYL2
26.5992		5	2	2	12.1	5.2	5.2	48511	0	8.458	369760000	6	2601.59	6.38425	Q9HCP0;U3KQA5;A0A0U1RQT7;Q8IXA3;A0A0U1RQY7;U3KQB3;Q9HCP0-2;K7ESB6;A0A0U1RQK2;A0A0U1RR14;A0A087WXD7;A0A087WWF5;K7EP38;A0A0U1RRH5;K7EJC0;A0A0U1RQH9;A0A0U1RR31;A0A0U1RQG9;A0A0U1RQK6	Q9HCP0;U3KQA5;A0A0U1RQT7;Q8IXA3;A0A0U1RQY7;U3KQB3;Q9HCP0-2;K7ESB6	Casein kinase I isoform gamma-1	CSNK1G1;hCG_2004507;CSNK1G2
25.8923		7	7	4	21.7	21.7	13.1	39867	0	8.0776	432170000	11	1939.45	4.75936	Q9Y484;A0A0U1RR06;Q9Y484-3;A0A0U1RQR1;H0Y329;G8JLI5;C9JYH8;Q9Y484-2;C9JBX7;C9J0A8;C9J471;A0A0U1RQG6;A0A0U1RQM7;C9J5L0;C9J7Q8;C9JUS5;A0A0U1RRJ9;C9JE01;A0A0U1RQS7;A0A0U1RQJ7;A0A0U1RR42;H7C5B4;H7C4N7;C9JVT3	Q9Y484;A0A0U1RR06;Q9Y484-3;A0A0U1RQR1;H0Y329;G8JLI5;C9JYH8;Q9Y484-2;C9JBX7;C9J0A8;C9J471;A0A0U1RQG6;A0A0U1RQM7;C9J5L0;C9J7Q8;C9JUS5	WD repeat domain phosphoinositide-interacting protein 4	WDR45
27.8664		22	22	22	15.7	15.7	15.7	209240	0	323.31	3877500000	37	1451.84	3.56278	Q7Z401;Q7Z401-2;A0A0U1RR27;H3BTW5	Q7Z401;Q7Z401-2;A0A0U1RR27;H3BTW5	C-myc promoter-binding protein	DENND4A
34.7789	+	6	2	2	60	42.3	42.3	14121	0	167.28	135550000000	56	2591560	6359.64	Q7L7L0;P04908;P20671;A0A0U1RR32;A0A0U1RRH7;Q6FI13;P0C0S8;Q99878;Q9BTM1;Q16777;Q93077;Q96KK5;H0YFX9;Q9BTM1-2;REV__H0Y672;Q71UI9-5	Q7L7L0;P04908;P20671;A0A0U1RR32;A0A0U1RRH7;Q6FI13;P0C0S8;Q99878;Q9BTM1;Q16777;Q93077;Q96KK5;H0YFX9;Q9BTM1-2	Histone H2A type 3;Histone H2A type 1-B/E;Histone H2A type 1-D;Histone H2A type 2-A;Histone H2A type 1;Histone H2A type 1-J;Histone H2A.J;Histone H2A type 2-C;Histone H2A type 1-C;Histone H2A type 1-H;Histone H2A	HIST3H2A;HIST1H2AB;HIST1H2AD;HIST2H2AA3;HIST1H2AG;HIST1H2AJ;H2AFJ;HIST2H2AC;HIST1H2AC;HIST1H2AH
30.2005		8	8	8	17	17	17	64863	0	152.51	2423800000	18	23614.4	57.9492	A0A0U1RR63;P60484-2;P60484;A0A087X033;A0A087WT17;P60484-3	A0A0U1RR63;P60484-2;P60484;A0A087X033	Phosphatidylinositol 3,4,5-trisphosphate 3-phosphatase and dual-specificity protein phosphatase PTEN	PTEN
26.2245		2	2	2	6	6	6	59992	0.00044897	2.7834	111620000	2	1622.54	3.98168	Q96C11;F2Z2V1;A0A0U1RRB9;Q96C11-5;Q96C11-3;J3QKV9;A0A0U1RQS3;A0A0U1RR53;A0A0U1RRI8;C9J015;A0A0U1RQJ1;Q96C11-2;Q96C11-4	Q96C11;F2Z2V1;A0A0U1RRB9;Q96C11-5;Q96C11-3;J3QKV9;A0A0U1RQS3;A0A0U1RR53;A0A0U1RRI8;C9J015;A0A0U1RQJ1;Q96C11-2;Q96C11-4	FGGY carbohydrate kinase domain-containing protein	FGGY
29.3837		7	7	7	15.8	15.8	15.8	54351	0	26.568	1757400000	12	15998.8	39.2606	Q9BPX6;F6XEV2;A0A0U1RRK1;Q9BPX6-3;Q9BPX6-2;S4R3V1;S4R3D7;E9PQV6;Q9BPX6-5;Q9BPX6-4;S4R3W3	Q9BPX6;F6XEV2;A0A0U1RRK1;Q9BPX6-3;Q9BPX6-2;S4R3V1;S4R3D7	Calcium uptake protein 1, mitochondrial	MICU1
28.4494		9	9	9	20.5	20.5	20.5	67497	0	163.46	3297600000	22	6741.65	16.5439	P32519;A0A0U1RRL5;P32519-2;Q6MZZ4	P32519;A0A0U1RRL5;P32519-2;Q6MZZ4	ETS-related transcription factor Elf-1	ELF1;DKFZp686H0575
24.079		8	6	6	18.9	15.3	15.3	65260	0	28.98	654680000	7	337.109	0.827258	Q8WXI9;A0A0U1RRM1;A0A0U1RRK3;A0A0U1RR34;A0A0U1RR30	Q8WXI9;A0A0U1RRM1	Transcriptional repressor p66-beta	GATAD2B
34.5175		16	16	14	46.5	46.5	43.1	57221	0	323.31	80794000000	109	533562	1309.35	P26599;A0A0U1RRM4;P26599-2;P26599-3;A6NLN1;A0A0D9SF20;K7EKJ7;K7EK45;K7ELW5;K7ES59;A0A087WUW5;A0A087WU68	P26599;A0A0U1RRM4;P26599-2;P26599-3;A6NLN1;A0A0D9SF20	Polypyrimidine tract-binding protein 1	PTBP1
31.3476		12	12	12	23.7	23.7	23.7	70038	0	39.441	7002400000	30	48436.4	118.862	A0A0X1KG71;Q8WX92	A0A0X1KG71;Q8WX92	Negative elongation factor B	NELFB
25.7917		1	1	1	2.7	2.7	2.7	40915	0.00058677	2.4895	86901000	2	1762.45	4.32503	P49842;B7ZLI8;A0A140TA37;A0A140T8X5;P49842-4;P49842-3;P49842-2	P49842;B7ZLI8;A0A140TA37;A0A140T8X5;P49842-4;P49842-3;P49842-2	Serine/threonine-protein kinase 19	STK19
24.2442		4	3	0	21	17	0	25899	0	28.098	1683300000	7	952.55	2.33754	A0A140T8Z1;Q5Y7D3;A0A140T9T0;A0A140T9S8;B4DJG1;A2AAY8	A0A140T8Z1;Q5Y7D3;A0A140T9T0;A0A140T9S8;B4DJG1		HLA-DQB1
31.9967		9	1	1	27.3	4.4	4.4	40710	0	4.8296	6252100000	13	130680	320.686	O19617;A0A140T921;A0A140T9H5;A0A140T9U8;P10321;A2AEA2;A0A140TA05;A0A140T9L3	O19617;A0A140T921;A0A140T9H5;A0A140T9U8;P10321;A2AEA2;A0A140TA05;A0A140T9L3	HLA class I histocompatibility antigen, Cw-7 alpha chain	HLA-C
30.3521		15	14	14	25.9	24	24	87217	0	323.31	13734000000	57	19507.7	47.8716	Q03518;A0A140T9T7	Q03518;A0A140T9T7	Antigen peptide transporter 1	TAP1
28.7353		8	7	7	20.2	17.4	17.4	56506	0	17.068	2981800000	17	9818.05	24.0933	Q9NNW7;A0A182DWF2;A0A182DWF3;Q9NNW7-2;D3YTF8;A0A096LPK7;Q9NNW7-3;A0A096LPD9;E7EWK1;A0A0U1RQX0;Q9NNW7-4;A0A096LPH4;A0A096LPB7;A0A096LP96	Q9NNW7;A0A182DWF2;A0A182DWF3;Q9NNW7-2;D3YTF8;A0A096LPK7;Q9NNW7-3;A0A096LPD9;E7EWK1;A0A0U1RQX0;Q9NNW7-4	Thioredoxin reductase 2, mitochondrial	TXNRD2
25.3236		5	5	5	14.6	14.6	14.6	43946	0	5.7671	431670000	7	1186.25	2.91103	P48728;P48728-3;A0A1B0GWC4;A0A1B0GTA8;A0A1B0GTM2;P48728-4;H0Y695;A0A1B0GVP5;B3KTU4;A0A1B0GV07;A0A1B0GTB6;A0A1B0GUH1;P48728-2;A0A1B0GU55;A0A1B0GUU7;A0A1B0GTV8	P48728;P48728-3;A0A1B0GWC4;A0A1B0GTA8;A0A1B0GTM2;P48728-4;H0Y695;A0A1B0GVP5;B3KTU4;A0A1B0GV07;A0A1B0GTB6;A0A1B0GUH1;P48728-2	Aminomethyltransferase, mitochondrial;Aminomethyltransferase	AMT
25.994		11	11	11	30.7	30.7	30.7	58281	0	42.093	2089900000	22	1423.53	3.49332	Q9C0B1;A0A1B0GTC3;A0A1B0GVH5;A0A1B0GUC3;A0A1B0GV98;A0A1B0GTC5;A0A1B0GU26;A0A1B0GTY1;A0A1B0GUY7;Q9C0B1-4;A0A1B0GTI3;Q9C0B1-2;A0A1B0GTZ8;Q9C0B1-3;X6R3I0	Q9C0B1;A0A1B0GTC3;A0A1B0GVH5;A0A1B0GUC3;A0A1B0GV98;A0A1B0GTC5;A0A1B0GU26;A0A1B0GTY1	Alpha-ketoglutarate-dependent dioxygenase FTO	FTO
31.8008		8	8	8	23.9	23.9	23.9	47090	0	23.915	5211100000	18	98625.3	242.024	Q8WWW0;Q8WWW0-2;Q8TEK8;A0A1B0GTG4;A0A075B763;Q8WWW0-3	Q8WWW0;Q8WWW0-2;Q8TEK8;A0A1B0GTG4;A0A075B763;Q8WWW0-3	Ras association domain-containing protein 5	RASSF5;FLJ00186
32.625		15	15	15	38.4	38.4	38.4	54889	0	73.281	17553000000	46	149809	367.628	P30566;A0A1B0GWJ0;A0A1B0GTJ7;A0A0A6YY92;A0A096LNY6;P30566-2;A0A1B0GTG9;A0A1B0GWF8;A0A096LNY5;A0A096LPA2;A0A096LP92;A0A096LP76;A0A096LNY4;V9GY96;B4DEP1;A0A096LP72;A0A096LNT0	P30566;A0A1B0GWJ0;A0A1B0GTJ7;A0A0A6YY92;A0A096LNY6;P30566-2;A0A1B0GTG9;A0A1B0GWF8	Adenylosuccinate lyase	ADSL
35.0989		15	15	15	40	40	40	44659	0	257.69	59226000000	88	1022930	2510.24	Q13510;A0A1B0GW68;A0A1B0GUA4;A0A1B0GTM3;A0A1B0GUH5;Q13510-2;E7EMM4;A0A1B0GTZ5;A0A1B0GUE3;A0A1B0GUG1;A0A1B0GUW4;Q13510-3;A0A1B0GTP7;A0A1B0GV06;A0A1B0GVG2;A0A1B0GU62;A0A1B0GUB3;A0A1B0GUJ3;A0A1B0GV95;A0A1B0GW48;A0A1B0GVJ1;A0A1B0GVE7;A0A1B0GU06;A0A1B0GW66;A0A1B0GVA3;A0A1B0GVC9;A0A1B0GV88	Q13510;A0A1B0GW68;A0A1B0GUA4;A0A1B0GTM3;A0A1B0GUH5;Q13510-2;E7EMM4;A0A1B0GTZ5;A0A1B0GUE3;A0A1B0GUG1;A0A1B0GUW4;Q13510-3;A0A1B0GTP7;A0A1B0GV06;A0A1B0GVG2	Acid ceramidase;Acid ceramidase subunit alpha;Acid ceramidase subunit beta	ASAH1
24.2661		41	41	1	37.1	37.1	1	133960	0	245.95	36857000000	98	186.968	0.458816	Q9UDY2;A0A1B0GTW1;Q9UDY2-3;Q9UDY2-7;Q9UDY2-5;U3KQJ2;B1AN86	Q9UDY2;A0A1B0GTW1;Q9UDY2-3;Q9UDY2-7;Q9UDY2-5	Tight junction protein ZO-2	TJP2
31.111		17	17	17	35.1	35.1	35.1	62121	0	236.7	9356900000	54	46349.8	113.741	Q12912;A0A1B0GU45;Q12912-2;F8W9L6;F5H006;G3V513;H0YJC6;F8VRE4;G3V3C2;H0YJ39;G3V2F6	Q12912;A0A1B0GU45;Q12912-2;F8W9L6;F5H006	Lymphoid-restricted membrane protein;Processed lymphoid-restricted membrane protein	LRMP
24.3574		5	5	5	12.7	12.7	12.7	45884	0	4.6719	1692400000	9	581.548	1.42711	Q03154;A0A1B0GU86;A0A1B0GW23;Q03154-2;Q03154-4;C9JMV9;A0A1B0GV31;Q03154-3;A0A1B0GVA5;A0A1B0GVZ3;A0A1B0GVG0;A0A1B0GU36;A0A1B0GUT4;A0A1B0GTG3;F8WC59;C9JYZ0	Q03154;A0A1B0GU86;A0A1B0GW23;Q03154-2;Q03154-4;C9JMV9;A0A1B0GV31;Q03154-3	Aminoacylase-1	ACY1;ABHD14A-ACY1
23.9615		1	1	1	1.4	1.4	1.4	71813	0.0071268	1.2948	104750000	2	282.388	0.692973	Q96EK5;A0A1B0GUA3	Q96EK5;A0A1B0GUA3	KIF1-binding protein	KIAA1279
23.8176		2	2	2	2.5	2.5	2.5	92948	0.00044803	2.7492	53828000	3	197.474	0.484597	O60447;A0A1B0GUF4;O60447-2	O60447;A0A1B0GUF4;O60447-2	Ecotropic viral integration site 5 protein homolog	EVI5
28.5847		2	2	2	8	8	8	27562	0	6.1458	694160000	5	18132.6	44.497	Q86WH2;A0A1B0GUG6	Q86WH2;A0A1B0GUG6	Ras association domain-containing protein 3	RASSF3
24.5281		3	3	3	3.3	3.3	3.3	137220	0	5.5866	56503000	2	218.878	0.537121	Q8N655;A0A1B0GUH9	Q8N655;A0A1B0GUH9	Uncharacterized protein C10orf12	C10orf12
25.741		11	11	11	5.9	5.9	5.9	229830	0	16.306	674150000	16	302.916	0.74335	Q6GYQ0;Q6GYQ0-2;A0A1B0GUI1;Q6GYQ0-4;Q6GYQ0-7;Q6GYQ0-5;Q6GYQ0-6;H0YJB5;Q6GYQ0-3;H0YJ04	Q6GYQ0;Q6GYQ0-2;A0A1B0GUI1;Q6GYQ0-4;Q6GYQ0-7;Q6GYQ0-5;Q6GYQ0-6;H0YJB5	Ral GTPase-activating protein subunit alpha-1	RALGAPA1
27.6495		17	17	16	23.9	23.9	22.3	92923	0	75.215	1943600000	19	2812.68	6.90225	Q14156;A0A1B0GUZ7;Q14156-2;Q14156-3;E5RJS1	Q14156;A0A1B0GUZ7;Q14156-2;Q14156-3	Protein EFR3 homolog A	EFR3A
25.45		4	4	4	8.4	8.4	8.4	68504	0	8.5928	347970000	8	830.671	2.03845	A0A1B0GV11;Q92581-3;Q92581;Q92581-2;A0A1B0GW29;A0A0D9SGH0;A0A0D9SFM4	A0A1B0GV11;Q92581-3;Q92581;Q92581-2;A0A1B0GW29;A0A0D9SGH0	Sodium/hydrogen exchanger 6	SLC9A6
32.6827		15	15	9	45.9	45.9	27.9	44552	0	211.27	53729000000	71	192100	471.409	P07339;A0A1B0GV23;A0A1B0GVD5;A0A1B0GWE8;A0A1B0GW44;A0A1B0GVP3;A0A1B0GU92;A0A1B0GU03;H7C469;C9JH19;F8WD96;H7C1V0	P07339;A0A1B0GV23;A0A1B0GVD5;A0A1B0GWE8;A0A1B0GW44;A0A1B0GVP3;A0A1B0GU92;A0A1B0GU03;H7C469;C9JH19;F8WD96	Cathepsin D;Cathepsin D light chain;Cathepsin D heavy chain	CTSD
28.0995		5	5	5	3.2	3.2	3.2	187180	0	11.657	408010000	5	1907.54	4.68106	Q7Z4S6;Q7Z4S6-5;A0A1B0GV47;Q7Z4S6-6;Q7Z4S6-3;Q7Z4S6-2;Q7Z4S6-4;H0YIM7;H0YHT2	Q7Z4S6;Q7Z4S6-5;A0A1B0GV47;Q7Z4S6-6;Q7Z4S6-3;Q7Z4S6-2;Q7Z4S6-4	Kinesin-like protein KIF21A	KIF21A
30.3706		1	1	1	1	1	1	134260	0.0011396	2.1335	1744600000	2	12836.1	31.4996	Q8NAP3;D6RJE1;D6RE69;D6R9I1;A0A1B0GV48;D6RBC4	Q8NAP3;D6RJE1;D6RE69;D6R9I1;A0A1B0GV48;D6RBC4	Zinc finger and BTB domain-containing protein 38	ZBTB38
27.6175		5	4	4	12.4	10.7	10.7	47107	0	12.841	285790000	4	5426.78	13.3172	Q5EBL4;A0A1B0GVV3;Q5EBL4-2;Q5EBL4-3	Q5EBL4;A0A1B0GVV3;Q5EBL4-2	RILP-like protein 1	RILPL1
31.0666		7	7	7	21.7	21.7	21.7	39008	0	42.509	4098300000	21	71575.6	175.645	O75787;A0A1B0GVW0;O75787-2;A0A1B0GVC7;B7Z1I9;B7Z413;A0A1B0GTB0;A0A1B0GTU8;A0A1B0GVB9;A0A1B0GUT7;A0A1C7CYW4;A0A1B0GWD6;A0A1B0GVI9;A0A1B0GWJ8;H7C3E1;A0A1B0GU12;A0A1B0GW13;A0A1B0GV60;A0A1B0GUV3;A0A1B0GVZ1;H7C240;A0A1B0GV24	O75787;A0A1B0GVW0;O75787-2;A0A1B0GVC7;B7Z1I9;B7Z413;A0A1B0GTB0;A0A1B0GTU8;A0A1B0GVB9;A0A1B0GUT7;A0A1C7CYW4;A0A1B0GWD6;A0A1B0GVI9;A0A1B0GWJ8;H7C3E1;A0A1B0GU12	Renin receptor	ATP6AP2
24.8313		7	7	7	11.9	11.9	11.9	84533	0	11.883	1456800000	15	438.406	1.07584	A0A1B0GW05;Q2PZI1;H7C3M5;H7C1I8	A0A1B0GW05;Q2PZI1	Probable C-mannosyltransferase DPY19L1	DPY19L1
33.1671		25	25	23	64	64	57.7	62293	0	323.31	64791000000	151	192207	471.673	Q16555;A0A1C7CYX9;Q16555-2;E5RFU4;Q14194;Q14194-2;E9PD68;H0YBT4	Q16555;A0A1C7CYX9;Q16555-2	Dihydropyrimidinase-related protein 2	DPYSL2
31.7161		1	1	1	1.5	1.5	1.5	59831	0.0039397	1.5565	3527700000	3	73197.3	179.625	Q8TD08;A0A1C7CYZ1;Q8TD08-2;Q8TD08-3	Q8TD08;A0A1C7CYZ1;Q8TD08-2;Q8TD08-3	Mitogen-activated protein kinase 15	MAPK15
27.1924		4	4	4	7.9	7.9	7.9	64098	0	7.0613	179320000	5	2970.47	7.28947	A0AV96;B7Z8Z7;A0AV96-2;D6R9D6;D6REZ6;D6RBS9	A0AV96;B7Z8Z7;A0AV96-2;D6R9D6	RNA-binding protein 47	RBM47
33.2962		37	37	14	44	44	18.6	117970	0	323.31	35208000000	155	111001	272.394	A0AVT1;A0AVT1-3;H0Y8S8;A0AVT1-4;H0Y9U5	A0AVT1	Ubiquitin-like modifier-activating enzyme 6	UBA6
27.6651		9	9	9	7.6	7.6	7.6	164200	0	17.368	661300000	14	1609.12	3.94875	A0JNW5;A0A0C4DGH6;H0YHT7;A0JNW5-2	A0JNW5;A0A0C4DGH6	UHRF1-binding protein 1-like	UHRF1BP1L
25.5029		16	16	16	28.7	28.7	28.7	71639	0	56.812	3598300000	25	823.954	2.02197	A0MZ66;A0MZ66-3;A0MZ66-4;A0MZ66-6;A0MZ66-5;A0MZ66-2;A0MZ66-8;A0MZ66-7	A0MZ66;A0MZ66-3;A0MZ66-4;A0MZ66-6;A0MZ66-5;A0MZ66-2;A0MZ66-8	Shootin-1	KIAA1598
30.0405		9	9	9	20.1	20.1	20.1	67867	0	128.1	2661900000	28	20200.3	49.5711	A1L0T0;M0R026;E9PJS0;M0R1B5;E9PL44;M0QZX5;E9PNL1	A1L0T0;M0R026	Acetolactate synthase-like protein	ILVBL
28.4139		8	8	8	9.4	9.4	9.4	134410	0	9.7039	539830000	9	3303.27	8.10615	A1L390;A1L390-3;G3V311;A1L390-2;A0A0U1RR71	A1L390;A1L390-3;G3V311;A1L390-2	Pleckstrin homology domain-containing family G member 3	PLEKHG3
33.4564		30	30	30	50.3	50.3	50.3	85424	0	323.31	127540000000	167	171284	420.326	Q99798;A2A274	Q99798;A2A274	Aconitate hydratase, mitochondrial	ACO2
26.3805		1	1	1	16.9	16.9	16.9	6671.6	0.00015228	3.0747	141000000	3	16255.9	39.8917	Q5JX74;A2A2L4;Q9NUS5	Q5JX74;A2A2L4;Q9NUS5	AP-5 complex subunit sigma-1	AP5S1
28.2896		5	5	5	19.4	19.4	19.4	27661	0	7.4845	6698500000	15	14725.4	36.1358	P04156;A2A2V1;P04156-2;X6RKS3	P04156;A2A2V1;P04156-2;X6RKS3	Major prion protein	PRNP
26.942		1	1	1	2.8	2.8	2.8	50117	0.0045896	1.5022	565980000	4	3193.73	7.83734	Q92504;A2AAT0	Q92504;A2AAT0	Zinc transporter SLC39A7	SLC39A7
26.6736		6	6	6	34.6	34.6	34.6	32868	0	37.928	766080000	9	4042.98	9.92139	P29372;A2IDA3;P29372-5;P29372-4;P29372-2	P29372;A2IDA3;P29372-5;P29372-4;P29372-2	DNA-3-methyladenine glycosylase	MPG
28.9297		28	28	28	14.1	14.1	14.1	268570	0	48.367	4185900000	37	2363.6	5.80021	A2RRP1;A2RRP1-2;H0Y5G7;H7C007;H7BZU5;H7BZR3;C9JCM7;H7C1U4;H7C1Y9	A2RRP1;A2RRP1-2;H0Y5G7	Neuroblastoma-amplified sequence	NBAS
30.482		18	18	18	21.7	21.7	21.7	120880	0	127.22	3346800000	35	15402.1	37.7964	O75044;A2RUF3;B7ZM87;A0A075B7B5;P0DJJ0;P0DMP2;Q5VZB4;A0A075B743;A0A075B7E6;A0A075B7E9;E9PDX4;A0A087X0L1;A0A087WW56;Q7Z6B7;A0A075B7C8;G5EA48;Q7Z6B7-2;A0A087X1G6	O75044;A2RUF3;B7ZM87;A0A075B7B5	SLIT-ROBO Rho GTPase-activating protein 2	SRGAP2
23.9414		25	25	25	16.5	16.5	16.5	214820	0	42.399	3099700000	35	93.0943	0.228451	A3KMH1;A3KMH1-3;A3KMH1-2	A3KMH1;A3KMH1-3;A3KMH1-2	von Willebrand factor A domain-containing protein 8	VWA8
24.1549		11	11	11	9.8	9.8	9.8	154310	0	14.472	1010900000	13	150.276	0.368773	A3KN83;A3KN83-3;A3KN83-2;A3KN83-4;Q9Y2G9;K7ES28;Q9Y2G9-3	A3KN83;A3KN83-3;A3KN83-2	Protein strawberry notch homolog 1	SBNO1
28.9142		3	3	3	38.7	38.7	38.7	15200	0	17.041	1063500000	7	41317.4	101.392	A4D104;C9J7I0;A0A1B0GUC2	A4D104;C9J7I0	UBAP1-MVB12-associated (UMA)-domain containing protein 1	LOC401307;UMAD1
23.1783		6	6	6	17.8	17.8	17.8	42932	0	5.8801	486160000	7	274.485	0.673581	A4D1E9;C9J8R7;C9JNI1;C9JEQ8;A4D1E9-2;F8WBB5;A4D1E9-3	A4D1E9;C9J8R7;C9JNI1;C9JEQ8;A4D1E9-2	GTP-binding protein 10	GTPBP10
29.6734		10	10	10	17.7	17.7	17.7	83343	0	49.797	2769700000	21	12754.3	31.2987	A4D1P6;C9J1X0;A4D1P6-2;A4D1P6-3	A4D1P6;C9J1X0;A4D1P6-2;A4D1P6-3	WD repeat-containing protein 91	WDR91
25.2908		2	2	2	6.5	6.5	6.5	38658	0	4.9849	297200000	6	1318.23	3.23492	A5D8V6;F5H4Q5	A5D8V6;F5H4Q5	Vacuolar protein sorting-associated protein 37C	VPS37C
28.963		8	8	8	23.7	23.7	23.7	46523	0	13.344	1515800000	17	13963.3	34.2656	A5PLN9;A5PLN9-2;A5PLN9-4;A5PLN9-5;A5PLN9-7;D6RB83;H0YBF8	A5PLN9;A5PLN9-2;A5PLN9-4;A5PLN9-5;A5PLN9-7	Trafficking protein particle complex subunit 13	TRAPPC13
31.4764		45	45	45	20.8	20.8	20.8	266940	0	213.2	14686000000	93	13895.3	34.0987	A5YKK6;A5YKK6-2;A5YKK6-3;A5YKK6-4;H3BMZ2;H3BVC9;H3BR89;H3BMH0;H3BNB1;H3BT18;H3BTH2;H3BU44	A5YKK6;A5YKK6-2;A5YKK6-3;A5YKK6-4	CCR4-NOT transcription complex subunit 1	CNOT1
35.2424		8	8	8	36.2	36.2	36.2	35724	0	89.303	44350000000	49	1412460	3466.15	Q10588;A6NC48;Q10588-2;H0Y984;H0Y9Q9;H0Y8G4	Q10588;A6NC48;Q10588-2;H0Y984;H0Y9Q9;H0Y8G4	ADP-ribosyl cyclase/cyclic ADP-ribose hydrolase 2	BST1
33.964		46	46	46	36.8	36.8	36.8	164810	0	323.31	22700000000	121	126224	309.751	A6NC98;A6NC98-4;A6NC98-2;A6NC98-5;H7BY33;A6NC98-3;A6NC98-6	A6NC98;A6NC98-4;A6NC98-2	Coiled-coil domain-containing protein 88B	CCDC88B
27.6138		2	2	2	16.8	16.8	16.8	14688	0.0023555	1.8086	394140000	5	17359.8	42.6007	Q9GZQ8;A6NCE7;H3BTL1;Q9H492;Q9H492-2	Q9GZQ8;A6NCE7;H3BTL1;Q9H492;Q9H492-2	Microtubule-associated proteins 1A/1B light chain 3B;Microtubule-associated proteins 1A/1B light chain 3 beta 2;Microtubule-associated proteins 1A/1B light chain 3A	MAP1LC3B;MAP1LC3B2;MAP1LC3A
31.5402		11	11	11	45.5	45.5	45.5	34006	0	52.057	6719000000	32	114003	279.762	A6NDG6;H3BV17	A6NDG6	Phosphoglycolate phosphatase	PGP
26.6799		7	7	7	40.5	40.5	40.5	33620	0	281.4	3093900000	12	3969.91	9.74206	A6NDU8;A0A0C4DGW6	A6NDU8	UPF0600 protein C5orf51	C5orf51
34.4768		3	3	3	34	34	34	10659	0	50.684	49707000000	34	2784670	6833.52	P05114;A6NL93;A6NEL0	P05114;A6NL93;A6NEL0	Non-histone chromosomal protein HMG-14	HMGN1
32.248		38	38	3	22.5	22.5	1.9	213400	0	323.31	27650000000	114	29672.6	72.816	P51610-4;A6NEM2;P51610-3;Q9Y5Z7	P51610-4;A6NEM2	Host cell factor 1;HCF N-terminal chain 1;HCF N-terminal chain 2;HCF N-terminal chain 3;HCF N-terminal chain 4;HCF N-terminal chain 5;HCF N-terminal chain 6;HCF C-terminal chain 1;HCF C-terminal chain 2;HCF C-terminal chain 3;HCF C-terminal chain 4;HCF C-terminal chain 5;HCF C-terminal chain 6	HCFC1
27.4158		4	4	4	14.2	14.2	14.2	39493	0	22.298	941440000	8	5628.38	13.8119	Q96EV8;A6NFV8;D6RCT8;A0A087WYP9;Q96EV8-3;Q96EV8-2;D6RID1;D6RAX1;D6RAR7;D6RJC6	Q96EV8;A6NFV8;D6RCT8;A0A087WYP9;Q96EV8-3;Q96EV8-2;D6RID1	Dysbindin	DTNBP1
32.8144		11	11	11	65.8	65.8	65.8	24327	0	128.58	25832000000	67	385438	945.857	Q9UKK9;A6NFX8;A6NJU6;A6NCQ0;H0YEY4;C9JYY9	Q9UKK9;A6NFX8;A6NJU6;A6NCQ0	ADP-sugar pyrophosphatase	NUDT5
32.346		6	6	6	41.9	41.9	41.9	18224	0	28.59	13380000000	49	371883	912.593	K7EIJ0;A6NG10;Q969T9;K7ENL2;K7EMC9;K7EIN1;K7ESN4;B4DFG2;K7EIK1	K7EIJ0;A6NG10;Q969T9;K7ENL2;K7EMC9;K7EIN1;K7ESN4;B4DFG2	WW domain-binding protein 2	WBP2
28.5644		1	1	1	14.7	14.7	14.7	13062	0	11.41	2767500000	4	37727.3	92.5819	P51808;A6NGJ0	P51808;A6NGJ0	Dynein light chain Tctex-type 3	DYNLT3
26.8248		1	1	1	4.1	4.1	4.1	32011	0	5.7617	182090000	2	4610.02	11.3129	O95070;E9PIZ0;C9JST7;A6NGW1	O95070;E9PIZ0;C9JST7;A6NGW1	Protein YIF1A	YIF1A
28.336		6	6	6	13.6	13.6	13.6	64489	0	7.6709	376690000	6	6522.67	16.0065	Q13114;A6NHG8;H0YL26;Q13114-2;H0YMI8;H0YL25	Q13114;A6NHG8;H0YL26;Q13114-2	TNF receptor-associated factor 3	TRAF3
26.0497		4	1	1	8.3	3.8	3.8	49908	0	4.3034	637000000	6	1727.85	4.24011	A6NHL2;A6NHL2-2	A6NHL2;A6NHL2-2	Tubulin alpha chain-like 3	TUBAL3
23.9228		1	1	1	0.8	0.8	0.8	125730	0.003937	1.5517	65330000	3	157.025	0.385337	Q5TC82;Q9HBD1;A6NHN2;Q9HBD1-2;Q9HBD1-3;Q9HBD1-6;Q9HBD1-4;Q5TC82-2	Q5TC82;Q9HBD1;A6NHN2;Q9HBD1-2;Q9HBD1-3;Q9HBD1-6;Q9HBD1-4;Q5TC82-2	Roquin-1;Roquin-2	RC3H1;RC3H2
29.7653		4	1	1	14.7	3.3	3.3	34803	0.0061048	1.3573	4008900000	4	32550.7	79.8786	A6NHQ2	A6NHQ2	rRNA/tRNA 2-O-methyltransferase fibrillarin-like protein 1	FBLL1
34.1867		61	61	61	36.4	36.4	36.4	226370	0	323.31	33917000000	167	107232	263.145	A6NHR9;A6NHR9-2;J3KTL8;A6NHR9-3;J3QSH1;J3KRK8;J3KTK7	A6NHR9;A6NHR9-2;J3KTL8	Structural maintenance of chromosomes flexible hinge domain-containing protein 1	SMCHD1
30.3257		3	2	2	14	9.7	9.7	32755	0	6.1125	1717500000	10	51003.5	125.162	A6NI73;A6NI73-2;A6NI73-4;A6NI73-3	A6NI73;A6NI73-2;A6NI73-4;A6NI73-3	Leukocyte immunoglobulin-like receptor subfamily A member 5	LILRA5
26.2128		4	4	4	13.5	13.5	13.5	34796	0	4.4801	169580000	6	2774.89	6.80952	A6NI79;H0YBY5	A6NI79;H0YBY5	Coiled-coil domain-containing protein 69	CCDC69
28.5262		8	8	7	49.8	49.8	46.2	28136	0	28.177	1873100000	11	17057.1	41.8579	A6NIH7	A6NIH7	Protein unc-119 homolog B	UNC119B
33.0728		65	65	5	36.6	36.6	2.9	237670	0	323.31	25064000000	153	47190.9	115.805	Q5JSL3;A6NIW2;A0A0D9SF41	Q5JSL3;A6NIW2	Dedicator of cytokinesis protein 11	DOCK11
27.6703		3	3	3	11.7	11.7	11.7	33803	0	33.706	602200000	4	7844.31	19.2498	A6NJG2	A6NJG2	Ankyrin repeat domain-containing protein SOWAHD	SOWAHD
25.0331		27	1	1	17.8	0.7	0.7	197480	0.0051034	1.4603	274310000	4	215.833	0.529649	A6NKT7;J3KNE0;Q7Z3J3;H7BZ48	A6NKT7;J3KNE0;Q7Z3J3	RanBP2-like and GRIP domain-containing protein 3;RanBP2-like and GRIP domain-containing protein 4	RGPD3;RGPD4
30.151		9	9	9	20.4	20.4	20.4	48830	0	17.664	6027100000	23	30310.4	74.3811	P51606;A6NKZ2;P51606-2;H7C1A7;H7C317;H7C2G7	P51606;A6NKZ2	N-acylglucosamine 2-epimerase	RENBP
30.5339		1	1	1	14.6	14.6	14.6	15771	0	8.2638	2668100000	19	122374	300.303	A6NLH6;Q9P003	A6NLH6;Q9P003	Protein cornichon homolog 4	CNIH4
29.7009		8	8	8	24.4	24.4	24.4	38696	0	22.184	3329600000	23	27997.7	68.7058	O95825;A6NMA8;A6NND8;A6NHJ8;C9JAL0;F8WF64;O95825-2;C9K0F7;C9JZK8;H7C3I5;H7C3S0;C9JQD0;A0A0C4DG14;H7C338	O95825;A6NMA8;A6NND8;A6NHJ8;C9JAL0;F8WF64;O95825-2	Quinone oxidoreductase-like protein 1	CRYZL1
32.1512		24	24	24	24.2	24.2	24.2	125570	0	49.032	9725200000	51	47153.8	115.714	O60879;A6NML8;K4DI95;C9J6U3;O60879-2;O60879-3	O60879;A6NML8;K4DI95;C9J6U3;O60879-2;O60879-3	Protein diaphanous homolog 2	DIAPH2
31.067		4	4	3	42.1	42.1	33.1	13389	0	51.526	13725000000	22	208577	511.844	O43768;O43768-3;A6NMQ3;Q5T5H1;O43768-2;O43768-9;O43768-4;O43768-6;O43768-5;O43768-7;O43768-8	O43768;O43768-3;A6NMQ3;Q5T5H1;O43768-2;O43768-9;O43768-4;O43768-6;O43768-5;O43768-7;O43768-8	Alpha-endosulfine	ENSA
26.5632		3	3	3	7.5	7.5	7.5	25416	0	3.5438	85240000000	23	4843.15	11.885	P21926;A6NNI4;G8JLH6;F5GXT1;A0A087WU13	P21926;A6NNI4;G8JLH6	CD9 antigen;Tetraspanin	CD9
32.1873		8	8	8	31.8	31.8	31.8	40667	0	221.17	14814000000	49	149287	366.347	Q15257;A6PVN5;Q15257-3;Q15257-2;Q5T949;Q5T948;F6WIT2;Q15257-4;Q68CR8;A6PVN6;A6PVN9;A6PVN8;C9IZ76;B7ZBQ0;A6PVN7	Q15257;A6PVN5;Q15257-3;Q15257-2;Q5T949;Q5T948;F6WIT2;Q15257-4;Q68CR8;A6PVN6;A6PVN9	Serine/threonine-protein phosphatase 2A activator	PPP2R4;DKFZp781M17165
24.7628		2	2	2	4.8	4.8	4.8	38191	0.0072454	1.2766	657300000	3	925.358	2.27081	Q6UXH1;Q6UXH1-5;A6PWM2;Q6UXH1-3;Q6UXH1-2;Q6UXH1-4;Q6UXH1-6	Q6UXH1;Q6UXH1-5;A6PWM2;Q6UXH1-3;Q6UXH1-2;Q6UXH1-4;Q6UXH1-6	Cysteine-rich with EGF-like domain protein 2	CRELD2
27.4879		8	8	8	5.4	5.4	5.4	197300	0	10.387	644370000	10	1184.38	2.90644	A7E2V4;S4R3H3;S4R393;S4R410;A7E2V4-5;A7E2V4-3;A7E2V4-4;S4R3B3;H7C453;A7E2V4-2;S4R3U7;H7BZ52;H0YCW2	A7E2V4;S4R3H3;S4R393;S4R410;A7E2V4-5;A7E2V4-3;A7E2V4-4;S4R3B3;H7C453;A7E2V4-2;S4R3U7;H7BZ52	Zinc finger SWIM domain-containing protein 8	ZSWIM8
25.6662		2	2	2	3.4	3.4	3.4	67701	0	4.0027	53247000	2	976.403	2.39607	A7MCY6	A7MCY6	TANK-binding kinase 1-binding protein 1	TBKBP1
28.526		5	5	5	6.7	6.7	6.7	100220	0	12.587	539830000	15	4788.04	11.7498	A8K7I4	A8K7I4	Calcium-activated chloride channel regulator 1	CLCA1
28.1358		15	1	1	36.6	2.2	2.2	45338	0.00059102	2.5935	582950000	8	8075.8	19.8179	A8K7Q2;E9PS65;E9PM13	A8K7Q2;E9PS65		HSPA8
32.1012		8	8	8	40.1	40.1	40.1	20700	0	43.239	25721000000	27	276309	678.057	P55145;A8K878;H7C2D6	P55145;A8K878	Mesencephalic astrocyte-derived neurotrophic factor	MANF
27.3899		1	1	1	10.1	10.1	10.1	15355	0	3.8394	192240000	7	14219.1	34.8933	A8MTL9	A8MTL9	Serpin-like protein HMSD	HMSD
27.312		2	1	1	20.4	8.7	8.7	11637	0.00086693	2.2901	4433900000	7	17775.2	43.6201	P55854;A8MUA9;A8MU27;P55854-2	P55854;A8MUA9;A8MU27;P55854-2	Small ubiquitin-related modifier 3	SUMO3
32.3202		3	3	3	38	38	38	12587	0	275.78	10630000000	21	528872	1297.84	P18859;A8MUH2;P18859-2	P18859;A8MUH2;P18859-2	ATP synthase-coupling factor 6, mitochondrial	ATP5J
27.4849		6	6	6	21.4	21.4	21.4	43603	0	13.208	2406200000	15	5348.11	13.1242	Q53HC9;A8MUM1;F8WDS8;C9J0U9;C9JVR6;D3YTH5;F8WDX0;F8WB12	Q53HC9;A8MUM1;F8WDS8;C9J0U9;C9JVR6;D3YTH5	Protein TSSC1	TSSC1
32.8439		7	7	7	41.7	41.7	41.7	17695	0	94.572	49049000000	65	540863	1327.27	P62750;H7BY10;K7EJV9;K7ERT8;A8MUS3;K7EMA7	P62750;H7BY10;K7EJV9;K7ERT8;A8MUS3;K7EMA7	60S ribosomal protein L23a	RPL23A
30.5442		3	3	3	19.6	19.6	19.6	24753	0	10.331	1843100000	10	78525.4	192.7	A8MVS5	A8MVS5	Protein HIDE1	HIDE1
30.3676		3	3	3	26.3	26.3	26.3	8496	0.00015368	3.2235	7034000000	19	202422	496.74	P62308;A8MWD9;Q49AN9;F5H013;C9JVQ0	P62308;A8MWD9;Q49AN9;F5H013	Small nuclear ribonucleoprotein G;Putative small nuclear ribonucleoprotein G-like protein 15	SNRPG;SNRPGP15
26.4161		9	9	9	13.3	13.3	13.3	86908	0	16.402	732380000	15	1279.13	3.13897	P18074;A8MX75;E7EVE9;P18074-2;K7EIT8;K7ENL1;B4E0F6;K7EKF3	P18074;A8MX75;E7EVE9;P18074-2;K7EIT8	TFIIH basal transcription factor complex helicase XPD subunit	ERCC2
28.0197		4	4	4	16.6	16.6	16.6	33843	0	42.637	2227000000	16	9982.08	24.4958	Q8NBJ7;A8MXB9;J3KQJ1;E9PBT8;J3QT17;C9JL30;H7C3B2;C9J660;F8WA42;Q8NBJ7-5;Q8NBJ7-3;F8WEV7;F8WES7;F8WEX5;E9PG02;Q8NBJ7-2;Q8NBJ7-4	Q8NBJ7;A8MXB9;J3KQJ1;E9PBT8;J3QT17;C9JL30;H7C3B2;C9J660;F8WA42;Q8NBJ7-5;Q8NBJ7-3;F8WEV7;F8WES7;F8WEX5;E9PG02;Q8NBJ7-2;Q8NBJ7-4	Sulfatase-modifying factor 2	SUMF2
33.1675		30	30	30	40.2	40.2	40.2	99966	0	323.31	49433000000	101	119812	294.016	A8MXP9;P43243;A0A0R4J2E8;D6REM6;D6R991;H0Y8T4;B3KM87;P43243-2;Q68E03;D6RBI2;D6RE02;D6RIA2;D6RAM9;D6RAY2;D6R8Z5;D6RBK5;D6RB45;A0A1B0GX04;D6R9F3;D6RBS2;D6RCM3;D6REK4	A8MXP9;P43243;A0A0R4J2E8;D6REM6;D6R991	Matrin-3	MATR3
28.8378		6	6	6	17.3	17.3	17.3	42233	0	23.157	1158700000	14	14103.2	34.6091	A8MXV4	A8MXV4	Nucleoside diphosphate-linked moiety X motif 19, mitochondrial	NUDT19
29.4019		14	14	12	20.2	20.2	17.2	101550	0	38.25	2717000000	27	8671.81	21.2804	Q8NEB9;A8MYT4;M0R308;K7ENH3;K7EIV6;M0R386;A0A0B4J2B1	Q8NEB9;A8MYT4	Phosphatidylinositol 3-kinase catalytic subunit type 3;Phosphatidylinositol 3-kinase	PIK3C3
26.8484		8	2	2	25.5	3.6	3.6	33692	0	3.8081	150260000	3	4452.23	10.9257	A9IYQ1	A9IYQ1		PDS5B
29.3062		15	15	15	15.9	15.9	15.9	102330	0	45.694	5347700000	20	8053.22	19.7624	Q8IYB3;A9Z1X7;Q8IYB3-2;E9PCT1;M0R088;M0QXG5;M0R1E7	Q8IYB3;A9Z1X7;Q8IYB3-2;E9PCT1;M0R088	Serine/arginine repetitive matrix protein 1	SRRM1
34.9557		41	41	39	50.7	50.7	48.4	116440	0	323.31	81753000000	236	355259	871.797	B0I1T2;B0I1T2-4;B0I1T2-3;F8WEW9;B0I1T2-2;F8WAS7	B0I1T2;B0I1T2-4;B0I1T2-3	Unconventional myosin-Ig;Minor histocompatibility antigen HA-2	MYO1G
32.3837		24	24	24	46.6	46.6	46.6	66726	0	286.03	31724000000	90	104252	255.833	Q9Y262;B0QY89;Q9Y262-2;B0QY90;C9JHP4;C9K0Q7;H7C3A0;H0Y7E6	Q9Y262;B0QY89;Q9Y262-2;B0QY90	Eukaryotic translation initiation factor 3 subunit L	EIF3L
31.3177		6	6	6	13.1	13.1	13.1	68477	0	64.368	11303000000	29	48523.5	119.076	Q01844;B0QYK0;Q01844-6;Q01844-3;Q01844-5;H7BY36;A0A0D9SFL3;C9JGE3;Q01844-2;Q01844-4	Q01844;B0QYK0;Q01844-6;Q01844-3;Q01844-5;H7BY36;A0A0D9SFL3;C9JGE3;Q01844-2	RNA-binding protein EWS	EWSR1
32.5278		4	4	4	29.7	29.7	29.7	18007	0	13.112	20790000000	17	426907	1047.62	P63279;H3BQQ9;B0QYN7;H3BPC4	P63279;H3BQQ9;B0QYN7;H3BPC4	SUMO-conjugating enzyme UBC9	UBE2I
26.6551		6	6	5	18.3	18.3	16.6	52864	0	19.889	1300300000	12	2481.77	6.09021	P19484;B0QYS6;B0QYS7;A0A1B0GXL9;B1AKB4;B1AKB1;B1AKB2;P19484-2;B1AKB5;O75030;P19532;O75030-9;O75030-5;B7Z757;C9JBI8;O14948-3;O75030-11;O75030-10;O75030-12;O75030-4;O75030-3;O75030-8;O75030-7;O75030-6;O75030-2	P19484;B0QYS6;B0QYS7;A0A1B0GXL9;B1AKB4;B1AKB1;B1AKB2	Transcription factor EB	TFEB
26.2887		3	3	3	34.1	34.1	34.1	9638	0	4.1671	225190000	5	10558.9	25.9113	Q7Z4G1;B0QZ40;Q7Z4G1-2	Q7Z4G1;B0QZ40;Q7Z4G1-2	COMM domain-containing protein 6	COMMD6
32.4914		2	2	2	27.3	27.3	27.3	10852	0	49.232	26070000000	17	690713	1695	P02656;B0YIW2	P02656;B0YIW2	Apolipoprotein C-III	APOC3
34.5618		2	2	2	15	15	15	11896	0.003413	1.6204	43818000000	18	2646530	6494.54	B1AH87;P30536	B1AH87;P30536	Translocator protein	TSPO
30.8993		3	3	3	27.3	27.3	27.3	14173	0	68.533	8165700000	17	175422	430.481	P55769;B1AHD1	P55769;B1AHD1	NHP2-like protein 1;NHP2-like protein 1, N-terminally processed	NHP2L1
30.7712		1	1	1	2.2	2.2	2.2	40703	0.0067442	1.3182	5930200000	11	55894.6	137.164	Q9UH03;B1AHR1;Q9UH03-2	Q9UH03;B1AHR1;Q9UH03-2	Neuronal-specific septin-3	2019-09-03
31.0131		8	8	8	40.7	40.7	40.7	24428	0	39.226	12567000000	50	110134	270.266	O75832;B1AJY5;B1AJY7;B1AJY6;O75832-2	O75832;B1AJY5;B1AJY7	26S proteasome non-ATPase regulatory subunit 10	PSMD10
26.3073		4	3	3	13.6	10.3	10.3	37650	0	12.379	2752600000	6	2738.05	6.71911	Q03591;B1AKG0;V9GYE7;P36980-2;P36980	Q03591;B1AKG0;V9GYE7;P36980-2;P36980	Complement factor H-related protein 1;Complement factor H-related protein 2	CFHR1;CFHR2
31.449		25	25	25	24.6	24.6	24.6	131570	0	187.2	10297000000	65	27660.6	67.8786	O43847;O43847-2;B1AKJ5;G3V1R5;F5H7V1;H0Y5G9	O43847;O43847-2;B1AKJ5;G3V1R5;F5H7V1	Nardilysin	NRD1
24.7563		7	7	7	8.4	8.4	8.4	108200	0	9.8433	572510000	10	325.163	0.797944	Q9NRA8;B1AKL4;Q9NRA8-3;Q9NRA8-2;B0QYZ7;B1AKL5;B1AKL6	Q9NRA8;B1AKL4;Q9NRA8-3;Q9NRA8-2	Eukaryotic translation initiation factor 4E transporter	EIF4ENIF1
26.3391		4	4	4	3.8	3.8	3.8	172420	0	4.3934	220010000	5	611.235	1.49996	Q9P2R6;B1AKN3;Q9P2R6-2;D6RA28	Q9P2R6;B1AKN3;Q9P2R6-2	Arginine-glutamic acid dipeptide repeats protein	RERE
29.4713		1	1	1	5.4	5.4	5.4	24147	0	19.422	1181100000	4	38265.5	93.9028	O60636;B1AKP2;B1AKP1;O60636-2	O60636;B1AKP2;B1AKP1;O60636-2	Tetraspanin-2;Tetraspanin	TSPAN2
26.1139		2	2	2	6	6	6	34600	0	13.602	741540000	4	2605.65	6.3942	Q9NVA1;B1AKV2;B1AKV6;B1AKV3;Q9NVA1-2;F8WCR2;H7BZM2;B1AKV4;F6UTR7;Q9NVA1-5;Q9NVA1-4	Q9NVA1;B1AKV2;B1AKV6;B1AKV3;Q9NVA1-2;F8WCR2;H7BZM2;B1AKV4;F6UTR7;Q9NVA1-5;Q9NVA1-4	Ubiquinol-cytochrome-c reductase complex assembly factor 1	UQCC1
24.68		5	5	5	5.4	5.4	5.4	127280	0	6.2976	236170000	6	262.179	0.643382	Q92540;B1ALB4;E9PD50;Q92540-2;Q92540-5;Q92540-4;D6RAD0;E9PEK3;E9PBK2	Q92540;B1ALB4;E9PD50;Q92540-2;Q92540-5;Q92540-4	Protein SMG7	SMG7
27.3122		6	1	1	49	6.3	6.3	16246	0.00086944	2.3366	166650000	4	12734.7	31.2506	B1ALB7;B1ALB6	B1ALB7		NCF2
28.9819		1	1	1	2.3	2.3	2.3	70659	0.0076336	1.262	530180000	2	9315.05	22.8589	Q96FN5;R4GN27;B1ALC3	Q96FN5;R4GN27;B1ALC3	Kinesin-like protein KIF12;Kinesin-like protein	KIF12
25.9131		6	6	6	9.6	9.6	9.6	83259	0	64.469	379860000	7	942.147	2.31201	Q9Y6B7;B1ALD0;B1ALD3;B1ALD1;Q9Y6B7-2;B1ALD2	Q9Y6B7;B1ALD0;B1ALD3;B1ALD1;Q9Y6B7-2	AP-4 complex subunit beta-1;AP complex subunit beta	AP4B1
24.2302		1	1	1	1.7	1.7	1.7	93313	0.0012761	2.0861	19679000	1	261.812	0.642482	Q15063;B1ALD9;Q15063-7;Q15063-6;Q15063-4;Q15063-2;Q15063-3;Q15063-5	Q15063;B1ALD9;Q15063-7;Q15063-6;Q15063-4;Q15063-2;Q15063-3;Q15063-5	Periostin	POSTN
31.2968		24	21	21	40.7	35.8	35.8	73139	0	287.83	15927000000	63	44777	109.882	Q14155-1;B1ALK7;Q14155-5;Q14155;Q14155-6;Q14155-2;Q14155-3;E7EUY6;E9PDQ5;F6SJA5;E7EU80;C9JAD7;C9JDI6;B1ANY6;E7ENL8	Q14155-1;B1ALK7;Q14155-5;Q14155;Q14155-6;Q14155-2;Q14155-3;E7EUY6;E9PDQ5	Rho guanine nucleotide exchange factor 7	ARHGEF7
33.6611		16	16	9	45.9	45.9	33.4	49716	0	323.31	84689000000	106	339179	832.338	Q14141;B1AMS2;Q14141-2;Q14141-4;Q14141-3	Q14141;B1AMS2;Q14141-2;Q14141-4;Q14141-3	Septin-6	2019-09-06
29.9299		2	2	2	7.3	7.3	7.3	27960	0	5.4919	2464900000	6	45413.2	111.443	P19256-3;P19256;B1AMW1;P19256-2;H0YDI1	P19256-3;P19256;B1AMW1;P19256-2;H0YDI1	Lymphocyte function-associated antigen 3	CD58
30.8077		11	11	11	78.7	78.7	78.7	21725	0	77.144	7653400000	37	107402	263.562	Q16774;B1ANH0;Q16774-2;B1ANG9;B1ANH2;B1ANH6;B1ANH5;Q16774-3;B1ANH3	Q16774;B1ANH0;Q16774-2;B1ANG9;B1ANH2;B1ANH6;B1ANH5;Q16774-3	Guanylate kinase	GUK1
29.0454		16	7	6	30.4	12.3	10.9	70782	0	8.9242	2599600000	16	9717.17	23.8457	Q13310;Q13310-2;B1ANR0;Q13310-3;H0Y5F5;H0YCC8;H0YEQ8;B1ANR1;H0YEU6;H0YER0;H0Y6X6	Q13310;Q13310-2;B1ANR0;Q13310-3;H0Y5F5	Polyadenylate-binding protein 4;Polyadenylate-binding protein	PABPC4
29.4901		5	5	5	11.5	11.5	11.5	41400	0.0022231	1.8395	2465100000	7	22611.5	55.4881	P08174;P08174-2;H3BLV0;B1AP13;H7BY55;P08174-4;P08174-3;P08174-5;P08174-6;P08174-7;B1AP15	P08174;P08174-2;H3BLV0;B1AP13;H7BY55;P08174-4;P08174-3;P08174-5;P08174-6;P08174-7;B1AP15	Complement decay-accelerating factor	CD55
27.6599		3	3	3	11.9	11.9	11.9	33538	0	108.26	1038000000	9	7849.66	19.2629	P22415;B1AQP1;P22415-2;E9PME6	P22415;B1AQP1;P22415-2	Upstream stimulatory factor 1	USF1
35.0551		15	15	9	48.1	48.1	29.7	32337	0	168.59	112960000000	123	1370440	3363.04	P07910-2;B2R5W2;G3V4C1;P07910;P07910-4;G3V4W0;B4DY08;G3V2Q1;G3V576;G3V555;G3V575;G3V5X6;G3V3K6;G3V251;B4DSU6;G3V2D6;P07910-3;O60812;B7ZW38;B2RXH8;P0DMR1;A0A0G2JPF8;A0A0G2JNQ3;G3V4M8;G3V2H6;Q86SE5;E5RG71;B3KT61;Q86SE5-3	P07910-2;B2R5W2;G3V4C1;P07910;P07910-4;G3V4W0;B4DY08;G3V2Q1;G3V576;G3V555;G3V575;G3V5X6;G3V3K6;G3V251;B4DSU6	Heterogeneous nuclear ribonucleoproteins C1/C2	HNRNPC
26.1792		3	3	3	9.2	9.2	9.2	46461	0	5.5417	715360000	7	2030.26	4.98221	Q6NYC1;B2WTI3;B2WTI4;K7EJU9;Q6NYC1-2;Q6NYC1-3	Q6NYC1;B2WTI3;B2WTI4;K7EJU9;Q6NYC1-2;Q6NYC1-3	Bifunctional arginine demethylase and lysyl-hydroxylase JMJD6	JMJD6
31.2727		9	9	9	31.2	31.2	31.2	39930	0	43.279	14546000000	32	80658.4	197.934	O15372;B3KS98;A0A087WZK9;E5RJT0;E5RFW7;E5RFH0;E5RGU4;E5RHC7;E5RH59	O15372;B3KS98;A0A087WZK9	Eukaryotic translation initiation factor 3 subunit H	EIF3H
27.5176		5	5	3	17.1	17.1	10.2	41473	0	20.26	815900000	9	5751.5	14.1141	Q9UBU8;Q9UBU8-2;B3KTM8;H0YMJ0;H0YLJ3;Q9UBU8-3;H0YM21;H0YLV1;H0YMT8;H0YNE0;A0A0A0MT59;H0YNX3	Q9UBU8;Q9UBU8-2;B3KTM8;H0YMJ0;H0YLJ3;Q9UBU8-3;H0YM21	Mortality factor 4-like protein 1	MORF4L1
26.9984		6	1	1	32	5.3	5.3	27443	0.0016985	2.0685	595620000	4	6064.98	14.8833	B3KVN2;E9PPM9	B3KVN2;E9PPM9		FNTA
30.0903		4	4	4	21.1	21.1	21.1	23539	0	17.831	1963600000	20	60287.3	147.944	O14735;B3KY94;O14735-3;H3BUR9;O14735-2	O14735;B3KY94;O14735-3;H3BUR9	CDP-diacylglycerol--inositol 3-phosphatidyltransferase	CDIPT
35.205		11	11	11	45.6	45.6	45.6	33697	0	184.84	100200000000	159	1459150	3580.72	Q99439;B4DDF4;B4DUT8;A0A087X271;A0A087X1X5;Q99439-2;H3BVI6;K7ES69;H3BQH0;U3KPS3;Q15417;A0A087WV51;Q15417-3	Q99439;B4DDF4;B4DUT8;A0A087X271;A0A087X1X5;Q99439-2;H3BVI6	Calponin-2;Calponin	CNN2
24.7077		4	4	4	13	13	13	42033	0	5.1554	524560000	5	809.292	1.98599	Q9Y2S7;B4DEM9	Q9Y2S7;B4DEM9	Polymerase delta-interacting protein 2	POLDIP2
28.0847		2	2	2	7.7	7.7	7.7	36841	0	6.2811	472530000	7	9592.34	23.5394	O95086;Q2TA70;B4DFF3;Q13286;H3BUF8;A0A1B0GUB1;H3BR00;Q9UBD8;H3BNK7;F6TI76;A0A0D9SFH9;A0A1B0GW34;A0A1B0GV71;A0A0A0MRC7;A0A1B0GWD3;A0A024QZB8;Q13286-5;Q13286-4;Q13286-2;Q13286-7;Q13286-3	O95086;Q2TA70;B4DFF3;Q13286;H3BUF8;A0A1B0GUB1;H3BR00;Q9UBD8;H3BNK7;F6TI76;A0A0D9SFH9;A0A1B0GW34;A0A1B0GV71;A0A0A0MRC7;A0A1B0GWD3;A0A024QZB8;Q13286-5;Q13286-4;Q13286-2;Q13286-7;Q13286-3	Battenin	CLN3
30.0139		12	12	12	32.1	32.1	32.1	46649	0	46.825	5401600000	26	28850.7	70.799	Q969G3;B4DGM3;Q969G3-2;J3QKS7;Q969G3-6;Q969G3-5;Q969G3-3;Q969G3-4;J3QR61;K7EMQ8;H7C048;J3QKX6;J3KT85;J3KS99;J3QL66	Q969G3;B4DGM3;Q969G3-2;J3QKS7;Q969G3-6;Q969G3-5;Q969G3-3;Q969G3-4;J3QR61;K7EMQ8	SWI/SNF-related matrix-associated actin-dependent regulator of chromatin subfamily E member 1	SMARCE1
28.1247		8	8	8	18.3	18.3	18.3	57470	0	16.389	1590700000	16	6322.17	15.5145	Q96SY0;H3BRY6;B4DVT3;B4DJL6;Q96SY0-4;Q96SY0-3;H3BN95;H3BP17;H3BMK7	Q96SY0;H3BRY6;B4DVT3;B4DJL6;Q96SY0-4;Q96SY0-3	von Willebrand factor A domain-containing protein 9	VWA9
34.7087		12	12	7	25.5	25.5	13.1	51712	0	27.197	94519000000	101	674068	1654.15	O75390;B4DJV2;A0A0C4DGI3;H0YIC4;F8VTT8;F8W4S1;F8VPF9;F8VPA1;F8W1S4;F8W642;F8VZK9;F8VX07;F8VRP1;F8VX68;F8VRI6;F8VU34;F8VR34;F8W0J2	O75390;B4DJV2;A0A0C4DGI3	Citrate synthase, mitochondrial;Citrate synthase	CS
26.524		5	5	5	14.8	14.8	14.8	55827	0	19.554	539410000	7	2145.91	5.26602	Q13610;B4DJV5;F8VZ56	Q13610;B4DJV5	Periodic tryptophan protein 1 homolog	PWP1
28.8468		7	7	0	14.4	14.4	0	52785	0	9.1783	2049800000	16	11354.3	27.8631	B4DL54;P49356-2	B4DL54;P49356-2	Protein farnesyltransferase subunit beta	CHURC1-FNTB;FNTB
28.9723		6	6	2	14.5	14.5	5	48099	0	7.5305	5860900000	14	13593.2	33.3575	B4DLN1;P52815	B4DLN1
25.2256		3	3	3	14.6	14.6	14.6	30867	0	5.4831	162120000	3	1577.96	3.87229	P15559;B4DLR8;H3BNV2;P15559-3;P15559-2;H3BRK3	P15559;B4DLR8;H3BNV2;P15559-3;P15559-2;H3BRK3	NAD(P)H dehydrogenase [quinone] 1	NQO1
26.8521		2	1	1	21.8	9.7	9.7	14542	0.0059809	1.3677	121140000	2	10341.7	25.3784	B4DQ48;K7EK53	B4DQ48;K7EK53		EIF3K
23.6185		1	1	1	4.1	4.1	4.1	45752	0	4.0266	18306000	2	349.463	0.857575	Q8N5B7;F8W1K4;F8W1Z3;F8W1N7;F8VQZ6;F8VY42;F8VSK7;B4DQR7;Q49AQ3;H0YI10;F8VXY1	Q8N5B7;F8W1K4;F8W1Z3;F8W1N7;F8VQZ6;F8VY42;F8VSK7;B4DQR7;Q49AQ3;H0YI10;F8VXY1	Ceramide synthase 5	CERS5;LASS5
31.2097		7	7	7	12	12	12	52264	0	21.807	10003000000	24	58989.3	144.758	P61619;B4DR61;Q9H9S3;Q9H9S3-3;H7C1Q9;C9JXC6;H7C069;A6NK38;F2Z2C7;A6NIF9;C9JJV4;F8W776;Q8TC24;Q9H9S3-2;P61619-3	P61619;B4DR61	Protein transport protein Sec61 subunit alpha isoform 1	SEC61A1
32.036		14	14	9	39.4	39.4	28.1	47913	0	236.52	29013000000	38	114094	279.985	Q9Y6E0-2;B4DR80;Q9Y6E0;H0Y630;Q5JV98;Q5JV99	Q9Y6E0-2;B4DR80;Q9Y6E0;H0Y630;Q5JV98	Serine/threonine-protein kinase 24;Serine/threonine-protein kinase 24 36 kDa subunit;Serine/threonine-protein kinase 24 12 kDa subunit	STK24
29.477		10	10	8	15.2	15.2	13.2	97742	0	19.514	2802600000	20	9490.66	23.2899	B4DTS2;Q9BZL6;Q9BZL6-2;Q15139;O76039;Q9NRP7;Q92772;Q00532;Q8IVW4;Q00532-2;M0QZ82;M0R2Z8;H0Y5M6;J3KMW1;C9JDA4;A0A1B0GTX4;J3KNE8;E7ET86;A0A096LNR9;A0A1B0GUM4;F8WBA3;Q8IVW4-2;O76039-2;Q9NRP7-2	B4DTS2;Q9BZL6;Q9BZL6-2	Serine/threonine-protein kinase;Serine/threonine-protein kinase D2	PRKD2
32.1206		13	13	13	58.3	58.3	58.3	31236	0	21.79	13946000000	35	185586	455.423	Q13126;B4DUC8;Q13126-4;Q13126-3;Q13126-2;J3QSB7;Q13126-7;Q13126-6;Q13126-5;F2Z2F3;F8WES2	Q13126;B4DUC8;Q13126-4;Q13126-3;Q13126-2;J3QSB7;Q13126-7;Q13126-6;Q13126-5	S-methyl-5-thioadenosine phosphorylase;Purine nucleoside phosphorylase	MTAP
26.7089		5	5	5	14.4	14.4	14.4	45287	0	25.527	361940000	7	3006.92	7.37893	Q7L5Y9;B4DVN3;E7ESC7;Q7L5Y9-3;Q7L5Y9-2;B4DQT1;D6RE80;D6RDW4;D6REW7;D6RIB6;Q7L5Y9-5;Q7L5Y9-4;D6RA86;D6RID6	Q7L5Y9;B4DVN3;E7ESC7;Q7L5Y9-3;Q7L5Y9-2;B4DQT1;D6RE80	Macrophage erythroblast attacher	MAEA
24.2749		3	3	3	11.4	11.4	11.4	42491	0	5.2695	80513000	3	593.072	1.45538	Q9Y5B8;B4DXC8;E9PNU1;Q9Y5B8-2	Q9Y5B8;B4DXC8;E9PNU1;Q9Y5B8-2	Nucleoside diphosphate kinase 7	NME7
27.3725		10	9	9	17.6	16.3	16.3	69720	0	23.523	1980100000	15	3094.01	7.59263	P51114;B4DXZ6;P51114-3;P51114-2;E7EU85;E9PFF5;C9JZE0;C9JY20;C9JAJ4;H7C4S4;C9J5B4;C9IZ22	P51114;B4DXZ6;P51114-3;P51114-2;E7EU85;E9PFF5	Fragile X mental retardation syndrome-related protein 1	FXR1
33.0998		13	13	13	39.5	39.5	39.5	43062	0	66.734	28329000000	58	265377	651.229	Q12905;B4DY09;X6R6Z1;A0A0A0MRL0	Q12905;B4DY09	Interleukin enhancer-binding factor 2	ILF2
27.9227		3	3	3	8	8	8	55959	0	4.9445	254430000	5	5644.53	13.8515	P36897;B4DY26;P36897-3;P36897-2;F8W1R9;P36896;Q8NER5;Q8NER5-3;Q8NER5-4;P36896-5;P36896-2;P36896-3;P36896-4	P36897;B4DY26;P36897-3;P36897-2;F8W1R9	TGF-beta receptor type-1;Receptor protein serine/threonine kinase	TGFBR1
26.2854		1	1	1	1.2	1.2	1.2	84703	0.0010081	2.2386	81791000	3	1198.77	2.94176	Q14494;J3QKY3;B4DYE1;F5H1B7;J9JIE5;Q14494-2	Q14494;J3QKY3;B4DYE1;F5H1B7;J9JIE5;Q14494-2	Nuclear factor erythroid 2-related factor 1	NFE2L1
26.1243		6	6	6	9.9	9.9	9.9	70864	0	13.686	429230000	9	1281.41	3.14455	P50542;P50542-3;P50542-4;B4E0T2;P50542-2;J3KPV0;F5H432;F5GXX3;F5H205;F5H637;F5H3X7;F5H5C0	P50542;P50542-3;P50542-4;B4E0T2;P50542-2;J3KPV0	Peroxisomal targeting signal 1 receptor	PEX5
32.0413		14	9	8	40.4	28.6	25.5	46528	0	85.961	10947000000	21	117925	289.387	Q9P289;Q8NBY1;B4E0Y9;Q9P289-2;Q9P289-3;C9JDH9;C9J6L2;C9JCC0;C9J232;C9JJV0	Q9P289;Q8NBY1;B4E0Y9;Q9P289-2;Q9P289-3	Serine/threonine-protein kinase 26	STK26
27.8694		2	2	2	10	10	10	28800	0	3.444	1119100000	6	10570	25.9385	Q9BUN8;E5RGY0;B4E1G1;Q9BUN8-2	Q9BUN8;E5RGY0;B4E1G1;Q9BUN8-2	Derlin-1	DERL1
25.3911		3	3	3	4.8	4.8	4.8	59092	0.00015314	3.161	823180000	6	924.469	2.26863	O14730;B4E1Q4;O14730-2;J3QLP4	O14730;B4E1Q4;O14730-2	Serine/threonine-protein kinase RIO3	RIOK3
30.3459		14	14	13	12.3	12.3	11.4	140940	0	21.067	6692900000	30	12020.8	29.4987	B4E1Z4;P00751;E7ETN3;H7C5H1;A0A0G2JH38;P00751-2;H7C526;C9JRT3;E9PDZ0	B4E1Z4;P00751;E7ETN3;H7C5H1	Complement factor B;Complement factor B Ba fragment;Complement factor B Bb fragment	CFB
25.3762		17	17	17	25.8	25.8	25.8	100580	0	217.26	5481900000	30	537.546	1.31913	P98194;B4E2Q0;P98194-4;P98194-2;P98194-3;P98194-5;P98194-9;P98194-6;P98194-7;P98194-8;H0Y9V7;H0Y8X9;H0Y9S7;D6RGE9;D6REJ1;D6RHV9;D6R9U9	P98194;B4E2Q0;P98194-4;P98194-2;P98194-3;P98194-5;P98194-9;P98194-6;P98194-7;P98194-8;H0Y9V7	Calcium-transporting ATPase type 2C member 1;Calcium-transporting ATPase	ATP2C1
27.5743		7	7	7	21.2	21.2	21.2	46301	0	24.428	597660000	8	5358.5	13.1496	B4E321;Q13438-6;Q13438-5;Q13438-2;Q13438-7;Q13438;Q13438-3;Q13438-4;Q13438-8;F8W1V2;F8W0R2;F8W1N0;F8VZI7	B4E321;Q13438-6;Q13438-5;Q13438-2;Q13438-7;Q13438;Q13438-3;Q13438-4;Q13438-8	Protein OS-9	OS9
31.9991		12	12	12	29.2	29.2	29.2	58933	0	24.877	13326000000	40	90419.2	221.887	Q9NZK5;B4E3Q4;A0A087X0I3;Q9NZK5-2;C9IZA8;F5H7J3	Q9NZK5;B4E3Q4;A0A087X0I3;Q9NZK5-2	Adenosine deaminase CECR1	CECR1
25.6926		4	4	4	36.2	36.2	36.2	12217	0	14.965	2137200000	10	5510.77	13.5233	Q53QV2;B5MBX5;B5MCP4	Q53QV2;B5MBX5;B5MCP4	Protein LBH	LBH
27.2717		4	2	2	6.2	3	3	71192	0.0032814	1.652	162030000	2	2825.49	6.93369	B5MC51;P53671-3;P53671;F5GXC4;F5H2U0;P53671-2	B5MC51;P53671-3;P53671;F5GXC4;F5H2U0;P53671-2	LIM domain kinase 2	LIMK2;PPP1R14B
27.8491		2	2	2	10.3	10.3	10.3	25455	0	3.8776	513630000	5	11791.2	28.9354	O43759;O43759-2;B5MCD7;A2A283;F8WCE4;O43759-3	O43759;O43759-2;B5MCD7;A2A283;F8WCE4;O43759-3	Synaptogyrin-1	SYNGR1
24.3162		5	5	5	15.2	15.2	15.2	51115	0	9.7009	459680000	8	507.339	1.245	Q6NXT4;B5MCR8;Q6NXT4-4;Q6NXT4-2;Q6NXT4-3	Q6NXT4;B5MCR8;Q6NXT4-4;Q6NXT4-2;Q6NXT4-3	Zinc transporter 6	SLC30A6
28.4786		6	6	6	6.4	6.4	6.4	102840	0	10.156	1361600000	14	4515.28	11.0804	Q9H0E9-2;Q9H0E9;H7C179;B5MCW3;H7C127;Q9H0E9-4;H7C128;Q9H0E9-3;H7C2P4;H0YAH7	Q9H0E9-2;Q9H0E9;H7C179;B5MCW3;H7C127;Q9H0E9-4;H7C128;Q9H0E9-3;H7C2P4	Bromodomain-containing protein 8	BRD8
26.9693		3	3	3	5.5	5.5	5.5	60335	0.0027465	1.7132	376110000	2	2703.47	6.63427	Q96AA3;B5MDE0;C9JP01	Q96AA3;B5MDE0	Protein RFT1 homolog	RFT1
35.002		11	11	11	45.4	45.4	45.4	24423	0	27.255	77059000000	88	1748950	4291.88	P62826;B5MDF5;J3KQE5;F5H018;H0YFC6;B4DV51;A0A087X0W0	P62826;B5MDF5;J3KQE5;F5H018;H0YFC6	GTP-binding nuclear protein Ran	RAN
24.806		3	3	3	2.6	2.6	2.6	141100	0.0010088	2.2607	102480000	3	258.074	0.633308	Q2NKX8;B5MDQ0	Q2NKX8;B5MDQ0	DNA excision repair protein ERCC-6-like	ERCC6L
32.3223		21	21	21	24	24	24	105340	0	323.31	32930000000	80	63288.8	155.309	Q99613;B5ME19;Q99613-2;H3BPE4;H3BPE3;H3BTY8	Q99613;B5ME19;Q99613-2	Eukaryotic translation initiation factor 3 subunit C;Eukaryotic translation initiation factor 3 subunit C-like protein	EIF3C;EIF3CL
29.3773		4	4	4	21.8	21.8	21.8	29474	0	9.221	697340000	4	29372.1	72.0784	B6A8C7;B6A8C7-2;A0A087X1Q6	B6A8C7;B6A8C7-2;A0A087X1Q6	T-cell-interacting, activating receptor on myeloid cells protein 1	TARM1
30.5383		20	20	20	27	27	27	95196	0	39.37	7940400000	50	20334.8	49.9012	Q32P44;B7WPE2;Q32P44-2;H0Y3M3;G3V195;G3V1D0;H7C355;C9J6V3;E9PJV5;E9PSB4;Q32P44-3	Q32P44;B7WPE2;Q32P44-2;H0Y3M3;G3V195;G3V1D0	Echinoderm microtubule-associated protein-like 3	EML3
31.3813		13	13	13	33	33	33	60082	0	34.948	5121000000	30	57795.3	141.829	Q8WVV9;B7WPG3;C9IYN3;D6W592;Q8WVV9-5;Q8WVV9-4;Q8WVV9-3;Q8WVV9-2;H7C464;C9JJZ7;H7BXH8	Q8WVV9;B7WPG3;C9IYN3;D6W592;Q8WVV9-5;Q8WVV9-4	Heterogeneous nuclear ribonucleoprotein L-like	HNRNPLL;HNRPLL
26.408		3	3	3	9.6	9.6	9.6	30374	0.0027454	1.7097	193990000	4	3639.29	8.93075	Q96MI6;H7C3S3;B7XGB9;Q96MI6-3;Q96MI6-4;H7C3K4	Q96MI6;H7C3S3;B7XGB9;Q96MI6-3;Q96MI6-4;H7C3K4	Protein phosphatase 1M	PPM1M;ppm1m
25.7136		5	5	5	9.9	9.9	9.9	60091	0	9.8902	381700000	7	1136.77	2.78961	Q5T8D3;Q5T8D3-3;B7Z2R7;Q5T8D3-4;Q5T8D3-2;X6RDD7;Q5T8E0	Q5T8D3;Q5T8D3-3;B7Z2R7;Q5T8D3-4;Q5T8D3-2	Acyl-CoA-binding domain-containing protein 5	ACBD5
31.403		19	19	19	28.9	28.9	28.9	86625	0	51.051	6161600000	45	40695.2	99.8651	Q96M96;B7Z493;E9PJX4;F8VWL3;F8W1R0;E9PNX0;E9PQT1;Q96M96-2;Q96M96-3;J3KSS3;F8VVF1;H0YDQ0	Q96M96;B7Z493;E9PJX4;F8VWL3;F8W1R0	FYVE, RhoGEF and PH domain-containing protein 4	FGD4
27.8813		3	3	3	21.6	21.6	21.6	14463	0.00015216	3.0568	7423700000	6	21222.1	52.0787	P62899;P62899-3;P62899-2;H7C2W9;C9JU56;B7Z4E3;B7Z4C8;B8ZZK4	P62899;P62899-3;P62899-2;H7C2W9;C9JU56;B7Z4E3;B7Z4C8;B8ZZK4	60S ribosomal protein L31	RPL31
26.8021		5	5	5	11.6	11.6	11.6	47875	0	4.7429	417240000	8	3034.2	7.44585	Q16773;B7Z4W5;Q16773-2;Q5T278;Q16773-3;Q5T276	Q16773;B7Z4W5;Q16773-2;Q5T278	Kynurenine--oxoglutarate transaminase 1	CCBL1
25.2034		11	11	11	14.8	14.8	14.8	89834	0	19.396	1539500000	19	533.898	1.31017	Q96GQ7;B7Z6D5;A0A087X059;A0A087WYH5	Q96GQ7;B7Z6D5	Probable ATP-dependent RNA helicase DDX27	DDX27
24.7781		4	4	4	7.3	7.3	7.3	71441	0	4.6137	156460000	5	499.944	1.22685	Q9NUX5;Q5MJ34;B7Z7M5;Q9NUX5-2;Q5MJ35;A8MTK3;Q5MJ33;V9GZ00;V9GY10;C9JPG9;V9GZ21	Q9NUX5;Q5MJ34;B7Z7M5;Q9NUX5-2;Q5MJ35;A8MTK3	Protection of telomeres protein 1	POT1
23.1747		3	3	2	4.1	4.1	2.8	92774	0.00058893	2.5466	174980000	4	126.706	0.310934	Q9BVG8;B7Z896;F5H3M2;Q9BVG8-5;Q9BVG8-2;Q9BVG8-6;H3BTL6;O14782;Q9P2E2;A0A0C4DGM9;F8WAR6;F8WER6;A0A0A0MRS8;Q9BVG8-4;Q9P2E2-3	Q9BVG8;B7Z896;F5H3M2;Q9BVG8-5;Q9BVG8-2;Q9BVG8-6;H3BTL6	Kinesin-like protein KIFC3;Kinesin-like protein	KIFC3
27.1839		15	1	1	41.2	3	3	42036	0	5.6335	152460000	3	4502.6	11.0493	B7Z964;Q14BN4-5;B7Z863;Q14BN4-8;C9JA20;C9JCH4	B7Z964;Q14BN4-5;B7Z863;Q14BN4-8	Sarcolemmal membrane-associated protein	SLMAP
24.1425		4	4	4	10.5	10.5	10.5	52916	0	15.222	336940000	5	434.47	1.06618	P0CG08;B7ZAQ6;B7ZAQ6-2;B7ZAQ6-3;U3KPV2;E9PKY3;A0A087WW82;A0A087WW78	P0CG08;B7ZAQ6;B7ZAQ6-2;B7ZAQ6-3;U3KPV2;E9PKY3;A0A087WW82	Golgi pH regulator B;Golgi pH regulator A	GPR89B;GPR89A
26.2592		2	2	2	11.8	11.8	11.8	23222	0	3.8238	170530000	3	4293.86	10.537	Q9H944;B7ZBQ3;Q9H944-2;B7ZBQ1;A6PVP4	Q9H944;B7ZBQ3;Q9H944-2;B7ZBQ1;A6PVP4	Mediator of RNA polymerase II transcription subunit 20	MED20
31.9115		12	12	11	29.9	29.9	27.8	43973	0	89	21948000000	46	114044	279.86	Q9NR46;B7ZC38;B7ZC39;Q9NR46-2;F8WFB9;G5E9J1;H7C1Z6	Q9NR46;B7ZC38;B7ZC39;Q9NR46-2	Endophilin-B2	SH3GLB2
29.7988		23	23	21	29.5	29.5	28.4	103360	0	323.31	18185000000	64	11218	27.5287	Q14624;B7ZKJ8;Q14624-2;Q14624-3;Q14624-4;H7C0L5	Q14624;B7ZKJ8;Q14624-2;Q14624-3;Q14624-4;H7C0L5	Inter-alpha-trypsin inhibitor heavy chain H4;70 kDa inter-alpha-trypsin inhibitor heavy chain H4;35 kDa inter-alpha-trypsin inhibitor heavy chain H4	ITIH4
32.3557		20	20	20	41.7	41.7	41.7	64071	0	323.31	21047000000	86	106487	261.318	B7ZL14;Q96RU3;Q96RU3-2;Q96RU3-4;Q96RU3-3;Q96RU3-5;H0Y7W6	B7ZL14;Q96RU3;Q96RU3-2;Q96RU3-4;Q96RU3-3;Q96RU3-5;H0Y7W6	Formin-binding protein 1	FNBP1
27.1336		3	3	3	4.8	4.8	4.8	80151	0	4.0224	260580000	5	2280.58	5.5965	Q17RY0;E5RJM0;B7ZLQ8;Q17RY0-2;Q8NE35;Q7Z5Q1;H0YBG1;H0Y9D9;E5RFP2;J3KN18;Q17RY0-3;Q7Z5Q1-7;Q7Z5Q1-5;Q7Z5Q1-4;Q7Z5Q1-6;Q7Z5Q1-3;Q8NE35-2;Q7Z5Q1-8;Q7Z5Q1-9	Q17RY0;E5RJM0;B7ZLQ8;Q17RY0-2	Cytoplasmic polyadenylation element-binding protein 4	CPEB4
25.3039		4	1	1	21.7	6.7	6.7	20380	0.00059032	2.5774	41422000	3	2523.23	6.19194	B8YG18;D6RGV2;P16871-4;P16871-3;D6RDM4	B8YG18;D6RGV2;P16871-4;P16871-3	Interleukin-7 receptor subunit alpha	IL7R
33.5604		6	6	6	50.5	50.5	50.5	11150	0	323.31	48836000000	62	1410350	3460.98	B8ZWD1;P07108;P07108-5;A0A0A0MTI5;P07108-3;P07108-2;P07108-4;P07108-6	B8ZWD1;P07108;P07108-5;A0A0A0MTI5;P07108-3;P07108-2;P07108-4	Acyl-CoA-binding protein	DBI
24.0848		2	2	2	22.2	22.2	22.2	16225	0	30.06	29051000	3	1361.42	3.34091	Q6NZ67;Q6P582;H7BZ50;H7C173;H7C202;B8ZZ87	Q6NZ67;Q6P582;H7BZ50;H7C173;H7C202;B8ZZ87	Mitotic-spindle organizing protein 2B;Mitotic-spindle organizing protein 2A	MZT2B;MZT2A
24.2329		2	2	2	8.1	8.1	8.1	23719	0.0027488	1.7208	59638000	2	1031.93	2.53234	Q9NRN9;B8ZZY8;B8ZZE3;B8ZZC8;F5H4E8;E7EMN2	Q9NRN9;B8ZZY8;B8ZZE3;B8ZZC8;F5H4E8;E7EMN2	Methyltransferase-like protein 5	METTL5
30.1359		13	13	13	17.1	17.1	17.1	90876	0	18.786	1328000000	18	16117.1	39.5511	Q86VP1;Q86VP1-2;B8ZZD4;Q86VP1-3;Q86VP1-4;H7C3L5	Q86VP1;Q86VP1-2;B8ZZD4;Q86VP1-3;Q86VP1-4	Tax1-binding protein 1	TAX1BP1
27.4495		1	1	1	20.9	20.9	20.9	9937.4	0	7.0064	516160000	4	22896.6	56.1878	Q9Y4Y9;B8ZZF8	Q9Y4Y9;B8ZZF8	U6 snRNA-associated Sm-like protein LSm5	LSM5
25.143		5	5	5	13.5	13.5	13.5	37124	0	4.6687	609820000	7	1239.04	3.04058	Q8TD22;H7C1S9;B8ZZJ6;C9JIV5;F8WBH6	Q8TD22;H7C1S9;B8ZZJ6;C9JIV5	Sideroflexin-5	SFXN5
31.9227		5	5	5	36.6	36.6	36.6	11557	0	5.4967	9177500000	15	437295	1073.11	P63165;B8ZZN6;B8ZZJ0;B9A032;P63165-2;B8ZZ67	P63165;B8ZZN6;B8ZZJ0;B9A032	Small ubiquitin-related modifier 1	SUMO1
34.3065		8	8	8	38.7	38.7	38.7	12203	0	265.06	41375000000	77	2161420	5304.09	P06454;P06454-2;B8ZZQ6;B8ZZA1;B8ZZW7;H7C2N1	P06454;P06454-2;B8ZZQ6;B8ZZA1;B8ZZW7;H7C2N1	Prothymosin alpha;Prothymosin alpha, N-terminally processed;Thymosin alpha-1	PTMA
24.2208		3	3	3	4.7	4.7	4.7	80926	0	7.978	169850000	4	299.939	0.736043	Q9H8Y5;B8ZZS4	Q9H8Y5;B8ZZS4	Ankyrin repeat and zinc finger domain-containing protein 1	ANKZF1
33.0365		7	7	7	75.4	75.4	75.4	13133	0	155.75	19415000000	34	832792	2043.65	Q15370;B8ZZU8;Q15370-2;I3L0M9;A0A0B4J296	Q15370;B8ZZU8;Q15370-2;I3L0M9	Transcription elongation factor B polypeptide 2	TCEB2
26.0326		2	2	2	2.3	2.3	2.3	78136	0.0067514	1.3266	160120000	4	1090.59	2.67629	Q9P2M4;Q9P2M4-2;F5GXK4;B9A071;O60347	Q9P2M4;Q9P2M4-2;F5GXK4;B9A071;O60347	TBC1 domain family member 14;TBC1 domain family member 12	TBC1D14;TBC1D12
31.3956		17	17	16	36.5	36.5	33.3	58920	0	150.56	6968000000	47	59523	146.068	Q92925;J3KMX2;B9EGA3;Q92925-3;Q92925-2;J3QWB6;Q6STE5;Q6STE5-2;J3QQL7;C9JYI7	Q92925;J3KMX2;B9EGA3;Q92925-3;Q92925-2;J3QWB6	SWI/SNF-related matrix-associated actin-dependent regulator of chromatin subfamily D member 2	SMARCD2
28.0509		16	16	16	23	23	23	118100	0	17.921	2406000000	21	2923.03	7.17305	Q8IXT5;B9ZVT1;E5RHG1;E5RJ83;E5RJV8	Q8IXT5;B9ZVT1	RNA-binding protein 12B	RBM12B
31.4787		11	11	11	19.8	19.8	19.8	74882	0	21.852	3310700000	28	49611.9	121.747	Q8TDF6;Q8TDF6-2;C0LTP6;Q8TDF6-5;Q8TDF6-9;Q8TDF6-8;Q8TDF6-7;Q8TDF6-6;Q8TDF6-3	Q8TDF6;Q8TDF6-2;C0LTP6;Q8TDF6-5;Q8TDF6-9;Q8TDF6-8;Q8TDF6-7;Q8TDF6-6	RAS guanyl-releasing protein 4	RASGRP4
26.1309		3	3	3	18.8	18.8	18.8	21097	0	9.374	135270000	6	4324.1	10.6112	Q9H0F7;C9IZ13;Q9H0F7-2;A0A0J9YXT0	Q9H0F7;C9IZ13;Q9H0F7-2;A0A0J9YXT0	ADP-ribosylation factor-like protein 6	ARL6
29.0077		6	6	6	29.7	29.7	29.7	32235	0	149.53	13426000000	30	20787.1	51.0111	P43307;C9J3L8;C9J5W0;E9PAL7;C9IZQ1;P43307-2;C9JBX5;C9JY01	P43307;C9J3L8;C9J5W0;E9PAL7;C9IZQ1;P43307-2	Translocon-associated protein subunit alpha	SSR1
29.5298		3	3	2	12.7	12.7	9.4	23906	0	5.4694	1895100000	7	40251.3	98.7759	Q9UQN3;C9J0A7;A0A087WW88;Q9UQN3-2	Q9UQN3;C9J0A7;A0A087WW88;Q9UQN3-2	Charged multivesicular body protein 2b	CHMP2B
27.8294		6	6	6	16.5	16.5	16.5	55261	0	33.308	687230000	17	5357.73	13.1477	Q86WB0;C9J0I9;Q86WB0-3;Q86WB0-2;F8WAU5	Q86WB0;C9J0I9;Q86WB0-3;Q86WB0-2	Nuclear-interacting partner of ALK	ZC3HC1
28.0632		1	1	1	8.6	8.6	8.6	15668	0	6.7033	280460000	0	22222.2	54.5327	Q96EE4;C9J0J0	Q96EE4;C9J0J0	Coiled-coil domain-containing protein 126	CCDC126
33.246		10	10	10	50	50	50	21676	0	17.346	41783000000	66	583440	1431.75	P30626;C9J0K6;P30626-3;P30626-2;B4DHQ6;E9PG82	P30626;C9J0K6;P30626-3;P30626-2;B4DHQ6	Sorcin	SRI
25.8245		4	4	4	7.4	7.4	7.4	71666	0	9.0193	274450000	7	1029.39	2.52609	Q53GT1;C9J191;Q53GT1-3;C9JHG1;C9J2T1;C9J5F8	Q53GT1;C9J191;Q53GT1-3;C9JHG1;C9J2T1;C9J5F8	Kelch-like protein 22	KLHL22
24.2104		5	5	5	6.1	6.1	6.1	114570	0	5.266	320870000	5	210.343	0.516178	Q07912;Q07912-3;C9J1X3;Q07912-2;H0Y5H7;H7C343	Q07912;Q07912-3;C9J1X3;Q07912-2	Activated CDC42 kinase 1	TNK2
24.7062		4	4	4	11.4	11.4	11.4	54519	0	7.301	630420000	5	623.287	1.52953	Q75N03;C9J2P9;Q75N03-2;C9K074	Q75N03;C9J2P9;Q75N03-2	E3 ubiquitin-protein ligase Hakai	CBLL1
31.488		31	31	31	28.9	28.9	28.9	133900	0	323.31	9880000000	75	27923.8	68.5244	P30876;C9J2Y9;C9J4M6	P30876;C9J2Y9;C9J4M6	DNA-directed RNA polymerase II subunit RPB2;DNA-directed RNA polymerase	POLR2B
25.6467		2	1	1	57.4	29.8	29.8	5219	0	4.5608	144790000	3	12496.3	30.6657	C9J355;C9JBU3	C9J355;C9JBU3		WDR82
26.8992		31	2	1	58.1	4.1	2	73253	0.0012759	2.0816	1980200000	6	2121.14	5.20523	C9J406;H7C463	C9J406;H7C463		IMMT
27.058		8	8	8	46.2	46.2	46.2	19398	0	13.124	1838600000	19	8941.91	21.9433	Q9GZZ1;C9J5D1;E7EQ69;Q9GZZ1-2;A0A087WWJ2;B0AZT5;C9JZU6;C9J5J3;A0A0D9SF32;F8WCK0	Q9GZZ1;C9J5D1;E7EQ69;Q9GZZ1-2;A0A087WWJ2;B0AZT5	N-alpha-acetyltransferase 50	NAA50
25.9594		4	4	4	8.9	8.9	8.9	61945	0	3.3325	143480000	5	1307.65	3.20894	Q5TKA1;C9J5J4;H7C4T7;H0Y322;Q5TKA1-3;Q5TKA1-2	Q5TKA1;C9J5J4;H7C4T7;H0Y322;Q5TKA1-3;Q5TKA1-2	Protein lin-9 homolog	LIN9
32.168		4	4	4	15.8	15.8	15.8	35273	0	123.48	7147000000	15	169836	416.773	Q96S97;C9JZL8;C9J5M0;C9JC07;C9JJV6	Q96S97;C9JZL8;C9J5M0;C9JC07;C9JJV6	Myeloid-associated differentiation marker	MYADM
26.2361		4	4	4	2.6	2.6	2.6	154790	0.00044669	2.6933	155390000	5	633.942	1.55568	P08069;C9J5X1;H3BSZ8;H0YMJ5;H0YNR0	P08069;C9J5X1	Insulin-like growth factor 1 receptor;Insulin-like growth factor 1 receptor alpha chain;Insulin-like growth factor 1 receptor beta chain;Tyrosine-protein kinase receptor	IGF1R
31.4345		7	7	7	23.3	23.3	23.3	35049	0	216.46	3379900000	24	102801	252.271	O15162;C9J7K9;O15162-2;C9J9P4;H7C5I5;C9J0H3;C9JE06	O15162;C9J7K9;O15162-2;C9J9P4;H7C5I5;C9J0H3;C9JE06	Phospholipid scramblase 1	PLSCR1
25.2107		16	1	1	21.9	1.1	1.1	113560	0	4.1398	38832000	2	424.516	1.04175	C9J840	C9J840		MAP4K4
28.7963		2	2	2	8.4	8.4	8.4	42813	0	4.9803	731700000	6	13517.6	33.1718	O43567;C9J8T4;C9JYN7;C9JRV0;F8WDJ5;C9J383	O43567;C9J8T4;C9JYN7;C9JRV0;F8WDJ5;C9J383	E3 ubiquitin-protein ligase RNF13	RNF13
30.2606		5	5	5	28.3	28.3	28.3	20497	0	5.9448	4563400000	14	77907.8	191.184	Q15382;C9J931;C9J469	Q15382;C9J931	GTP-binding protein Rheb	RHEB
27.9347		3	1	1	90	20	20	6646	0	29.913	256560000	2	47924.5	117.606	C9J9B9	C9J9B9		LSP1
28.265		3	3	3	23.8	23.8	23.8	21077	0	4.4641	1742900000	6	18999.6	46.6246	Q969M7;F8WD80;C9JSK8;C9J9P8;Q969M7-4;Q969M7-7;Q969M7-6;Q969M7-2;F8WDQ9;H3BSR4;C9JFD2;H3BUI7;F8WCT3;F8WB39;C9JF62;C9IZ93;Q969M7-5;Q969M7-3	Q969M7;F8WD80;C9JSK8;C9J9P8;Q969M7-4;Q969M7-7;Q969M7-6;Q969M7-2;F8WDQ9;H3BSR4;C9JFD2	NEDD8-conjugating enzyme UBE2F	UBE2F;UBE2F-SCLY
22.4972		1	1	1	7.6	7.6	7.6	21080	0	93.129	1077700000	4	348.66	0.855604	Q9UNL2;C9JA28;Q9UNL2-2	Q9UNL2;C9JA28;Q9UNL2-2	Translocon-associated protein subunit gamma	SSR3
30.9104		7	7	7	9.1	9.1	9.1	105130	0	5.1222	2508600000	7	23832.3	58.484	Q8WY36;Q8WY36-2;C9JA69;C9J8D0;Q8WY36-3;C9JYU6;C9JZA0;C9JC04;C9JE62;C9J0J4;C9JNU3;C9JIZ2;C9K0D1;C9JSH4	Q8WY36;Q8WY36-2;C9JA69;C9J8D0	HMG box transcription factor BBX	BBX
28.7612		3	3	3	19	19	19	23135	0	11.799	2864300000	10	24414.7	59.9133	Q16595;C9JAX1;Q16595-3;H7C585;Q16595-2	Q16595;C9JAX1;Q16595-3;H7C585;Q16595-2	Frataxin, mitochondrial;Frataxin intermediate form;Frataxin(56-210);Frataxin(78-210);Frataxin mature form	FXN
26.9416		2	2	2	17.6	17.6	17.6	17582	0.00044379	2.6141	128890000	2	9100.81	22.3332	C9JB51;O43820-2;O43820	C9JB51;O43820-2;O43820	Hyaluronidase;Hyaluronidase-3	HYAL3
25.8513		14	1	1	46.9	4.4	4.4	38150	0.0022306	1.884	60538000	1	1969.98	4.8343	C9JB56	C9JB56		ARHGAP25
27.628		2	2	2	9	9	9	25254	0.0058557	1.3754	207420000	2	10196.5	25.0219	Q05195;F8WBI0;C9JBE8;Q05195-2	Q05195;F8WBI0;C9JBE8;Q05195-2	Max dimerization protein 1	MXD1
26.2466		4	4	4	19.1	19.1	19.1	25007	0	4.8205	767010000	8	3952.46	9.69926	P78330;C9JBI3;C9JEJ7;F8WD74	P78330;C9JBI3	Phosphoserine phosphatase	PSPH
23.288		5	5	4	12.1	12.1	10.4	49976	0	11.266	585640000	5	254.421	0.624343	O00189;C9JC87;C9JMG3;C9JWL4;C9IZL5;F8WDR3;F8WCC5;H7C0A0;F8WCR6;H7BZV3	O00189;C9JC87;C9JMG3;C9JWL4;C9IZL5	AP-4 complex subunit mu-1	AP4M1
30.6034		7	7	7	40.5	40.5	40.5	22350	0	12.044	4930400000	19	90611.9	222.36	Q14919;Q14919-2;C9JCC6;E9PQX9;E9PNC7;E9PMW2	Q14919;Q14919-2;C9JCC6;E9PQX9	Dr1-associated corepressor	DRAP1
26.0164		3	3	3	20.7	20.7	20.7	26261	0	29.46	1229600000	3	3208.69	7.87405	Q9BVT8;C9JE12;C9JCW7	Q9BVT8;C9JE12;C9JCW7	Transmembrane and ubiquitin-like domain-containing protein 1	TMUB1
28.1656		16	2	2	68.1	3.9	3.9	32390	0.00059023	2.5767	301080000	2	11539.8	28.3185	C9JD73;Q15435-5;Q15435-4;H7C118	C9JD73;Q15435-5;Q15435-4	Protein phosphatase 1 regulatory subunit 7	PPP1R7
26.2932		4	1	1	44.3	10.7	10.7	13489	0	7.686	82233000	1	7568.25	18.5723	C9JDV1	C9JDV1		LSP1
26.5445		1	1	1	5.2	5.2	5.2	40514	0	189.16	124910000	2	2999.23	7.36004	Q8WZ73;C9JE27;Q8WZ73-3;Q8WZ73-2	Q8WZ73;C9JE27;Q8WZ73-3;Q8WZ73-2	E3 ubiquitin-protein ligase rififylin	RFFL
28.4076		12	5	1	40.7	18.6	4.6	29455	0	36.16	3602500000	12	15007.8	36.8289	P22090;C9JEH7	P22090;C9JEH7	40S ribosomal protein S4, Y isoform 1	RPS4Y1
29.8764		11	11	11	40.3	40.3	40.3	41731	0	134.23	5315200000	38	29319.3	71.9489	P49585;C9JEJ2;C9J050;H7C1T3;H7BZN1;C9J2E1;Q9Y5K3;Q9Y5K3-3;C9JPY0;Q9Y5K3-2;Q9Y5K3-4;C9JVS0;F8WAZ5;F8WBU2;F2Z2B1	P49585;C9JEJ2;C9J050;H7C1T3;H7BZN1;C9J2E1	Choline-phosphate cytidylyltransferase A	PCYT1A
28.5202		6	6	6	30.2	30.2	30.2	24158	0	135.81	5032000000	17	19783.1	48.5474	C9JF17;P05090;C9JX71;F8WBT9	C9JF17;P05090;C9JX71	Apolipoprotein D	APOD
30.9166		10	10	1	25.7	25.7	2.2	55536	0	31.75	5284900000	24	45309.3	111.188	Q13098;C9JFE4;Q13098-5;Q13098-7;Q13098-6	Q13098;C9JFE4;Q13098-5;Q13098-7;Q13098-6	COP9 signalosome complex subunit 1	GPS1
31.6724		4	4	4	38.1	38.1	38.1	11749	0	7.9862	18444000000	38	361636	887.447	P99999;C9JFR7;CON__P62894	P99999;C9JFR7	Cytochrome c	CYCS
27.4369		11	11	4	11.4	11.4	4.8	124940	0	22.123	2306200000	21	1805.34	4.43026	C9JFV4;Q8IZL8;I3L445;I3L1P4;I3L4M7	C9JFV4;Q8IZL8	Proline-, glutamic acid- and leucine-rich protein 1	PELP1
33.93		14	14	14	24.5	24.5	24.5	81224	0	55.815	31301000000	71	250142	613.843	P13798;C9JIF9;H7C393;H7C1U0;C9JLK2;H0YFE5;F8WEH5	P13798;C9JIF9;H7C393;H7C1U0	Acylamino-acid-releasing enzyme	APEH
30.0486		9	1	1	42.7	5.6	5.6	25538	0	33.074	1110500000	2	53983.5	132.474	C9JIS1	C9JIS1		GNB2
33.8565		13	13	13	26	26	26	58112	0	323.31	51040000000	66	332259	815.357	P07602;C9JIZ6;P07602-2;P07602-3;Q5BJH1;A0A0J9YXB8	P07602;C9JIZ6;P07602-2;P07602-3;Q5BJH1	Prosaposin;Saposin-A;Saposin-B-Val;Saposin-B;Saposin-C;Saposin-D	PSAP
30.2231		19	19	19	16.3	16.3	16.3	161750	0	64.672	2060000000	32	9619.23	23.6054	Q8N3P4;C9JJN9;Q8N3P4-3;Q8N3P4-2;C9JP71;C9JG07;H7C1G7;F8WB24;C9JKL0;H7C322;C9JIA0;C9JPI1	Q8N3P4;C9JJN9;Q8N3P4-3;Q8N3P4-2	Vacuolar protein sorting-associated protein 8 homolog	VPS8
28.7528		6	6	6	19	19	19	43447	0	44.881	6982700000	15	12925.1	31.718	Q92734;C9JUE0;C9JJP5;Q92734-4;Q92734-3;Q92734-2;C9JTY3	Q92734;C9JUE0;C9JJP5;Q92734-4;Q92734-3;Q92734-2;C9JTY3	Protein TFG	TFG
26.5204		2	2	2	9	9	9	26654	0	3.3158	794020000	5	4483.22	11.0017	O95772;C9JPX5;C9JKL2;O95772-2	O95772;C9JPX5;C9JKL2;O95772-2	MLN64 N-terminal domain homolog	STARD3NL
25.8621		3	3	3	3	3	3	151150	0	3.8282	198550000	4	500.941	1.2293	Q12767;Q12767-2;C9JL75;J3QLC5;J3QQW3	Q12767;Q12767-2;C9JL75	Uncharacterized protein KIAA0195	KIAA0195
29.0537		7	7	7	67.3	67.3	67.3	17143	0	48.31	2557900000	15	40353.8	99.0275	P52434;C9JLU1;P52434-3;P52434-4;P52434-2;P52434-5	P52434;C9JLU1;P52434-3;P52434-4	DNA-directed RNA polymerases I, II, and III subunit RPABC3	POLR2H
25.8266		2	2	2	26.8	26.8	26.8	10920	0	4.5167	944700000	4	6765.1	16.6014	C9JLW8;I3L3A7;I3L2L5;I3L4Q0;I3L317	C9JLW8;I3L3A7;I3L2L5;I3L4Q0;I3L317	Protein FAM195B	FAM195B
28.3413		6	6	6	11.9	11.9	11.9	88616	0	13.855	2058300000	15	4764.43	11.6918	Q13427;C9JN15;Q13427-2;C9JM79;E9PG73;C9JT64;C9J679	Q13427;C9JN15;Q13427-2;C9JM79;E9PG73	Peptidyl-prolyl cis-trans isomerase G;Peptidyl-prolyl cis-trans isomerase	PPIG
26.9814		6	6	6	38.2	38.2	38.2	17025	0	78.426	2021000000	12	9661.79	23.7098	Q9Y530;C9JNE2;C9JXC3;C9J5P1;H7C5Q1;C9JA90;C9IZY1	Q9Y530;C9JNE2;C9JXC3;C9J5P1;H7C5Q1	O-acetyl-ADP-ribose deacetylase 1	OARD1
27.5215		7	2	0	16.8	4.1	0	41818	0.0023546	1.8042	321540000	2	5719.49	14.0355	C9JNU9;Q13107-3	C9JNU9;Q13107-3	Ubiquitin carboxyl-terminal hydrolase 4	USP4
29.06		4	4	4	24.8	24.8	24.8	17779	0	5.4515	3582300000	15	39080.6	95.903	P83731;C9JXB8;C9JNW5	P83731;C9JXB8;C9JNW5	60S ribosomal protein L24	RPL24
29.264		3	3	3	25.7	25.7	25.7	16620	0	3.555	2606000000	10	48155.1	118.172	Q4VC31;C9JQ41;H7C525	Q4VC31;C9JQ41;H7C525	Coiled-coil domain-containing protein 58	CCDC58
29.141		10	10	10	12.5	12.5	12.5	121400	0	18.899	1067900000	15	6053.66	14.8555	Q8N1F8;C9JQV3;Q8N1F8-2;M0QYE5;H7C2J7	Q8N1F8;C9JQV3;Q8N1F8-2	Serine/threonine-protein kinase 11-interacting protein	STK11IP
30.3855		9	9	9	41.9	41.9	41.9	26152	0	38.202	26915000000	26	66582.2	163.391	Q9NX63;C9JRZ6;F8WAR4;F8WD73	Q9NX63;C9JRZ6;F8WAR4	MICOS complex subunit MIC19	CHCHD3
31.5039		9	9	9	27.9	27.9	27.9	51981	0	67.388	3045200000	14	72727.7	178.472	Q687X5;C9JS50;Q687X5-2	Q687X5;C9JS50;Q687X5-2	Metalloreductase STEAP4	STEAP4
24.9782		5	1	1	32.7	7.1	7.1	18530	0.0056067	1.4072	73337000	2	2214.31	5.43387	C9JT21;C9JG32;F8VPA7;F8VS27;P43897-4;F8WCK2;P43897-3	C9JT21	Elongation factor Ts	TSFM
26.26		2	1	1	17.5	11.4	11.4	12358	0	7.0682	242860000	3	8072.64	19.8101	C9JU75	C9JU75		NGLY1
24.1691		3	1	1	6.3	2.2	2.2	65001	0.0010082	2.2393	136590000	3	360.282	0.884125	O00478;C9JUV8;O00478-2;C9J877;C9JQT8;E9PRR1	O00478;C9JUV8;O00478-2;C9J877;C9JQT8	Butyrophilin subfamily 3 member A3	BTN3A3
31.431		8	8	2	25	25	3.7	28305	0	10.375	7352300000	21	126978	311.602	C9JVE2;C9J8R4;C9JRU6;C9J0B2;C9JUW4	C9JVE2;C9J8R4;C9JRU6;C9J0B2;C9JUW4	DCN1-like protein	DCUN1D1
28.9061		9	9	8	32.1	32.1	29	35580	0	17.263	4461600000	22	17551.6	43.0713	P25686;C9JXB9;P25686-2;C9JRD2;C9J1G2;E7ETU0;C9JX00	P25686;C9JXB9;P25686-2;C9JRD2;C9J1G2;E7ETU0;C9JX00	DnaJ homolog subfamily B member 2	DNAJB2
27.6766		2	2	2	4.6	4.6	4.6	36662	0.0042034	1.5418	319850000	6	7264.42	17.8267	C9JZC2;Q6ZSS3	C9JZC2;Q6ZSS3	Zinc finger protein 621	ZNF621
28.834		4	4	4	30.9	30.9	30.9	12538	0	4.6976	4430000000	12	47379.6	116.269	P18077;C9K025;F8WBS5;F8WB72	P18077;C9K025;F8WBS5;F8WB72	60S ribosomal protein L35a	RPL35A
32.6069		33	33	33	40.2	40.2	40.2	102360	0	183.41	25051000000	113	79331.1	194.677	P78344;D3DQV9;P78344-2;H0Y3P2;H0YCH5;H0YD77;H0YEC5;E9PKF8;H0YCF8;H0YEN8;H0YDC0;H0YE22;H0YD99;H0YE44;H0YEW3;H0YEI7	P78344;D3DQV9;P78344-2;H0Y3P2	Eukaryotic translation initiation factor 4 gamma 2	EIF4G2
31.7325		20	20	20	33.5	33.5	33.5	89191	0	268.17	16096000000	60	49663	121.872	Q96SB3;D3DTX6;Q9ULJ8;Q9ULJ8-3;Q9ULJ8-5;Q9ULJ8-4	Q96SB3;D3DTX6	Neurabin-2	PPP1R9B
26.4161		2	2	2	16.4	16.4	16.4	18822	0	6.5306	892670000	5	5906.28	14.4939	D3DVS1;Q5BJH2	D3DVS1;Q5BJH2	Transmembrane protein 128	TMEM128
29.271		5	5	5	36.3	36.3	36.3	15860	0	12.218	9828400000	26	50709.2	124.439	P62910;D3YTB1;F8W727	P62910;D3YTB1;F8W727	60S ribosomal protein L32	RPL32
26.7928		5	5	5	9.1	9.1	9.1	76536	0	6.7547	662650000	11	1885.79	4.62769	P51617;D3YTB5;P51617-2;P51617-3;P51617-4;H7C224;P51955;P51955-2;H7C3G8;H7C1F0;H7C2I6;F8WAB6;F6U4U2;P51955-3;P51955-4	P51617;D3YTB5;P51617-2;P51617-3;P51617-4;H7C224	Interleukin-1 receptor-associated kinase 1	IRAK1
28.1378		4	4	4	9.8	9.8	9.8	55637	0	3.8155	365420000	6	6589.81	16.1713	Q06330;D6R927;Q06330-5;Q06330-4;Q06330-6;Q06330-7;Q06330-3;Q06330-2;D6REP3;D6RF98;D6RIV8;D6RAT2;D6RIZ8;D6R9X3;D6R9K5;D6REC2;H0Y8R3;D6RB37;D6RBQ8;D6R946;D6RA45;D6RCM1	Q06330;D6R927;Q06330-5;Q06330-4;Q06330-6;Q06330-7;Q06330-3;Q06330-2	Recombining binding protein suppressor of hairless	RBPJ
26.3955		14	14	11	38.7	38.7	30.7	56369	0	264.41	5069600000	24	1944.07	4.7707	Q13557;Q13557-8;D6R938;E9PBG7;E9PF82;Q13557-10;Q13557-6;Q13557-11;Q13557-3;Q13557-12;Q13557-9;Q13557-5;Q13557-4;H0Y9J2;H0Y9C2;Q9UQM7;Q9UQM7-2	Q13557;Q13557-8;D6R938;E9PBG7;E9PF82;Q13557-10;Q13557-6;Q13557-11;Q13557-3;Q13557-12;Q13557-9;Q13557-5;Q13557-4;H0Y9J2	Calcium/calmodulin-dependent protein kinase type II subunit delta	CAMK2D
26.2078		3	3	3	9.5	9.5	9.5	54766	0	11.383	958030000	6	1756.97	4.31157	Q96GZ6;Q96GZ6-6;Q96GZ6-5;D6RF72;D6R9S7;D6R9M9;D6RHE3;D6RDB0;D6R9X6;Q96GZ6-9;Q96GZ6-2;D6R925;D6RJC0;D6RC02;Q96GZ6-4;Q96GZ6-3;Q96GZ6-7	Q96GZ6;Q96GZ6-6;Q96GZ6-5;D6RF72;D6R9S7;D6R9M9;D6RHE3;D6RDB0;D6R9X6;Q96GZ6-9;Q96GZ6-2;D6R925;D6RJC0;D6RC02;Q96GZ6-4;Q96GZ6-3	Solute carrier family 41 member 3	SLC41A3
24.784		1	1	1	14.3	14.3	14.3	7245.4	0.0010076	2.2286	8248200000	9	4949.76	12.1466	P15954;D6R9Z7	P15954;D6R9Z7	Cytochrome c oxidase subunit 7C, mitochondrial	COX7C
27.3798		7	7	7	20.4	20.4	20.4	44136	0	15.665	992980000	13	4912.24	12.0545	Q9UKT5;D6RAJ6;Q9UKT5-2;D6RAU6;D6REP2	Q9UKT5;D6RAJ6;Q9UKT5-2	F-box only protein 4	FBXO4
33.1473		17	17	9	49	49	28.4	53288	0	131.33	23288000000	50	221624	543.862	Q7L591;D6RAM3;D6RC22;D6R951;D6R977;D6RAV2;D6RAZ9	Q7L591;D6RAM3	Docking protein 3	DOK3
29.621		8	8	8	57.8	57.8	57.8	21863	0	323.31	18213000000	29	46883	115.05	P32969;D6RAN4;H0Y9V9;E7ESE0;H0Y9R4	P32969;D6RAN4;H0Y9V9;E7ESE0	60S ribosomal protein L9	RPL9
26.4802		2	1	1	44	29.8	29.8	9543.3	0.0043349	1.5352	188400000	2	12177.9	29.8842	D6RAZ6	D6RAZ6		TMEM192
25.1048		2	2	2	8.1	8.1	8.1	29340	0	10.283	197170000	2	1526.72	3.74654	Q8IUW5;D6RBN9	Q8IUW5;D6RBN9	RELT-like protein 1	RELL1
29.9859		4	4	4	15.7	15.7	15.7	34960	0	13.407	2766500000	17	37758.4	92.6583	Q8IZ81;D6RBS5;V9GY58;D6RHX2	Q8IZ81;D6RBS5;V9GY58	ELMO domain-containing protein 2	ELMOD2
29.4098		1	1	1	15.2	15.2	15.2	7273.1	0.0001523	3.0817	772930000	7	121745	298.76	D6RBW6	D6RBW6		RAI14
27.5855		3	3	3	18.9	18.9	18.9	18098	0	20.301	821380000	7	13815.2	33.9023	P01591;D6RHJ6;D6RD17;C9JA05	P01591;D6RHJ6;D6RD17;C9JA05	Immunoglobulin J chain	IGJ;JCHAIN
30.2677		4	4	4	14.1	14.1	14.1	36881	0	17.488	1839800000	14	43513.5	106.781	Q6PCB8;D6RDX7;Q6PCB8-2	Q6PCB8;D6RDX7;Q6PCB8-2	Embigin	EMB
27.8056		6	6	6	11.3	11.3	11.3	72669	0	16.702	1475800000	13	4007.82	9.8351	P35475;D6REB5;P35475-2;H0Y9B3;D6R9D5;D6RBD5	P35475;D6REB5;P35475-2;H0Y9B3	Alpha-L-iduronidase	IDUA
26.3404		4	4	4	8.8	8.8	8.8	46662	0	16.571	390090000	8	2260.51	5.54723	Q6UWZ7;D6REL5;Q6UWZ7-2	Q6UWZ7;D6REL5;Q6UWZ7-2	BRCA1-A complex subunit Abraxas	FAM175A
27.621		14	7	7	34	21.4	21.4	49398	0	323.31	9127700000	19	5187.66	12.7304	Q9NVA2;D6RGI3;D6RER5;Q9NVA2-2;D6RDU5;H0Y961;D6RDP1;D6R9Y6;H0Y9G8	Q9NVA2;D6RGI3;D6RER5;Q9NVA2-2;D6RDU5;H0Y961	Septin-11	2019-09-11
32.957		33	33	33	33.2	33.2	33.2	133010	0	323.31	25094000000	79	77819.1	190.966	O94979;O94979-9;D6REX3;O94979-3;O94979-2;O94979-8;O94979-6;O94979-10;O94979-4;H7BXG7;O94979-7;D6RHZ5;H0YAB3;O94979-5;H0Y8V7;H0Y9K1;H0Y8W8;H0YAF5;H0Y9T9;D6RE64;D6RCQ9;H0Y9V3;D6RBT0;D6RHE8	O94979;O94979-9;D6REX3;O94979-3;O94979-2;O94979-8;O94979-6;O94979-10;O94979-4;H7BXG7;O94979-7;D6RHZ5	Protein transport protein Sec31A	SEC31A
30.7505		10	10	10	24.3	24.3	24.3	52963	0	323.31	9148500000	39	42344.2	103.912	P02774;D6RF35;P02774-3;D6RBJ7;P02774-2;D6RF20;CON__Q3MHN5;CON__ENSEMBL:ENSBTAP00000018229	P02774;D6RF35;P02774-3;D6RBJ7;P02774-2	Vitamin D-binding protein	GC
27.841		7	7	7	23	23	23	38673	0	45.484	1974100000	13	7718.09	18.94	Q9P2W9;D6RF48;D6RC71	Q9P2W9;D6RF48;D6RC71	Syntaxin-18	STX18
25.6831		2	2	2	17.5	17.5	17.5	11897	0.00086856	2.3143	330740000	2	5621.95	13.7962	P80162;D6RF92;P42830	P80162;D6RF92;P42830	C-X-C motif chemokine 6;Small-inducible cytokine B6, N-processed variant 1;Small-inducible cytokine B6, N-processed variant 2;Small-inducible cytokine B6, N-processed variant 3;C-X-C motif chemokine;C-X-C motif chemokine 5;ENA-78(8-78);ENA-78(9-78)	CXCL6;CXCL5
26.6471		7	7	6	23.1	23.1	20.4	30518	0	9.86	10753000000	13	4274.99	10.4907	P27707;D6RFG8;D6RCP9;D6RG38;D6R9C6	P27707;D6RFG8;D6RCP9	Deoxycytidine kinase	DCK
25.3125		3	3	3	9.3	9.3	9.3	37643	0	3.5271	526540000	5	1374.23	3.37232	P51946;D6RHI7;D6RG18	P51946;D6RHI7;D6RG18	Cyclin-H	CCNH
29.5082		2	2	2	27.7	27.7	27.7	9395.9	0	25.872	19518000000	13	100887	247.574	P14406;D6RIE3;D6RGV5;H0UI06;D6R9C3	P14406;D6RIE3;D6RGV5;H0UI06;D6R9C3	Cytochrome c oxidase subunit 7A2, mitochondrial	COX7A2
24.8299		4	4	4	9.2	9.2	9.2	53261	0	6.3422	487560000	5	695.115	1.7058	Q9NUQ7;H0YA18;D6RGX2;H0Y9B0	Q9NUQ7;H0YA18;D6RGX2	Ufm1-specific protease 2	UFSP2
26.5311		3	3	3	17.1	17.1	17.1	31655	0	12.705	96975000	3	3803.18	9.33291	Q9BS16;D6RJF0;D6RHD3;D6RBN6;D6RAX0;D6RC76	Q9BS16;D6RJF0;D6RHD3	Centromere protein K	CENPK
26.3122		1	1	1	7.5	7.5	7.5	17573	0	6.9008	357820000	3	5886.31	14.4449	D6RI04;Q53HV7	D6RI04;Q53HV7	Single-strand selective monofunctional uracil DNA glycosylase	SMUG1
30.8384		7	7	7	40.6	40.6	40.6	22966	0	122.87	4835300000	24	103782	254.679	Q9Y6G5;D6RJ90;H0Y9N4;D6RC04	Q9Y6G5;D6RJ90;H0Y9N4	COMM domain-containing protein 10	COMMD10
26.5444		3	3	3	3.8	3.8	3.8	110180	0.0032836	1.6647	118890000	4	1102.76	2.70615	Q9Y5W7;Q9Y5W7-2;D6RJG9;Q9Y5W7-3;Q9Y5W7-4	Q9Y5W7;Q9Y5W7-2;D6RJG9;Q9Y5W7-3;Q9Y5W7-4	Sorting nexin-14	SNX14
28.2645		26	20	1	24.6	20	1.3	138860	0	55.441	2788900000	25	2882.8	7.07432	E3W994;O75122;J3KR49;A0A0U1RQI6;B3KR06;E7ENG2;O75122-2;H7C5M8;C9J668;H7C4X8;D6RBU8;H7C4I5	E3W994;O75122;J3KR49;A0A0U1RQI6	CLIP-associating protein 2	CLASP2
24.1455		5	5	5	20.4	20.4	20.4	31004	0	6.9148	407140000	6	743.092	1.82353	O00142;H3BP77;E5KNQ5;O00142-2;A0A0A0MSY7;O00142-3;O00142-4;J3QRP0;O00142-5;J3KS73;J3QL12	O00142;H3BP77;E5KNQ5;O00142-2;A0A0A0MSY7;O00142-3;O00142-4;J3QRP0;O00142-5	Thymidine kinase 2, mitochondrial	TK2
24.8968		3	3	3	12.6	12.6	12.6	27932	0	8.9339	515230000	4	1388.34	3.40696	Q96MF7;E5RFJ1;E5RIM1;A0A087WTZ8;E5RHW9	Q96MF7;E5RFJ1;E5RIM1;A0A087WTZ8;E5RHW9	E3 SUMO-protein ligase NSE2	NSMCE2
29.6444		4	4	4	30.6	30.6	30.6	17676	0	65.189	2960400000	12	58939.4	144.636	Q8WVJ2;E5RFP0	Q8WVJ2;E5RFP0	NudC domain-containing protein 2	NUDCD2
29.2185		2	2	2	7.4	7.4	7.4	27939	0.0022219	1.8347	2805600000	7	27755.9	68.1124	Q9H446;E5RGQ3;Q9H446-2;E5RJE3;E5RGS5	Q9H446;E5RGQ3;Q9H446-2;E5RJE3;E5RGS5	RWD domain-containing protein 1	RWDD1
27.2067		3	3	3	15.2	15.2	15.2	29395	0	7.249	528810000	8	6541.53	16.0528	Q9H6H4;E5RGS2;Q9H6H4-2	Q9H6H4;E5RGS2	Receptor expression-enhancing protein 4;Receptor expression-enhancing protein	REEP4
30.6255		5	5	5	49.2	49.2	49.2	14210	0	43.291	9819800000	18	144719	355.138	O60925;E5RGS4	O60925;E5RGS4	Prefoldin subunit 1	PFDN1
26.8593		2	2	2	19.8	19.8	19.8	14710	0	3.8455	213970000	3	10275.1	25.2148	Q9NRG0;E5RGS9	Q9NRG0;E5RGS9	Chromatin accessibility complex protein 1	CHRAC1
32.0196		5	1	1	15.6	5.6	5.6	20828	0.00015235	3.0943	13214000000	8	259502	636.812	Q93045;E5RGX5;Q93045-2	Q93045;E5RGX5;Q93045-2	Stathmin-2;Stathmin	STMN2
23.9564		4	4	4	11.3	11.3	11.3	48984	0	8.7449	167820000	5	412.55	1.01239	Q86X53;E5RHA3;H0YB25;H0YBT6	Q86X53;E5RHA3;H0YB25;H0YBT6	Glutamate-rich protein 1	ERICH1
33.1337		6	6	6	65.2	65.2	65.2	12473	0	323.31	28214000000	66	937991	2301.81	Q15369;E5RHG8;Q15369-2;R4GMY8	Q15369;E5RHG8;Q15369-2;R4GMY8	Transcription elongation factor B polypeptide 1	TCEB1
28.0377		5	1	1	38.2	15.8	15.8	9239.7	0	17.455	334940000	5	37023	90.8537	E5RHG9	E5RHG9		UQCRB
32.3682		13	13	10	47.8	47.8	38.6	37839	0	29.888	12383000000	40	181882	446.334	O94905;E5RHW4;E5RJ09;O94905-2;O94905-3	O94905;E5RHW4	Erlin-2	ERLIN2
30.5424		1	1	1	16.8	16.8	16.8	11528	0	5.0965	4328000000	5	168405	413.263	Q9NPA8;E5RHX8;Q9NPA8-2	Q9NPA8;E5RHX8;Q9NPA8-2	Transcription and mRNA export factor ENY2	ENY2
29.8603		4	4	1	75	75	26.5	7401.6	0	9.9179	5325800000	13	163475	401.165	O00244;E5RIM7	O00244;E5RIM7	Copper transport protein ATOX1	ATOX1
26.1383		7	1	1	38.6	6.2	6.2	17256	0.00045086	2.8461	927640000	7	5313.93	13.0403	Q9UNX3;E5RIT6;E5RHH1;J3KS10	Q9UNX3;E5RIT6	60S ribosomal protein L26-like 1	RPL26L1
34.1109		5	5	5	42.6	42.6	42.6	12855	0	8.8057	39492000000	49	1791630	4396.61	O75347;E5RIW3;E5RJD8;E5RHG6;O75347-2;E5RIX8	O75347;E5RIW3;E5RJD8;E5RHG6;O75347-2	Tubulin-specific chaperone A	TBCA
26.4135		1	1	1	4	4	4	31156	0.00086755	2.3019	146440000	2	3561.62	8.74013	Q13239;Q13239-5;Q13239-4;Q13239-3;E5RJ69	Q13239;Q13239-5;Q13239-4;Q13239-3;E5RJ69	Src-like-adapter	SLA
26.9901		3	3	3	11.7	11.7	11.7	31280	0.0004483	2.7586	987300000	7	5290.45	12.9826	Q9NVT9;E5RJ86;E9PR92;E5RHK3	Q9NVT9;E5RJ86	Armadillo repeat-containing protein 1	ARMC1
26.1339		7	7	7	50	50	50	20692	0	11.421	1753600000	13	4418.03	10.8418	Q9BYD1;E5RJI7;H0YAX3	Q9BYD1;E5RJI7	39S ribosomal protein L13, mitochondrial	MRPL13
25.9742		1	1	1	1.8	1.8	1.8	73293	0	13.787	65918000	2	1116.53	2.73994	Q68CP4;E5RJN0;Q68CP4-2	Q68CP4;E5RJN0;Q68CP4-2	Heparan-alpha-glucosaminide N-acetyltransferase	HGSNAT
31.8825		26	1	1	53.9	3	3	51776	0	40.974	8645100000	10	94928.6	232.953	E5RK69;H0YC77	E5RK69	Annexin	ANXA6
30.6476		9	9	9	34.3	34.3	34.3	36163	0	27.599	4728400000	31	57745.2	141.706	Q7L5N1;E7EM64;H7C3T0	Q7L5N1;E7EM64	COP9 signalosome complex subunit 6	COPS6
28.6259		5	5	5	18.9	18.9	18.9	50482	0	262.7	5653400000	11	10187	24.9986	Q99952;E7EMB8;Q99952-2	Q99952;E7EMB8;Q99952-2	Tyrosine-protein phosphatase non-receptor type 18	PTPN18
35.9883		24	24	0	54.9	54.9	0	53137	0	183.84	81347000000	127	1592510	3907.97	E7EMK3;J3QLD9;K7EKW9;J3QKZ4	E7EMK3;J3QLD9;K7EKW9		FLOT2
29.6881		5	5	5	30.7	30.7	30.7	23015	0	149.08	3972100000	7	46656.7	114.495	P41236;E7EMN6;Q6NXS1;G1AUC5;E7EUI7	P41236;E7EMN6;Q6NXS1;G1AUC5	Protein phosphatase inhibitor 2;Protein phosphatase inhibitor 2-like protein 3	PPP1R2;PPP1R2P3
33.2325		5	5	5	45.7	45.7	45.7	16570	0	23.428	11591000000	15	756109	1855.47	P61916;J3KMY5;G3V3E8;E7EMS2;G3V3D1;G3V2V8;H0YIZ1;P61916-2	P61916;J3KMY5;G3V3E8;E7EMS2;G3V3D1;G3V2V8;H0YIZ1;P61916-2	Epididymal secretory protein E1	NPC2
25.3737		9	9	9	3.8	3.8	3.8	309350	0	10.346	457550000	11	174.469	0.428143	O95071;E7EMW7;O95071-2;E5RFK7;E7ET84	O95071;E7EMW7;O95071-2	E3 ubiquitin-protein ligase UBR5	UBR5
27.9829		5	5	5	10.5	10.5	10.5	67496	0	10.04	900910000	11	4879.28	11.9736	O00255-2;E7EN32;O00255;O00255-3;E7ENS2;E7EPR4;E7ET29	O00255-2;E7EN32;O00255;O00255-3	Menin	MEN1
30.3082		3	3	3	3.4	3.4	3.4	68468	0	4.5708	1535400000	4	24106.3	59.1563	P15502;E7ETP7;G5E950;G3V0G6;E7ENM0;E7EN65;F8WAH6;P15502-8;P15502-7;P15502-6;P15502-12;P15502-13;P15502-5;P15502-2;P15502-1;P15502-4;P15502-10;P15502-9;E9PGX4;E7EQH8;E7EWS8;E7EP82;E7EN51;E7ENW7;B3KRT8;P15502-11	P15502;E7ETP7;G5E950;G3V0G6;E7ENM0;E7EN65;F8WAH6;P15502-8;P15502-7;P15502-6;P15502-12;P15502-13;P15502-5;P15502-2;P15502-1;P15502-4;P15502-10;P15502-9;E9PGX4;E7EQH8;E7EWS8;E7EP82;E7EN51;E7ENW7;B3KRT8;P15502-11	Elastin	ELN
28.6763		4	4	4	10	10	10	41104	0	6.8546	486670000	5	12956.3	31.7945	E7ENI6;Q05084;C9IZC7;F8WET5;Q6LCT9;C9J8Y3;C9J3Y4;B9ZVM7;Q6LCR0;E9PDL4;Q05084-3;Q05084-2	E7ENI6;Q05084;C9IZC7;F8WET5;Q6LCT9;C9J8Y3;C9J3Y4;B9ZVM7;Q6LCR0;E9PDL4;Q05084-3;Q05084-2	Islet cell autoantigen 1	ICA1;ICAp69
27.398		9	9	9	3.5	3.5	3.5	343670	0	11.451	315670000	16	638.841	1.5677	P12111;E7ENL6;P12111-4;P12111-2;P12111-3;P12111-5	P12111;E7ENL6;P12111-4;P12111-2	Collagen alpha-3(VI) chain	COL6A3
28.771		8	8	8	14.1	14.1	14.1	68420	0	10.737	1664700000	14	8311.47	20.3962	Q9NUW8;G3V2F4;E7EPD8;G3V5H9;G3V2U6;Q9BRS7;G3V4W8;G3V2J6;G3V3Q0;G3V5F9;G3V5B8;G3V554;Q9NUW8-2	Q9NUW8;G3V2F4;E7EPD8;G3V5H9;G3V2U6;Q9BRS7;G3V4W8;G3V2J6	Tyrosyl-DNA phosphodiesterase 1	TDP1
30.4289		43	43	41	18.3	18.3	17.7	316910	0	304.67	12515000000	76	5662.54	13.8957	Q9Y520;E7EPN9;Q9Y520-6;Q9Y520-4;Q9Y520-5;Q9Y520-7;Q9Y520-3;Q9Y520-2;H7C5N8;A0A0A0MS30	Q9Y520;E7EPN9;Q9Y520-6;Q9Y520-4;Q9Y520-5;Q9Y520-7;Q9Y520-3;Q9Y520-2	Protein PRRC2C	PRRC2C
26.1986		4	4	4	41.4	41.4	41.4	14460	0	47.842	40199000000	35	6611.71	16.225	P37840;E7EPV7;P37840-2;D6RA31;H6UYS7;P37840-3;Q16143	P37840;E7EPV7;P37840-2;D6RA31;H6UYS7;P37840-3	Alpha-synuclein	SNCA
25.3515		4	4	4	23.1	23.1	23.1	24775	0	7.8795	1021900000	7	2145.26	5.26443	O14653;E7EQ34;O14653-3;O14653-2;I3L1K7;I3L4Z6;I3L0K1;I3L3V4	O14653;E7EQ34;O14653-3;O14653-2;I3L1K7;I3L4Z6;I3L0K1;I3L3V4	Golgi SNAP receptor complex member 2	GOSR2
26.4704		2	2	2	3.3	3.3	3.3	54766	0.0099819	1.127	253330000	5	2107.72	5.17229	Q9H0R1;E7EQ45;Q9H0R1-2	Q9H0R1;E7EQ45;Q9H0R1-2	AP-5 complex subunit mu-1	AP5M1
32.0362		38	38	1	34.2	34.2	1.3	151860	0	323.31	27056000000	110	36004.1	88.3534	Q9UKV3;S4R3H4;E7EQT4;Q9UKV3-2;G3V3B0;Q9UKV3-3;A0A087WYN3	Q9UKV3;S4R3H4;E7EQT4	Apoptotic chromatin condensation inducer in the nucleus	ACIN1
25.1648		2	2	2	13	13	13	22980	0	4.8599	1671200000	7	2032.08	4.98667	O15347;E9PES6;E7ES08;E7EQU1	O15347;E9PES6;E7ES08;E7EQU1	High mobility group protein B3	HMGB3
40.943		61	61	58	74.2	74.2	70.1	78181	0	323.31	2188700000000	1093	33565400	82368.9	P02788;E7ER44;P02788-2;E7EQB2;C9JCF5	P02788;E7ER44;P02788-2;E7EQB2	Lactotransferrin;Lactoferricin-H;Kaliocin-1;Lactoferroxin-A;Lactoferroxin-B;Lactoferroxin-C	LTF
35.4313		42	42	37	28.1	28.1	24	312020	0	323.31	46510000000	124	184347	452.384	E7ER45;O43451;A0A0J9YVZ3;A0A0J9YX77;P14410;E7EW87	E7ER45;O43451;A0A0J9YVZ3;A0A0J9YX77	Maltase-glucoamylase, intestinal;Maltase;Glucoamylase	MGAM
28.1118		14	14	14	17.6	17.6	17.6	106380	0	128.11	3621300000	19	3385.1	8.30697	Q86VM9;E7ERS3;Q86VM9-2;H3BP01;H3BRN6;H3BRH3;H3BPD0	Q86VM9;E7ERS3;Q86VM9-2	Zinc finger CCCH domain-containing protein 18	ZC3H18
25.5038		9	9	9	15.1	15.1	15.1	92218	0	20.928	1291300000	17	640.515	1.57181	Q9BQ52;E7ES68;G5E9D5;Q9BQ52-4;Q9BQ52-3;H7C2I4;Q9BQ52-2	Q9BQ52;E7ES68;G5E9D5;Q9BQ52-4;Q9BQ52-3	Zinc phosphodiesterase ELAC protein 2	ELAC2
27.9121		14	14	14	15.3	15.3	15.3	150660	0	44.998	881010000	18	2081.2	5.10721	O94966-7;E7EST9;O94966-6;O94966-3;B5MEG5;O94966-4;O94966-5;O94966;E7ESU0;O94966-2;A0A0A0MR08	O94966-7;E7EST9;O94966-6;O94966-3;B5MEG5;O94966-4;O94966-5;O94966;E7ESU0	Ubiquitin carboxyl-terminal hydrolase 19;Ubiquitin carboxyl-terminal hydrolase	USP19
25.454		2	2	2	6.9	6.9	6.9	46742	0	10.717	145350000	5	1220.81	2.99585	Q9NXR8;E7ET07	Q9NXR8;E7ET07	Inhibitor of growth protein 3;Inhibitor of growth protein	ING3
29.9821		7	7	7	17.6	17.6	17.6	48507	0	10.969	1060500000	8	27141.6	66.6049	P00749;E7ET40;P00749-2	P00749;E7ET40;P00749-2	Urokinase-type plasminogen activator;Urokinase-type plasminogen activator long chain A;Urokinase-type plasminogen activator short chain A;Urokinase-type plasminogen activator chain B	PLAU
26.1292		14	14	14	7.9	7.9	7.9	228530	0	31.482	1465000000	21	398.716	0.978441	Q15154;E7ETA6;Q15154-2;A6NNN6;H0YBA1;E9PGW9;E7EV93;Q15154-3;E5RGQ4	Q15154;E7ETA6;Q15154-2;A6NNN6;H0YBA1	Pericentriolar material 1 protein	PCM1
30.5126		14	14	8	36.6	36.6	23.4	52428	0	23.377	11127000000	50	36271.7	89.01	Q9ULA0;E7ETB3;E7EMB6;B9ZVU2;F8WAN0;E7EPX3;C9JRG3;C9J1E2;E5RJ35	Q9ULA0;E7ETB3;E7EMB6;B9ZVU2;F8WAN0	Aspartyl aminopeptidase	DNPEP
25.4201		2	2	2	5.9	5.9	5.9	44505	0.0023569	1.8112	624730000	6	1252.41	3.07339	P29558;E7ETU5;F6Y5H0;P29558-2;Q15434;F8VV01;F8W1T6	P29558;E7ETU5;F6Y5H0;P29558-2;Q15434;F8VV01;F8W1T6	RNA-binding motif, single-stranded-interacting protein 1;RNA-binding motif, single-stranded-interacting protein 2	RBMS1;RBMS2
24.2425		2	2	2	7.2	7.2	7.2	38632	0.00058557	2.4665	164990000	3	637.821	1.5652	P09001;H0Y9G6;E7ETU7;D6RC14;E9PF06	P09001;H0Y9G6;E7ETU7;D6RC14;E9PF06	39S ribosomal protein L3, mitochondrial	MRPL3
29.7446		13	13	13	32	32	32	48162	0	18.35	4729500000	25	23186.5	56.8992	Q9Y6E2;E7ETZ4;Q75MG1;B5MCH7;E7EMS9;C9JF98;Q9Y6E2-2;E9PFE3;F8WDX8;B5MCE7;E9PFD4	Q9Y6E2;E7ETZ4;Q75MG1;B5MCH7;E7EMS9;C9JF98;Q9Y6E2-2	Basic leucine zipper and W2 domain-containing protein 2	BZW2
31.2504		14	14	14	41.9	41.9	41.9	45143	0	224.03	17499000000	53	70249.7	172.391	P68400;E7EU96;Q8NEV1;P68400-2;A0A087WY74;V9GYA2;V9GY80	P68400;E7EU96;Q8NEV1;P68400-2	Casein kinase II subunit alpha;Casein kinase II subunit alpha 3	CSNK2A1;CSNK2A3
25.9553		3	3	3	7.5	7.5	7.5	55050	0.0008658	2.2791	176190000	4	1467.23	3.60056	Q9NX74;E7EUN9;J3QLD5	Q9NX74;E7EUN9	tRNA-dihydrouridine(20) synthase [NAD(P)+]-like	DUS2
25.9375		14	14	14	35.4	35.4	35.4	58215	0	158.33	2615900000	24	1370.42	3.36299	P05166;E7EUY3;E9PDR0;E7EX59;P05166-2;E7ETT4;E7ETT1;C9JQS9;E9PEC3;F8WBI9;E7ENC1;H7C5C9;C9JVY9;C9JAW3;C9JVW9	P05166;E7EUY3;E9PDR0;E7EX59;P05166-2;E7ETT4;E7ETT1;C9JQS9;E9PEC3;F8WBI9	Propionyl-CoA carboxylase beta chain, mitochondrial	PCCB
28.4217		7	7	7	14.2	14.2	14.2	68264	0	54.425	1148200000	9	6539.14	16.0469	Q676U5;Q676U5-2;E7EVC7;Q676U5-3;C9JAY7;C9J1B2;Q676U5-4;Q676U5-5;C9JK97;C9J8C6	Q676U5;Q676U5-2;E7EVC7;Q676U5-3;C9JAY7;C9J1B2;Q676U5-4;Q676U5-5	Autophagy-related protein 16-1	ATG16L1
28.4772		3	3	3	19.7	19.7	19.7	25249	0	18.999	860210000	7	18372.7	45.0863	Q08623;E7EVH9;Q08623-3;Q08623-2;Q08623-4	Q08623;E7EVH9;Q08623-3;Q08623-2;Q08623-4	Pseudouridine-5-phosphatase	HDHD1
26.7708		5	5	5	7.3	7.3	7.3	100870	0	10.043	434680000	7	1409.2	3.45815	P52848;E7EVJ3;P52848-2	P52848;E7EVJ3	Bifunctional heparan sulfate N-deacetylase/N-sulfotransferase 1;Heparan sulfate N-deacetylase 1;Heparan sulfate N-sulfotransferase 1	NDST1
34.8952		45	45	26	39.1	39.1	22.2	142580	0	209.08	74993000000	175	278207	682.715	E7EVJ5;Q96F07-2;Q96F07;H7C229;E7EW33;A0A087WWZ1;A0A087WVE1;A0A087WTQ3;A0A087WZL7;A0A087WV63;A0A0G2JRF5;A0A087WWY5	E7EVJ5;Q96F07-2;Q96F07;H7C229;E7EW33	Cytoplasmic FMR1-interacting protein 2	CYFIP2
35.9008		13	13	13	32.5	32.5	32.5	54013	0	323.31	161650000000	132	1474530	3618.48	P14317;E7EVW7;P14317-2	P14317;E7EVW7	Hematopoietic lineage cell-specific protein	HCLS1
30.219		11	11	11	30.9	30.9	30.9	55455	0	128.22	5209600000	26	27978.8	68.6593	Q8WWY3;E7EVX8;Q8WWY3-4;Q8WWY3-3;Q8WWY3-2;E7EU94;E7ESX0;E7EN72	Q8WWY3;E7EVX8;Q8WWY3-4	U4/U6 small nuclear ribonucleoprotein Prp31	PRPF31
28.0362		4	4	4	18.5	18.5	18.5	21750	0	4.3446	5790400000	12	15711.3	38.5553	O43674;E7EWP0;O43674-2;H0Y886;F8WDZ2;F8WDD2;A0A087WYD0	O43674;E7EWP0;O43674-2;H0Y886	NADH dehydrogenase [ubiquinone] 1 beta subcomplex subunit 5, mitochondrial	NDUFB5
31.3237		18	18	18	32.7	32.7	32.7	69150	0	323.31	20362000000	38	48250.5	118.406	P23588;E7EX17;P23588-2;F8VX11;F8VSC7;F8VP89;F8W0K0;F8VYE9;F8VRU1	P23588;E7EX17;P23588-2	Eukaryotic translation initiation factor 4B	EIF4B
25.2129		26	26	2	48.6	48.6	2.2	64255	0	323.31	174510000000	132	751.381	1.84387	Q05682-3;Q05682-6;Q05682-2;E7EX44	Q05682-3;Q05682-6;Q05682-2;E7EX44	Caldesmon	CALD1
33.8564		45	45	45	45.1	45.1	45.1	141690	0	323.31	54562000000	184	136262	334.385	Q14203;Q14203-6;E7EX90;Q14203-3;Q14203-4;Q14203-5;Q14203-2;Q6AWB1;E7EWF7;C9JJD0;C9JKG6;E9PCY0;C9JZA4;C9JTE5;C9JJN7;C9J1B7	Q14203;Q14203-6;E7EX90;Q14203-3;Q14203-4;Q14203-5;Q14203-2;Q6AWB1	Dynactin subunit 1	DCTN1;DKFZp686E0752
31.22		4	4	4	2.6	2.6	2.6	205420	0	199.84	14212000000	25	15116.5	37.0957	E9PAV3;F8VZJ2;F8W0W4;H0YHX9;Q13765;E9PAV3-2;F8W1N5;F8VNW4;Q9BZK3;F8VZ58	E9PAV3;F8VZJ2;F8W0W4;H0YHX9;Q13765;E9PAV3-2;F8W1N5;F8VNW4	Nascent polypeptide-associated complex subunit alpha, muscle-specific form;Nascent polypeptide-associated complex subunit alpha	NACA
25.3294		1	1	1	1.3	1.3	1.3	111380	0.0011461	2.1774	42161000	2	469.929	1.1532	Q6UXG2;E9PB18;Q6UXG2-3;Q6UXG2-2;Q6UXG2-4	Q6UXG2;E9PB18;Q6UXG2-3;Q6UXG2-2;Q6UXG2-4	UPF0577 protein KIAA1324	KIAA1324
31.2991		8	8	8	36	36	36	27557	0	323.31	22365000000	61	119036	292.112	E9PB61;Q86V81	E9PB61;Q86V81	THO complex subunit 4	ALYREF
31.6918		26	26	20	41	41	31.4	86690	0	57.285	6986400000	43	49675.2	121.902	E9PC69;Q7KZI7-16;Q7KZI7;Q7KZI7-4;Q7KZI7-15;Q7KZI7-9;Q7KZI7-8;Q7KZI7-14;E7ETY4;Q7KZI7-13;Q7KZI7-5;Q7KZI7-11;Q7KZI7-7;Q7KZI7-2;Q7KZI7-3;Q7KZI7-6;Q7KZI7-10;Q7KZI7-12;F5H4F6;F5H6N2;F5H4J8	E9PC69;Q7KZI7-16;Q7KZI7;Q7KZI7-4;Q7KZI7-15;Q7KZI7-9;Q7KZI7-8;Q7KZI7-14;E7ETY4;Q7KZI7-13;Q7KZI7-5;Q7KZI7-11;Q7KZI7-7;Q7KZI7-2;Q7KZI7-3;Q7KZI7-6;Q7KZI7-10;Q7KZI7-12	Serine/threonine-protein kinase MARK2	MARK2
27.9183		7	6	6	12.4	11	11	72082	0	14.789	322860000	9	4368.72	10.7208	O94876;E9PC87;O94876-2;Q6N039	O94876;E9PC87;O94876-2;Q6N039	Transmembrane and coiled-coil domains protein 1	TMCC1;DKFZp686H13261
25.2335		6	6	6	6.1	6.1	6.1	113980	0	6.4197	481100000	8	429.682	1.05443	Q9Y2E5;E9PCD7;H0YA68;Q9Y2E5-2	Q9Y2E5;E9PCD7;H0YA68;Q9Y2E5-2	Epididymis-specific alpha-mannosidase;Alpha-mannosidase	MAN2B2
30.1432		16	14	14	12.2	10.9	10.9	185190	0	26.935	1970500000	22	7949.19	19.5071	E9PCH4;Q8TEU7;Q8TEU7-4;Q8TEU7-5;Q8TEU7-3;Q8TEU7-2;D6RE77;B7Z7Y1;Q8TEU7-6;Q8TF40;J3KNG8;Q8TF40-2;Q8TF40-3	E9PCH4;Q8TEU7;Q8TEU7-4;Q8TEU7-5;Q8TEU7-3;Q8TEU7-2;D6RE77;B7Z7Y1	Rap guanine nucleotide exchange factor 6	RAPGEF6
27.8472		5	5	5	20.4	20.4	20.4	28612	0	5.1141	1359600000	9	10476.7	25.7097	O95249;E9PCW1;K7EJC8;G5E9T8;B4DQA8;O95249-2;F6RU00	O95249;E9PCW1;K7EJC8;G5E9T8;B4DQA8;O95249-2	Golgi SNAP receptor complex member 1	GOSR1
27.1467		33	1	1	40.2	1.5	1.5	99728	0.0090992	1.1452	1164600000	6	1849.58	4.53883	E9PCX7;D6RCR6	E9PCX7		NNT
28.866		29	29	29	25.5	25.5	25.5	147180	0	54.463	3221700000	43	4126.78	10.127	Q9NTJ3;E9PD53;Q9NTJ3-2;C9JR83;C9J9E4;C9JVD8;C9J578;C9JWF0;C9IYK2;C9JJ64	Q9NTJ3;E9PD53;Q9NTJ3-2	Structural maintenance of chromosomes protein 4;Structural maintenance of chromosomes protein	SMC4
30.1444		16	13	13	24.8	19.5	19.5	94511	0	22.356	1344800000	20	15589.2	38.2556	O95757;E9PDE8;D6RJ96	O95757;E9PDE8;D6RJ96	Heat shock 70 kDa protein 4L	HSPA4L
27.5983		2	2	2	1.8	1.8	1.8	131980	0.002478	1.7337	477150000	3	1911.37	4.69046	O43795;E9PDF6;O43795-2;Q9UBC5;A0A0U1RRI3;G3V342	O43795;E9PDF6;O43795-2;Q9UBC5;A0A0U1RRI3;G3V342	Unconventional myosin-Ib;Unconventional myosin-Ia	MYO1B;MYO1A
31.3195		19	19	19	20.4	20.4	20.4	129750	0	51.803	3303700000	33	25641.3	62.9233	P98196;H0Y547;E9PEJ6;H0Y8F0;A0A087WVE8	P98196;H0Y547;E9PEJ6	Probable phospholipid-transporting ATPase IH;Phospholipid-transporting ATPase	ATP11A
31.0648		16	16	16	37.9	37.9	37.9	63151	0	66.067	3646700000	32	44154.8	108.355	O15530;E9PER6;O15530-3;O15530-2;O15530-4;O15530-5;Q6A1A2;H3BQ10;H3BPW1	O15530;E9PER6;O15530-3;O15530-2;O15530-4;O15530-5;Q6A1A2	3-phosphoinositide-dependent protein kinase 1;Putative 3-phosphoinositide-dependent protein kinase 2	PDPK1;PDPK2P
31.1646		24	24	24	21.9	21.9	21.9	155200	0	323.31	6864500000	60	19254.5	47.25	O75694;E9PF10;O75694-2	O75694;E9PF10;O75694-2	Nuclear pore complex protein Nup155	NUP155
24.1451		11	11	11	27.5	27.5	27.5	49797	0	38.402	1723200000	16	462.505	1.13498	Q9Y4P3;E9PF19;Q96E41;A0A087WXC6;F8WDI9;F8WCR3	Q9Y4P3;E9PF19;Q96E41	Transducin beta-like protein 2	TBL2
31.5152		25	25	25	23	23	23	144320	0	45.695	11894000000	64	26401.4	64.7886	E9PF32;H0YAY3;A2RUS2;A2RUS2-2;E5RI43;E5RIR7;E5RHH2;E5RJ42;A2RUS2-4;H0YBH5;B3KRG7	E9PF32;H0YAY3;A2RUS2;A2RUS2-2	DENN domain-containing protein 3	DENND3
23.3302		10	10	10	15.5	15.5	15.5	97667	0	29.135	736620000	11	134.051	0.328958	P78316;E9PFK5;P78316-2	P78316;E9PFK5;P78316-2	Nucleolar protein 14	NOP14
29.2803		13	13	13	22.2	22.2	22.2	79370	0	98.705	3345100000	31	10197.8	25.0252	Q9UJ41;E9PFK9;Q9UJ41-2;Q9UJ41-4;Q9UJ41-3;Q3HKR1;A0A0A0MSJ3;C9JDA2;V9GYI8;E9PHB8	Q9UJ41;E9PFK9;Q9UJ41-2;Q9UJ41-4;Q9UJ41-3;Q3HKR1;A0A0A0MSJ3	Rab5 GDP/GTP exchange factor	RABGEF1
29.3023		8	6	6	14.8	10.8	10.8	69991	0	12.51	3724100000	17	11742.4	28.8157	Q14738;E9PFR3;Q14738-3;Q14738-2;H0Y8C4;H7C5Q9;H0YJ35	Q14738;E9PFR3;Q14738-3;Q14738-2;H0Y8C4	Serine/threonine-protein phosphatase 2A 56 kDa regulatory subunit delta isoform	PPP2R5D
26.4469		4	4	4	3.8	3.8	3.8	141430	0	3.9597	603890000	7	802.988	1.97052	Q96N96-6;Q96N96;E9PFR9;J3KQJ8;Q96N96-5;Q96N96-2;Q96N96-3;A0A0A0MRY4;Q96N96-4;E7EV07;Q9NR80;O43307;Q9NR80-3;Q9NR80-4;A0A1B0GTF0;H0YCT6;A0A1B0GVC4;A0A1B0GV82;A0A1B0GVV2;A0A0A6YYB3;B1AMR4;A0A1B0GTC2;B1AMR3;A0A1B0GV84;E9PEM0;A0A1B0GWI5;A0A0A6YYF8;A0A087X0P1;A0A0C4DFY6;O43307-3;O43307-2	Q96N96-6;Q96N96;E9PFR9;J3KQJ8;Q96N96-5;Q96N96-2;Q96N96-3;A0A0A0MRY4;Q96N96-4	Spermatogenesis-associated protein 13	SPATA13
28.0107		3	3	3	5.1	5.1	5.1	96980	0	10.897	368720000	5	3461.8	8.49518	Q8IW35;E9PG22;Q8IW35-2;H7C4Y5;F8WF91	Q8IW35;E9PG22;Q8IW35-2;H7C4Y5	Centrosomal protein of 97 kDa	CEP97
29.2708		18	18	17	28.1	28.1	27	86942	0	241.29	27372000000	66	9248.84	22.6964	P05067;P05067-8;E9PG40;P05067-11;P05067-4;A0A0A0MRG2;P05067-10;P05067-6;P05067-7;P05067-9;P05067-3;P05067-5;H7C0V9;P05067-2;H7C2L2	P05067;P05067-8;E9PG40;P05067-11;P05067-4;A0A0A0MRG2;P05067-10;P05067-6;P05067-7;P05067-9;P05067-3;P05067-5;H7C0V9	Amyloid beta A4 protein;N-APP;Soluble APP-alpha;Soluble APP-beta;C99;Beta-amyloid protein 42;Beta-amyloid protein 40;C83;P3(42);P3(40);C80;Gamma-secretase C-terminal fragment 59;Gamma-secretase C-terminal fragment 57;Gamma-secretase C-terminal fragment 50;C31	APP
23.6482		14	14	13	21.7	21.7	20.1	77307	0	54.016	6336100000	26	211.124	0.518093	E9PGA7;Q9Y2L6;Q9Y2L6-2;C9JBX2;A0A0J9YXB2;C9JYK2	E9PGA7;Q9Y2L6;Q9Y2L6-2	FERM domain-containing protein 4B	FRMD4B
29.2906		22	22	22	26.5	26.5	26.5	116400	0	68.818	7947400000	49	7003.85	17.1873	P20936;E9PGC0;P20936-2;P20936-4;P20936-3	P20936;E9PGC0;P20936-2;P20936-4	Ras GTPase-activating protein 1	RASA1
28.6468		7	7	7	5.9	5.9	5.9	171200	0	18.604	449960000	10	3047.72	7.47903	O94759;E9PGK7;O94759-2;A0A087WT16;O94759-3	O94759;E9PGK7;O94759-2	Transient receptor potential cation channel subfamily M member 2	TRPM2
25.6217		1	1	1	4.8	4.8	4.8	35392	0	5.1855	106410000	2	1811.03	4.44423	Q96H78;E9PGQ0	Q96H78;E9PGQ0	Solute carrier family 25 member 44	SLC25A44
34.6471		11	11	11	47.4	47.4	47.4	26183	0	287.72	51869000000	68	1275640	3130.38	Q15631;E9PGT1;H7C1D4;Q15631-2;A0A0J9YVW2	Q15631;E9PGT1;H7C1D4	Translin	TSN
32.6128		29	19	17	46.5	32.9	31.3	82722	0	188.6	12977000000	66	98569.3	241.887	Q15418;Q15418-2;E9PGT3;Q15418-4;Q15418-3;E9PMM7;E9PAN7;Q5SVM6;Q5SVM7;Q96GX5;Q96GX5-2;Q96GX5-3	Q15418;Q15418-2;E9PGT3;Q15418-4;Q15418-3	Ribosomal protein S6 kinase alpha-1;Ribosomal protein S6 kinase	RPS6KA1
27.1172		6	6	6	41.1	41.1	41.1	23225	0	34.704	1900200000	12	7781.71	19.0962	Q99627;E9PGT6;Q99627-2;H7C3S9;F8WEF2	Q99627;E9PGT6;Q99627-2;H7C3S9	COP9 signalosome complex subunit 8	COPS8
26.0452		4	3	2	12.7	10.2	5.6	55400	0	323.31	215700000	5	1551.65	3.80773	Q8NCA5;E9PH82;Q8NCA5-2	Q8NCA5;E9PH82;Q8NCA5-2	Protein FAM98A	FAM98A
24.5559		3	3	3	2.6	2.6	2.6	121480	0.00086957	2.3377	238960000	3	252.051	0.618527	Q9Y4E5;E9PH99;Q9Y4E5-2;D6RIA1	Q9Y4E5;E9PH99;Q9Y4E5-2	Zinc finger protein 451	ZNF451
28.6249		12	12	12	34.2	34.2	34.2	52432	0	46.069	1875600000	27	9801.47	24.0526	Q6UW02;E9PHG5;Q6UW02-2;C9J8K7;F8WBE2;Q8WZ13	Q6UW02;E9PHG5;Q6UW02-2;C9J8K7;F8WBE2	Cytochrome P450 20A1	CYP20A1
32.4514		12	12	8	62.4	62.4	43.1	25744	0	42.213	14183000000	40	283203	694.975	P28161;E9PHN6;F6XZQ7;P28161-2;E9PHN7;E9PLF1;E9PGV1	P28161;E9PHN6;F6XZQ7;P28161-2;E9PHN7;E9PLF1	Glutathione S-transferase Mu 2	GSTM2
28.7883		4	4	4	48.6	48.6	48.6	16311	0	323.31	989100000	10	35284.4	86.5872	O15514;E9PHV4;E9PB93	O15514;E9PHV4;E9PB93	DNA-directed RNA polymerase II subunit RPB4	POLR2D
26.4414		17	17	17	15.3	15.3	15.3	138380	0	196.73	1900400000	21	817.564	2.00629	P28290;E9PHV5;P28290-2;P28290-3;E7EUL7;H7BZ26	P28290;E9PHV5;P28290-2;P28290-3;E7EUL7	Sperm-specific antigen 2	SSFA2
21.7218		15	13	13	22.7	20.1	20.1	95541	0	157.51	1222400000	18	44.9407	0.110283	O43491-4;E9PK52;E9PHY5;O43491;E9PII3;O43491-2;O43491-3;E9PQD2;E9PQN0;E9PRG1;E9PIG0;H0Y5B0;E9PJP4;Q6R5J7;E9PMG5;E9PMV8;Q6ZSX4;E9PPC9	O43491-4;E9PK52;E9PHY5;O43491;E9PII3;O43491-2;O43491-3	Band 4.1-like protein 2	EPB41L2
31.1573		22	22	22	13.5	13.5	13.5	181250	0	33.881	4381700000	37	16403.6	40.254	Q8NDA8;E9PHY8;Q8NDA8-2;Q8NDA8-7;Q8NDA8-3;Q8NDA8-4;Q8NDA8-6;Q8NDA8-5	Q8NDA8;E9PHY8;Q8NDA8-2	Maestro heat-like repeat-containing protein family member 1	MROH1
23.7185		2	2	2	5.7	5.7	5.7	37236	0.0042051	1.5466	122480000	3	460.193	1.1293	Q9BT17;U3KQ69;E9PI62;Q9BT17-2;E7EVK2	Q9BT17;U3KQ69;E9PI62;Q9BT17-2;E7EVK2	Mitochondrial ribosome-associated GTPase 1;Mitochondrial GTPase 1	MTG1
29.6937		10	10	7	25	25	17.7	60959	0	129.22	4973400000	18	17684	43.3962	P33240;E9PID8;P33240-2;E7EWR4;A0A0A0MT56	P33240;E9PID8;P33240-2;E7EWR4	Cleavage stimulation factor subunit 2	CSTF2
32.3558		3	3	3	18	18	18	21054	0	23.029	6821000000	19	324095	795.323	O14683;E9PN66;E9PKN9;E9PS55;E9PMW4;E9PQ46;E9PIN5;E9PIK4;U3KQ32;E9PKZ4;E9PPM1;E9PNB3;E9PMY0	O14683;E9PN66;E9PKN9;E9PS55;E9PMW4;E9PQ46;E9PIN5;E9PIK4;U3KQ32;E9PKZ4;E9PPM1;E9PNB3;E9PMY0	Tumor protein p53-inducible protein 11	TP53I11
31.5698		3	3	3	34.4	34.4	34.4	17866	0	68.454	6764500000	16	221496	543.546	Q9Y4H4;E9PIP3	Q9Y4H4;E9PIP3	G-protein-signaling modulator 3	GPSM3
25.9776		3	3	3	6.9	6.9	6.9	56051	0	4.9284	231550000	4	1463.44	3.59126	Q6SPF0;E9PIW9;F8WDT5	Q6SPF0;E9PIW9	Atherin	SAMD1
27.9436		9	9	9	22	22	22	57034	0	41.874	1395800000	14	5619.11	13.7892	Q9NUJ3;E9PJ55;R4GNF5;E9PP52;E9PMB0;H0YES4;E9PS88	Q9NUJ3;E9PJ55	T-complex protein 11-like protein 1	TCP11L1
23.405		1	1	1	2.2	2.2	2.2	40703	0.0086106	1.1798	11107000	1	338.766	0.831324	Q6ZMK1;E9PJD7;Q6ZMK1-2	Q6ZMK1;E9PJD7;Q6ZMK1-2	Cysteine and histidine-rich protein 1	CYHR1
30.4232		3	3	3	22.3	22.3	22.3	16561	0.00086668	2.286	6788700000	15	107931	264.86	P46776;E9PJD9;E9PLL6;E9PLX7	P46776;E9PJD9;E9PLL6	60S ribosomal protein L27a	RPL27A
26.2058		4	4	4	23.2	23.2	23.2	26215	0	6.7265	1396500000	7	3665.35	8.99468	P54105;E9PMI6;E9PJF4;J3KN38;E9PQ83	P54105;E9PMI6;E9PJF4;J3KN38;E9PQ83	Methylosome subunit pICln	CLNS1A
28.1758		6	6	6	25.6	25.6	25.6	28460	0	15.933	1199900000	11	13226.7	32.4581	Q9HCU9;E9PJF5;H0YCF7;G5E9I4;E9PPD1	Q9HCU9;E9PJF5;H0YCF7;G5E9I4;E9PPD1	Breast cancer metastasis-suppressor 1	BRMS1
26.6835		6	6	6	19.2	19.2	19.2	34470	0	10.047	468730000	7	3881.73	9.52569	Q9H936;E9PJH7;A0A0D9SEI9;A0A0D9SFE1;Q9H1K4;K4DIB6;K4DIB3;K4DIB8;K4DIA8;A0A0D9SFA8;K4DIB0;K4DIA2;A0A0D9SG84;E9PI74;E9PQ36;E9PS95;E9PJY0;A0A0A6YYN8	Q9H936;E9PJH7;A0A0D9SEI9;A0A0D9SFE1;Q9H1K4;K4DIB6;K4DIB3;K4DIB8;K4DIA8	Mitochondrial glutamate carrier 1;Mitochondrial glutamate carrier 2	SLC25A22;SLC25A18
27.1182		4	4	4	16.5	16.5	16.5	29643	0	20.353	261920000	6	6101.08	14.9719	Q4G0X4;E9PRT1;E9PJJ5;E9PMS5;E9PK99;Q719H9;J3KSG1;J3QRK1	Q4G0X4;E9PRT1;E9PJJ5;E9PMS5;E9PK99	BTB/POZ domain-containing protein KCTD21	KCTD21
27.6644		4	4	4	10.4	10.4	10.4	54560	0	49.259	377090000	4	4840.2	11.8777	Q9UK99;E9PJM3;Q9UK99-3;Q9UK99-2;E9PL46;B4E3U2;G3V1E0	Q9UK99;E9PJM3;Q9UK99-3;Q9UK99-2;E9PL46;B4E3U2;G3V1E0	F-box only protein 3	FBXO3
24.7989		11	11	9	16.6	16.6	14.4	85605	0	19.581	1881100000	16	423.301	1.03877	O75676;E9PJN1;O75676-2;A0A0A6YYC0;E9PKU3	O75676;E9PJN1;O75676-2;A0A0A6YYC0	Ribosomal protein S6 kinase alpha-4;Ribosomal protein S6 kinase	RPS6KA4
24.4391		2	2	2	3.6	3.6	3.6	67684	0	5.0815	201140000	6	417.204	1.02381	Q86TM6;E9PK19;Q86TM6-2;Q86TM6-3;H0YCR6;E9PN88;E9PMA1	Q86TM6;E9PK19;Q86TM6-2;Q86TM6-3;H0YCR6;E9PN88;E9PMA1	E3 ubiquitin-protein ligase synoviolin	SYVN1
27.5101		13	1	1	80.9	6.6	6.6	19955	0.0044637	1.5213	292810000	2	11891.3	29.181	E9PK54	E9PK54		HSPA8
28.4113		13	13	13	18.8	18.8	18.8	89630	0	183.58	3099700000	28	4944.47	12.1336	Q96KG9;Q96KG9-2;E9PS17;E9PK59;Q96KG9-5;Q96KG9-3;Q96KG9-4;Q96KG9-6;E9PPN3;A0A0A0MQX4;H0YCI6;H0YDH0	Q96KG9;Q96KG9-2;E9PS17;E9PK59;Q96KG9-5;Q96KG9-3;Q96KG9-4;Q96KG9-6;E9PPN3	N-terminal kinase-like protein	SCYL1
29.9133		19	19	19	25.1	25.1	25.1	110000	0	323.31	2537900000	28	11411.2	28.0028	Q53GL7;E9PK67;E9PNI7;E9PPE7;E9PJI2;E9PPV8;F8W8G7;E9PM86;E9PSE7;E9PIA6;E9PIK9;E9PSG8;E9PLE8;E9PPU2;E9PQQ6	Q53GL7;E9PK67;E9PNI7;E9PPE7	Poly [ADP-ribose] polymerase 10	PARP10
28.2384		3	2	2	63	27.8	27.8	5419.4	0	20.431	774050000	8	72541.2	178.015	E9PKF3	E9PKF3		ACAT1
24.1622		4	4	4	21.7	21.7	21.7	20050	0	6.678	1332800000	7	1162.44	2.85261	Q9NRX2;E9PKV2	Q9NRX2;E9PKV2	39S ribosomal protein L17, mitochondrial	MRPL17
33.3661		4	4	3	30.6	30.6	24.1	19536	0	193.64	20055000000	15	703526	1726.44	E9PL57;Q86V88;Q86V88-3;Q86V88-2;F8VSA6;E9PS38;S4R3E9	E9PL57;Q86V88;Q86V88-3;Q86V88-2	Magnesium-dependent phosphatase 1	NEDD8-MDP1;MDP1
25.8899		5	5	5	33.9	33.9	33.9	19053	0	7.9588	1191200000	10	4051.31	9.94183	Q8N9N8;E9PLI6;E9PS76;E9PS30;E9PQD0;E9PNH5	Q8N9N8;E9PLI6;E9PS76;E9PS30	Probable RNA-binding protein EIF1AD	EIF1AD
35.3223		38	38	38	46.2	46.2	46.2	103280	0	323.31	95557000000	183	516389	1267.21	P55786;E9PLK3;P55786-2;A6NEC2;E9PP11;H0YDG0;A6NEC2-2;E9PJY4;E9PPD4;E9PJF9;E9PJ74;E9PPZ2;A6NEC2-3;H0YCQ5;E9PRQ5;E9PI82	P55786;E9PLK3;P55786-2	Puromycin-sensitive aminopeptidase	NPEPPS
26.0338		3	3	3	4.6	4.6	4.6	98197	0	6.7803	473500000	7	868.523	2.13134	E9PRS0;E9PLV1;Q9NQV6-2;Q9NQV6-4;Q9NQV6-6;Q9NQV6;Q9NQV6-1;Q9NQV6-5;Q9NQV6-7	E9PRS0;E9PLV1;Q9NQV6-2;Q9NQV6-4;Q9NQV6-6;Q9NQV6;Q9NQV6-1;Q9NQV6-5;Q9NQV6-7	PR domain zinc finger protein 10	PRDM10
31.1704		9	8	8	8.1	7.3	7.3	133650	0	8.4203	7091200000	15	22448.3	55.0876	P29597;E9PM19;E9PPF2;H0YE41	P29597;E9PM19;E9PPF2	Non-receptor tyrosine-protein kinase TYK2;Tyrosine-protein kinase	TYK2
23.8422		3	3	3	6.8	6.8	6.8	43573	0.0023605	1.8289	105980000	5	428.48	1.05148	Q9NTG7;E9PM75;E9PNA0;E9PK80;E9PN58;Q9NTG7-2	Q9NTG7;E9PM75;E9PNA0;E9PK80;E9PN58;Q9NTG7-2	NAD-dependent protein deacetylase sirtuin-3, mitochondrial	SIRT3
22.9326		2	2	2	5.8	5.8	5.8	45509	0.00044998	2.8147	126270000	4	218.384	0.535909	Q8N9N2;Q8N9N2-2;E9PM82;E9PQZ6;H0YCB3;E9PKM6;E9PR40;H0YE76	Q8N9N2;Q8N9N2-2;E9PM82;E9PQZ6;H0YCB3;E9PKM6;E9PR40;H0YE76	Activating signal cointegrator 1 complex subunit 1	ASCC1
25.8675		7	7	7	20.4	20.4	20.4	57260	0	14.181	613690000	8	1327.26	3.25707	Q00613;E9PMQ6;Q00613-2;A0A087X1F9;E9PI02	Q00613;E9PMQ6;Q00613-2;A0A087X1F9;E9PI02	Heat shock factor protein 1	HSF1
25.1882		2	2	2	1	1	1	190100	0	7.1326	60250000	1	249.661	0.612664	Q8IVF5;E9PMZ8;Q8IVF5-5;Q8IVF5-2	Q8IVF5;E9PMZ8;Q8IVF5-5;Q8IVF5-2	T-lymphoma invasion and metastasis-inducing protein 2	TIAM2
30.7814		4	4	4	44.7	44.7	44.7	11428	0	40.499	15334000000	26	200492	492.002	O75964;E9PN17	O75964;E9PN17	ATP synthase subunit g, mitochondrial	ATP5L
29.2141		7	7	7	60.4	60.4	60.4	17840	0	101.94	2770700000	11	43337.3	106.349	Q8TDP1;E9PN81;Q8TDP1-2;H0YEF3;H0YE52;H0YCP5;E9PKP0	Q8TDP1;E9PN81;Q8TDP1-2;H0YEF3	Ribonuclease H2 subunit C	RNASEH2C
29.7825		18	2	2	53.8	3.5	3.5	34818	0	7.3044	5678400000	15	32926.7	80.8014	E9PN89	E9PN89		HSPA8
31.023		6	6	6	52.5	52.5	52.5	13332	0	10.153	4513400000	14	203184	498.608	Q9H7C9;E9PNP3;E9PR47;E9PIQ4;E9PJP1;E9PLK9;K4DI89;Q9H7C9-3;Q9H7C9-2	Q9H7C9;E9PNP3;E9PR47;E9PIQ4	Mth938 domain-containing protein	AAMDC
30.2073		11	11	11	21.1	21.1	21.1	75029	0	52.011	2479300000	21	20512.4	50.337	E9PNT2;Q6ZUM4;E9PIR1;A0A0G2JRG8;A0A0G2JNY3;Q6ZUM4-2;A0A0C4DGE6;Q6ZUM4-3;E9PNX6	E9PNT2;Q6ZUM4;E9PIR1;A0A0G2JRG8;A0A0G2JNY3;Q6ZUM4-2;A0A0C4DGE6;Q6ZUM4-3	Rho GTPase-activating protein 27	ARHGAP27
34.6465		3	3	3	23.4	23.4	23.4	14177	0	6.0412	29637000000	14	2354870	5778.81	P13987;E9PNW4;E9PR17;H0YET2	P13987;E9PNW4;E9PR17	CD59 glycoprotein	CD59
27.107		1	1	1	2.6	2.6	2.6	57392	0.00058497	2.4645	244090000	2	3126.77	7.67302	Q15173;E9PQN5;E9PNY3;Q15173-2	Q15173;E9PQN5;E9PNY3;Q15173-2	Serine/threonine-protein phosphatase 2A 56 kDa regulatory subunit beta isoform	PPP2R5B
24.8832		2	2	2	3.6	3.6	3.6	99339	0	3.5693	46882000	2	386.723	0.94901	Q9C0D7;E9PP00;Q9C0D7-2	Q9C0D7;E9PP00;Q9C0D7-2	Probable ribonuclease ZC3H12C	ZC3H12C
29.4356		13	1	1	80.3	3.9	3.9	19466	0.00086655	2.282	726080000	0	46305.9	113.634	E9PQK7	E9PQK7		HSPA8
30.7099		4	1	0	35.8	9.5	0	10331	0.00044951	2.7993	3214500000	10	211050	517.912	E9PQW1	E9PQW1		CARD16
30.3816		2	2	2	20.1	20.1	20.1	15314	0	28.688	2956700000	12	113404	278.29	Q9NQP4;E9PQY2	Q9NQP4;E9PQY2	Prefoldin subunit 4	PFDN4
30.246		6	6	6	16.5	16.5	16.5	44339	0	9.5172	1696200000	10	35654	87.4941	Q86YT9;E9PR26;Q86YT9-4;Q86YT9-2;E9PKK2;Q86YT9-3;E9PNS8;E9PJJ4	Q86YT9;E9PR26;Q86YT9-4;Q86YT9-2;E9PKK2;Q86YT9-3	Junctional adhesion molecule-like	AMICA1
29.4703		1	1	1	16.9	16.9	16.9	6647.8	0.0010057	2.2121	9280100000	16	138896	340.848	P62861;E9PR30	P62861;E9PR30	40S ribosomal protein S30	FAU
25.7806		5	5	5	4.3	4.3	4.3	143160	0	3.9889	498950000	5	499.841	1.2266	Q15047;E9PRF4;Q15047-3;E9PQM8;E9PAP1;X6RHV1;B0QZE6;E9PS59;X6R732;Q15047-2	Q15047;E9PRF4;Q15047-3;E9PQM8	Histone-lysine N-methyltransferase SETDB1	SETDB1
27.023		1	1	1	20.6	20.6	20.6	22933	0	323.31	136370000	3	7382.22	18.1158	Q96HJ5;E9PRW8;Q96HJ5-2	Q96HJ5;E9PRW8;Q96HJ5-2	Membrane-spanning 4-domains subfamily A member 3	MS4A3
31.4372		2	2	2	30.8	30.8	30.8	14632	0	22.872	3832500000	10	246703	605.405	Q01628;E9PS44;Q01629;P13164;H7BYV1;E9PQN9	Q01628;E9PS44;Q01629;P13164;H7BYV1;E9PQN9	Interferon-induced transmembrane protein 3;Interferon-induced transmembrane protein 2;Interferon-induced transmembrane protein 1	IFITM3;IFITM2;IFITM1
30.0479		12	12	3	15.2	15.2	3.8	92386	0	137.46	10155000000	29	14915.8	36.603	E9PSI1;O15321;E9PL78;E9PJM1;E9PMQ9;O15321-2;E9PJC4;E9PQY7;E9PS99;G3V1B9	E9PSI1
30.8963		30	30	30	22.3	22.3	22.3	251890	0	323.31	8167300000	55	9850.18	24.1721	J3KNL6;F1T0I1;O15027;O15027-5;O15027-2;O15027-4;O15027-3;X6RGP5;A0A0C4DH09;Q8N9G1	J3KNL6;F1T0I1;O15027;O15027-5;O15027-2;O15027-4;O15027-3;X6RGP5	Protein transport protein Sec16A	SEC16A
29.4812		18	7	7	24	10.9	10.9	85633	0	6.273	749400000	8	10864.3	26.6608	F2Z2J1;Q15349-2;Q15349;Q15349-3;B7Z3B5;D6RE03;D6R910;D6RA62;D6RHW7;D6RD75	F2Z2J1;Q15349-2;Q15349;Q15349-3;B7Z3B5	Ribosomal protein S6 kinase;Ribosomal protein S6 kinase alpha-2	RPS6KA2
24.2101		2	2	2	2.7	2.7	2.7	73208	0.0066251	1.3346	27392000	2	329.101	0.807606	Q96N16;Q96N16-2;F2Z2K5;Q96N16-6;Q96N16-7;Q96N16-4;Q96N16-5	Q96N16;Q96N16-2;F2Z2K5;Q96N16-6;Q96N16-7;Q96N16-4;Q96N16-5	Janus kinase and microtubule-interacting protein 1	JAKMIP1
29.3141		13	13	13	14.2	14.2	14.2	130140	0	34.69	2078000000	29	6367.13	15.6248	Q9C0E2;F2Z2X4	Q9C0E2;F2Z2X4	Exportin-4	XPO4
24.2847		1	1	1	3.8	3.8	3.8	36968	0	7.7043	20437000	1	686.31	1.68419	Q5JXA9;F2Z2Y9	Q5JXA9;F2Z2Y9	Signal-regulatory protein beta-2	SIRPB2
25.8551		2	2	2	13.8	13.8	13.8	14551	0	3.4724	8091900000	8	5178.24	12.7073	P42766;F2Z388	P42766;F2Z388	60S ribosomal protein L35	RPL35
23.2728		4	4	4	11.8	11.8	11.8	35432	0	6.1054	220980000	5	355.105	0.871421	Q9H3F6;F5GWA4;Q9H3F6-2;F5H6V0;F5H497;Q13829;Q8WZ19;F5GY15;J3QSD4;F5GWK6;I3L1U2;F5H268;J3QS43;B3KVY5;I3L108;Q9H3F6-3	Q9H3F6;F5GWA4;Q9H3F6-2;F5H6V0;F5H497	BTB/POZ domain-containing adapter for CUL3-mediated RhoA degradation protein 3	KCTD10
31.5966		8	8	7	38.5	38.5	35.2	31806	0	323.31	9916800000	40	126748	311.038	Q00169;F5GWE5;I3L4H1;I3L2X8;I3L471;I3L4C0;I3L4U7;I3L459;I3L3W1;I3NI10	Q00169;F5GWE5;I3L4H1;I3L2X8;I3L471;I3L4C0;I3L4U7;I3L459	Phosphatidylinositol transfer protein alpha isoform	PITPNA
24.2661		7	1	1	38.6	5.2	5.2	27096	0	10.826	20176000	1	924.398	2.26845	F5GWQ2	F5GWQ2		ARAP1
31.1931		23	23	20	12.2	12.2	11	250790	0	83.929	11849000000	52	12152.6	29.8223	Q9H4A3;Q9H4A3-5;F5GWT4;Q9H4A3-2;Q9H4A3-6;Q9H4A3-7;Q9H4A3-4;F6UYG0;H0YH68;Q96J92;K7ENT7;H0Y7J9;Q96J92-2;Q96J92-3	Q9H4A3;Q9H4A3-5;F5GWT4;Q9H4A3-2;Q9H4A3-6;Q9H4A3-7;Q9H4A3-4	Serine/threonine-protein kinase WNK1	WNK1
28.2368		5	5	5	16.2	16.2	16.2	38708	0	8.7254	699650000	9	10144.8	24.895	Q5HYJ3;F5GX09;Q5HYJ3-2;Q5HYJ3-3;Q8TAV0;E9PQL1;Q8TAV0-5;Q8TAV0-2;Q8TAV0-4;Q8TAV0-3	Q5HYJ3;F5GX09;Q5HYJ3-2;Q5HYJ3-3	Protein FAM76B	FAM76B
32.4347		25	25	24	29.4	29.4	28.7	116050	0	323.31	12635000000	60	62102.4	152.398	F5GX51;Q9Y4F9;Q9Y4F9-2;F5H029;B7Z6U4;H3BP45;H3BP86	F5GX51;Q9Y4F9;Q9Y4F9-2;F5H029;B7Z6U4	Protein FAM65B	FAM65B
26.8328		3	3	3	31.2	31.2	31.2	14199	0	9.4286	1631800000	8	10450.8	25.646	Q9UI30;F5GX77;Q9UI30-2;F5GYQ2	Q9UI30;F5GX77;Q9UI30-2	Multifunctional methyltransferase subunit TRM112-like protein	TRMT112
24.1701		3	3	3	15	15	15	23563	0	31.048	1363500000	11	994.561	2.44063	O75251;F5H5N1;F5GXJ1;O75251-2;A0A087WXF6;A0A087WTI3	O75251;F5H5N1;F5GXJ1;O75251-2;A0A087WXF6;A0A087WTI3	NADH dehydrogenase [ubiquinone] iron-sulfur protein 7, mitochondrial	NDUFS7
30.4182		4	4	4	35.4	35.4	35.4	12497	0	18.294	8077800000	15	142533	349.773	P61803;F5GXX5;F5H895;A0A0B4J239	P61803;F5GXX5;F5H895;A0A0B4J239	Dolichyl-diphosphooligosaccharide--protein glycosyltransferase subunit DAD1	DAD1
25.6465		3	3	3	16	16	16	26832	0	5.6519	498510000	5	2430.25	5.96377	Q9Y3B8;H0YG54;H0YGR4;F5GYG5;Q9Y3B8-2;Q9Y3B8-3	Q9Y3B8;H0YG54;H0YGR4;F5GYG5;Q9Y3B8-2;Q9Y3B8-3	Oligoribonuclease, mitochondrial	REXO2
33.1465		9	9	9	37	37	37	40329	0	262.24	17999000000	19	292695	718.267	P61421;F5GYQ1;J3QL14;R4GN72;H3BQB4;H3BSG7;H3BQJ1	P61421;F5GYQ1;J3QL14;R4GN72	V-type proton ATPase subunit d 1	ATP6V0D1
29.3902		4	4	4	27.8	27.8	27.8	21172	0	16.177	2201100000	14	41256.6	101.243	Q9Y3C0;F5GZ97;H0YGN0;F5GWI9;F5GXZ7	Q9Y3C0;F5GZ97;H0YGN0;F5GWI9;F5GXZ7	WASH complex subunit CCDC53	CCDC53
30.99		9	2	2	62.8	14	14	13832	0	201.65	11064000000	40	191405	469.704	F5GZG1	F5GZG1		RAP1B
30.2927		15	15	15	27.9	27.9	27.9	67993	0	90.544	8895100000	57	24015.4	58.9333	P08195;P08195-3;F5GZS6;J3KPF3;P08195-2;P08195-4;F5H0E2;F5GZI0;H0YFS2;H0YFX4;F5H867	P08195;P08195-3;F5GZS6;J3KPF3;P08195-2;P08195-4	4F2 cell-surface antigen heavy chain	SLC3A2
27.3541		9	9	9	14.1	14.1	14.1	79748	0	19.137	702010000	14	2670.55	6.55346	Q9NQX3;Q9NQX3-2;F5H039;G3V582;H0YJ30;G3V4R0;G3V355;G3V4D2	Q9NQX3;Q9NQX3-2;F5H039;G3V582	Gephyrin;Molybdopterin adenylyltransferase;Molybdopterin molybdenumtransferase	GPHN
27.9663		2	2	2	4.4	4.4	4.4	50494	0.0010069	2.2216	286960000	4	6447.45	15.8219	P19438;F5H061;P19438-3;P19438-2	P19438;F5H061;P19438-3;P19438-2	Tumor necrosis factor receptor superfamily member 1A;Tumor necrosis factor receptor superfamily member 1A, membrane form;Tumor necrosis factor-binding protein 1	TNFRSF1A
29.5237		4	4	3	9.9	9.9	7.9	42190	0.00044636	2.6868	1419200000	10	22711.8	55.7344	Q9BRP4;F5H0C4;Q9BRP4-2;Q9BRP4-3;F5H103;F5H3I1;F5H3E9;H0YGB1;F5H0F7	Q9BRP4;F5H0C4;Q9BRP4-2;Q9BRP4-3;F5H103;F5H3I1	Proteasomal ATPase-associated factor 1	PAAF1
31.6416		6	6	6	29.2	29.2	29.2	23850	0	24.801	5206600000	15	174381	427.927	Q9NZD2;F5H0U5;H0YFS9;F5GZ49	Q9NZD2;F5H0U5;H0YFS9	Glycolipid transfer protein	GLTP
30.1503		4	1	1	15.9	5.6	5.6	25482	0	7.7042	1224100000	6	58053.2	142.461	F5H100	F5H100		GNB3
24.855		2	2	2	1.8	1.8	1.8	131610	0	5.6509	185760000	4	286.248	0.702445	Q76FK4;F8WE42;F5H101;Q76FK4-2;Q76FK4-4;F5GWN9	Q76FK4;F8WE42;F5H101;Q76FK4-2;Q76FK4-4;F5GWN9	Nucleolar protein 8	NOL8
26.9039		1	1	1	4.7	4.7	4.7	20702	0.0023529	1.7968	372490000	2	7530.14	18.4788	Q8IXL7;Q8IXL7-2;F5H7C4;F5H6G9;F5H199;H0YFW5	Q8IXL7;Q8IXL7-2;F5H7C4;F5H6G9;F5H199;H0YFW5	Methionine-R-sulfoxide reductase B3	MSRB3
28.1088		11	11	11	27.2	27.2	27.2	47470	0	19.608	3466700000	19	7570.05	18.5767	Q9Y606;F5H1S9;G8JLB3;Q9Y606-2;F5GY32;F5GXL3;F5H168;F8W9U5;F5H1B2	Q9Y606;F5H1S9;G8JLB3;Q9Y606-2	tRNA pseudouridine synthase A, mitochondrial;tRNA pseudouridine synthase	PUS1
28.5422		18	18	18	7.3	7.3	7.3	337830	0	36.177	1264100000	23	1436.43	3.52498	Q9Y485;F5H269;E7EMZ0	Q9Y485;F5H269	DmX-like protein 1	DMXL1
27.629		10	10	10	31.6	31.6	31.6	39330	0	86.99	1989300000	19	6551.94	16.0783	P08397;F5H345;P08397-2;P08397-4;P08397-3;F5GY90;F5H226;F5H0P4;F5H4W5;F5H4X2	P08397;F5H345;P08397-2;P08397-4;P08397-3;F5GY90;F5H226	Porphobilinogen deaminase	HMBS
32.2179		16	16	14	26.5	26.5	23.1	86160	0	213.76	11995000000	58	71972.6	176.619	Q15436;F5H365;Q15436-2;G3V4V1;G3V1W4;G3V3G5;G3V2R6;G3V5X8;G3V4Q2	Q15436;F5H365;Q15436-2	Protein transport protein Sec23A	SEC23A
32.4274		11	11	11	29	29	29	43944	0	287.71	12971000000	34	163176	400.431	Q99816;F5H442;Q99816-2;J3QRU6;J3QKS4	Q99816;F5H442;Q99816-2	Tumor susceptibility gene 101 protein	TSG101
26.1758		3	3	3	14.9	14.9	14.9	22252	0	4.8118	266390000	4	4229.08	10.3781	Q9NR77;F5H4N4;F5GZF7;F5GXM0	Q9NR77;F5H4N4	Peroxisomal membrane protein 2	PXMP2
27.4121		13	13	13	9.2	9.2	9.2	181680	0	23.792	844590000	18	1220.34	2.99468	Q9Y6R4;Q9Y6R4-2;F5H4R1;J3KNB8;F5H538;F5H1X6	Q9Y6R4;Q9Y6R4-2;F5H4R1;J3KNB8;F5H538	Mitogen-activated protein kinase kinase kinase 4	MAP3K4
29.4799		9	8	2	38.1	35.5	11.3	45374	0	323.31	47405000000	48	20485.3	50.2704	P55209;F8VY35;F5H4R6;H0YIV4;P55209-2;F8W020;F8VXI6;F8VUX1;F8W0J6;H0YH88;H0YHC3;F8W543;F8VVB5	P55209;F8VY35;F5H4R6;H0YIV4;P55209-2;F8W020;F8VXI6;F8VUX1;F8W0J6;H0YH88;H0YHC3;F8W543;F8VVB5	Nucleosome assembly protein 1-like 1	NAP1L1
25.6764		5	5	5	5.7	5.7	5.7	158210	0	22.833	207400000	6	420.795	1.03262	Q76I76;F5H527;K7EKN7	Q76I76;F5H527	Protein phosphatase Slingshot homolog 2	SSH2
24.7456		21	1	1	55.2	5.3	5.3	49895	0	14.166	2141800000	8	699.909	1.71756	Q9BQE3;F5H5D3;F8VVB9;F8VRZ4;F8VS66;F8VWV9;F8VX09;Q9H853;F8VRK0;F8VXZ7;F8W0F6	Q9BQE3;F5H5D3;F8VVB9	Tubulin alpha-1C chain	TUBA1C;TUBA1B
24.9061		8	8	8	25.2	25.2	25.2	50470	0	59.142	2022400000	15	773.378	1.89785	P12694;F5H5P2;P12694-2;H0YH31;F5GXU9	P12694;F5H5P2;P12694-2;H0YH31;F5GXU9	2-oxoisovalerate dehydrogenase subunit alpha, mitochondrial	BCKDHA
33.1476		6	6	6	25.9	25.9	25.9	33898	0	15.287	10564000000	13	348472	855.144	P18440;F5H5R8	P18440;F5H5R8	Arylamine N-acetyltransferase 1	NAT1
23.8571		4	4	4	6	6	6	123100	0	6.4045	166310000	4	153.24	0.376048	Q7Z3V4;F5H5T5;Q7Z3V4-2	Q7Z3V4;F5H5T5;Q7Z3V4-2	Ubiquitin-protein ligase E3B	UBE3B
26.8903		6	6	6	11.8	11.8	11.8	68546	0	92.971	540960000	12	2252.85	5.52845	Q8NHQ9;F5H5U2;E7EX41;Q8NHQ9-2	Q8NHQ9;F5H5U2;E7EX41	ATP-dependent RNA helicase DDX55	DDX55
26.5506		11	11	11	7.1	7.1	7.1	222000	0	23.487	612760000	14	549.661	1.34886	Q86XA9;F5H619;Q86XA9-2;H7C5W6;H0YIW3;H0YHE0;H0YHS5	Q86XA9;F5H619;Q86XA9-2;H7C5W6	HEAT repeat-containing protein 5A	HEATR5A
27.1235		8	7	7	8.9	8.1	8.1	139310	0	17.655	945740000	12	1302.94	3.19738	Q14562;F5H658;K7EQH7	Q14562;F5H658	ATP-dependent RNA helicase DHX8	DHX8
28.1864		23	23	23	27.5	27.5	27.5	121680	0	113.87	4516800000	39	3116.38	7.64753	O00159;O00159-3;F5H6E2;O00159-2;I3L204;I3L4D4;I3L501;I3L3Y6;I3L168;I3L3F5	O00159;O00159-3;F5H6E2;O00159-2	Unconventional myosin-Ic	MYO1C
32.5383		16	16	16	38.6	38.6	38.6	60541	0	281.04	28690000000	77	127908	313.883	Q6DD88;F5H6I7;F5GWF8	Q6DD88;F5H6I7	Atlastin-3	ATL3
32.5455		12	2	2	49.9	2.9	2.9	38841	0	4.1831	8251800000	9	200359	491.678	F5H6T1	F5H6T1		ACTR2
29.9787		2	2	2	18.1	18.1	18.1	15425	0	39.892	1166300000	7	85151	208.959	Q9Y3E0;G3V1U5;F5H6U7	Q9Y3E0;G3V1U5;F5H6U7	Vesicle transport protein GOT1B	GOLT1B
26.3562		6	1	1	20.1	4.7	4.7	34196	0	4.2802	566780000	7	3118.58	7.65293	F5H7I4	F5H7I4		GABPB1
33.1457		6	6	6	24.2	24.2	24.2	30959	0	323.31	9502600000	19	381053	935.095	P78380;F5H7N8;F5H001;F5GZH1;P78380-2;P78380-3;F5H0N6;B7ZAN8;J3QTI8;F5H3G7	P78380;F5H7N8;F5H001;F5GZH1;P78380-2;P78380-3	Oxidized low-density lipoprotein receptor 1;Oxidized low-density lipoprotein receptor 1, soluble form	OLR1
24.9659		2	2	2	22.2	22.2	22.2	15564	0	7.3248	186070000	3	2613.95	6.41458	Q13503;F5H872	Q13503;F5H872	Mediator of RNA polymerase II transcription subunit 21	MED21
29.2751		7	7	7	19.9	19.9	19.9	42450	0	53.592	1423900000	17	18999.6	46.6246	Q03426;F5H8H2;A0A1B0GWC2;A0A0B4J236;F5H092;F5H163;F5H368;F5GXC0;A0A1B0GWF3	Q03426;F5H8H2;A0A1B0GWC2	Mevalonate kinase	MVK
27.1142		3	3	3	10.8	10.8	10.8	43369	0	14.89	246020000	4	4158.4	10.2046	Q99571;F6SFZ6;Q99571-3;Q99571-2	Q99571;F6SFZ6;Q99571-3;Q99571-2	P2X purinoceptor 4;P2X purinoceptor	P2RX4
28.1301		12	12	12	25	25	25	67351	0	33.461	3549400000	26	5414.93	13.2881	Q6L8Q7;F6T1Q0;Q6L8Q7-2	Q6L8Q7;F6T1Q0;Q6L8Q7-2	2,5-phosphodiesterase 12	PDE12
32.4614		9	9	9	61.9	61.9	61.9	18208	0	26.561	15356000000	38	403205	989.457	F6U1T9;P63098;D3YTA9;H7BYZ3;Q96LZ3;A0A1B0GUC7	F6U1T9;P63098;D3YTA9;H7BYZ3	Calcineurin subunit B type 1	PPP3R1
29.2884		5	5	1	26	26	4.7	30405	0	11.096	1075500000	9	26771.3	65.6962	Q5T013;J9JIE9;F6UJY1;H0YB70;E7EWH8;F6UJY9;A0A0A0MTR5;Q5T013-3;H0YB18	Q5T013;J9JIE9;F6UJY1;H0YB70;E7EWH8;F6UJY9;A0A0A0MTR5;Q5T013-3	Putative hydroxypyruvate isomerase;Hydroxypyruvate isomerase	HYI
24.1706		3	3	3	12	12	12	33459	0	6.7599	223480000	4	700.627	1.71932	Q16635;F6Y2X3;Q16635-9;Q16635-8;Q16635-7;Q16635-6;Q16635-3;Q16635-4;Q16635-2;Q16635-5;A0A087X0T0;C9J699;A0A087WYT1	Q16635;F6Y2X3;Q16635-9;Q16635-8;Q16635-7;Q16635-6;Q16635-3;Q16635-4;Q16635-2;Q16635-5	Tafazzin	TAZ
34.8251		2	2	2	7.6	7.6	7.6	25636	0	49.846	47801000000	46	1473940	3617.03	P08962;F8VNT9;F8VV56;F8W022;F8VWK8;P08962-3;P08962-2	P08962;F8VNT9;F8VV56;F8W022;F8VWK8;P08962-3;P08962-2	CD63 antigen;Tetraspanin	CD63
32.5377		49	49	44	29.4	29.4	26.1	242980	0	304.73	19293000000	109	31855.8	78.1734	P27708;F8VPD4;H7C3Z5;H7C2E4	P27708;F8VPD4	CAD protein;Glutamine-dependent carbamoyl-phosphate synthase;Aspartate carbamoyltransferase;Dihydroorotase	CAD
30.685		2	2	2	8.9	8.9	8.9	26537	0	3.8824	3134300000	15	80754.8	198.171	P55061;F8VQW0;F8VX73;F8VPI1;F8W201;F8W086;F8VR05;F8VQQ5;F8VSI7;F8VVJ4;P55061-2;F8W1G3	P55061;F8VQW0;F8VX73;F8VPI1;F8W201;F8W086;F8VR05;F8VQQ5;F8VSI7;F8VVJ4;P55061-2;F8W1G3	Bax inhibitor 1	TMBIM6
28.7664		4	4	4	24.3	24.3	24.3	27265	0	11.787	1202900000	5	20790.7	51.02	Q9H3S4;F8VRJ6;F8WCM7;F5GZG6;Q6ZQX6;Q9H3S4-2	Q9H3S4;F8VRJ6;F8WCM7;F5GZG6	Thiamin pyrophosphokinase 1	TPK1
26.2176		1	1	1	6.3	6.3	6.3	22831	0.0011398	2.1349	401370000	3	4243.25	10.4129	P25208;F8VSL3	P25208;F8VSL3	Nuclear transcription factor Y subunit beta	NFYB
25.9448		7	7	7	4.3	4.3	4.3	211200	0	17.076	297600000	7	379.665	0.931689	Q9UIF9;J3KPG5;F8VU39;Q9UIF9-2;Q9UIF9-3;A0A0C4DGI9;H0YHL2;H0YII3;H0YHQ7	Q9UIF9;J3KPG5;F8VU39;Q9UIF9-2;Q9UIF9-3	Bromodomain adjacent to zinc finger domain protein 2A	BAZ2A
26.38		2	1	1	1	0.6	0.6	224300	0.0077306	1.2274	410600000	3	483.363	1.18616	P23467;P23467-3;F8VU56;P23467-4;P23467-2	P23467;P23467-3;F8VU56;P23467-4;P23467-2	Receptor-type tyrosine-protein phosphatase beta;Protein-tyrosine-phosphatase	PTPRB
24.1285		3	3	3	14.4	14.4	14.4	22180	0.00044937	2.7967	1284500000	4	1026.52	2.51906	Q9NYL4;F8VU90;Q9NYL4-2;H0YHM7;E9PAR0	Q9NYL4;F8VU90;Q9NYL4-2	Peptidyl-prolyl cis-trans isomerase FKBP11;Peptidyl-prolyl cis-trans isomerase	FKBP11
27.9562		5	5	5	12.8	12.8	12.8	59737	0	158.98	1308100000	9	5411.82	13.2805	Q9NZN8;F8VV52;F8W145;Q9NZN8-2;Q9NZN8-4;F8VRS8;F8VP97;Q9NZN8-5;F8VQF4;F8VWH8;F8VQD8;A0A087X050;F8VVY1;H0YI11;H0YH84;F8VUB4;F8VX63;Q9NZN8-3	Q9NZN8;F8VV52;F8W145;Q9NZN8-2;Q9NZN8-4;F8VRS8;F8VP97;Q9NZN8-5	CCR4-NOT transcription complex subunit 2	CNOT2
29.7701		7	7	7	41.8	41.8	41.8	20198	0	168.19	3943600000	17	56273.4	138.094	P61923;F8VVA7;F8VXB1;F8W156;F8W651;F8VYZ4;P61923-5;P61923-4;F8VUC5;F8VXR1;P61923-3;F8VYK5;P61923-2;F8VYE0	P61923;F8VVA7;F8VXB1;F8W156;F8W651;F8VYZ4;P61923-5;P61923-4;F8VUC5	Coatomer subunit zeta-1	COPZ1
27.4169		7	7	7	27.2	27.2	27.2	46280	0	91.839	1308900000	13	4806.73	11.7956	P55211;F8VVS7;Q5JRU2;P55211-4;Q5JRU8;H0Y3S8;P55211-3;P55211-2;H0Y6Y2;A0A087WX72;F8VWA5	P55211;F8VVS7;Q5JRU2;P55211-4;Q5JRU8	Caspase-9;Caspase-9 subunit p35;Caspase-9 subunit p10;Caspase	CASP9
25.6403		6	5	5	8.8	8	8	97701	0	15.17	618880000	10	664.569	1.63084	Q86VP3;F8VW41;Q86VP3-4;Q86VP3-3;Q86VP3-2	Q86VP3;F8VW41;Q86VP3-4;Q86VP3-3;Q86VP3-2	Phosphofurin acidic cluster sorting protein 2	PACS2
30.2097		3	1	1	21.2	7.6	7.6	14439	0.002097	1.9252	3479000000	4	106760	261.987	F8VWQ5	F8VWQ5		CS
28.7794		8	8	8	19.5	19.5	19.5	49693	0	11.359	1322500000	19	11510.4	28.2462	Q8NCJ5;F8VWW7;H0YI85;B7Z1Y3	Q8NCJ5;F8VWW7	SPRY domain-containing protein 3	SPRYD3
28.2089		17	17	17	14.7	14.7	14.7	164650	0	163.95	3576300000	31	2339.34	5.74069	Q99590;F8VXG7;Q99590-2;A0A0A0MTP7	Q99590;F8VXG7;Q99590-2;A0A0A0MTP7	Protein SCAF11	SCAF11
25.5324		22	2	2	14	1.9	1.9	196660	0	50.639	90720000	3	306.354	0.751786	P0DJD0;P0DJD1;F8VYC4	P0DJD0;P0DJD1;F8VYC4	RANBP2-like and GRIP domain-containing protein 1;RANBP2-like and GRIP domain-containing protein 2	RGPD1;RGPD2
30.1564		15	3	3	60.4	9	9	36983	0	5.8243	3676800000	13	40171	98.5787	P36873;P36873-2;F8VYE8;F8VR82;F8W0W8;A0A087WYY5;F8W0V8	P36873;P36873-2;F8VYE8;F8VR82;F8W0W8;A0A087WYY5	Serine/threonine-protein phosphatase PP1-gamma catalytic subunit;Serine/threonine-protein phosphatase	PPP1CC
30.8712		12	12	11	42.9	42.9	39.9	37579	0	213.09	4127600000	25	64885.5	159.228	P54619;F8VYY9;P54619-2;P54619-3;H0YIC9;F8VZX1;H0YHF8;F8VVA3;F8VSL2;F8VPF5;F8VRY2;F8VSH3	P54619;F8VYY9;P54619-2;P54619-3;H0YIC9;F8VZX1;H0YHF8	5-AMP-activated protein kinase subunit gamma-1	PRKAG1
28.2073		8	8	8	18.9	18.9	18.9	59573	0	128.34	1256900000	21	6458.25	15.8484	Q9NRG9;F8VZ44;H3BU82;Q9NRG9-2;F8VUB6	Q9NRG9;F8VZ44;H3BU82;Q9NRG9-2	Aladin	AAAS
24.7186		10	1	1	46.2	5	5	31600	0	42.32	163410000	2	1084.62	2.66163	H3BRU6;F8VZX2;Q15366-5;Q15366-8;F8VXH9;F8W1G6;J3QT27;P57721-2;P57721-3;H3BND9	H3BRU6;F8VZX2;Q15366-5;Q15366-8;F8VXH9;F8W1G6	Poly(rC)-binding protein 2	PCBP2
23.8836		8	8	2	21.7	21.7	4.5	43397	0	6.9808	1509800000	11	442.748	1.08649	Q8NEY8-2;F8W0Q9;Q8NEY8-9;Q8NEY8-8;Q8NEY8;F8W6A0;F8VRK2;F8VPY7;F8VWU8;REV__K7EN69;Q8NEY8-7	Q8NEY8-2;F8W0Q9;Q8NEY8-9;Q8NEY8-8;Q8NEY8;F8W6A0	Periphilin-1	PPHLN1
34.372		13	13	13	71.5	71.5	71.5	26477	0	323.31	94752000000	141	1042460	2558.17	P54819;F8W1A4;P54819-2;P54819-5;P54819-3;F8VY04;P54819-6;F8VZG5;P54819-4;G3V213;F8VPP1	P54819;F8W1A4;P54819-2;P54819-5;P54819-3;F8VY04;P54819-6;F8VZG5;P54819-4;G3V213	Adenylate kinase 2, mitochondrial;Adenylate kinase 2, mitochondrial, N-terminally processed;Adenylate kinase 2, mitochondrial	AK2
29.8015		5	5	1	48.8	48.8	8.4	17390	0	58.377	10226000000	22	66799.2	163.924	F8W1H0	F8W1H0		C17orf49
28.5284		5	5	5	9.9	9.9	9.9	41472	0	12.262	471110000	8	11590.1	28.4418	Q16621;F8W1N9	Q16621;F8W1N9	Transcription factor NF-E2 45 kDa subunit	NFE2
35.287		15	14	13	46.8	44.4	44.4	38746	0	291.63	161460000000	167	1343210	3296.21	P09651;F8W6I7;P09651-2;P09651-3;F8VZ49;Q32P51;F8VTQ5;H0YH80;F8VYN5;F8W646	P09651;F8W6I7;P09651-2;P09651-3;F8VZ49;Q32P51;F8VTQ5;H0YH80	Heterogeneous nuclear ribonucleoprotein A1;Heterogeneous nuclear ribonucleoprotein A1, N-terminally processed;Heterogeneous nuclear ribonucleoprotein A1-like 2	HNRNPA1;HNRNPA1L2
29.5225		9	9	9	12.1	12.1	12.1	114530	0	106.85	6459200000	26	8359	20.5128	Q14157;Q14157-1;F8W726;Q14157-4;Q14157-3;Q14157-5;Q5VU77;Q5VU81;Q5VU80;Q5VU79;Q5VU78;H0Y5H6;H7C2T8	Q14157;Q14157-1;F8W726;Q14157-4;Q14157-3;Q14157-5	Ubiquitin-associated protein 2-like	UBAP2L
27.844		4	4	4	12.8	12.8	12.8	43551	0	13.428	2283000000	9	6867.58	16.8529	Q9NXR7;Q9NXR7-4;Q9NXR7-3;F8W733;Q9NXR7-1;C9J2G0;A0A075B7D2	Q9NXR7;Q9NXR7-4;Q9NXR7-3;F8W733;Q9NXR7-1;C9J2G0;A0A075B7D2	BRCA1-A complex subunit BRE	BRE
25.5212		6	1	1	39.2	6.5	6.5	21490	0	4.4229	48157000	1	2781.97	6.82689	F8W787;A0A1B0GV01	F8W787;A0A1B0GV01		CTSD
31.3962		8	8	2	41.7	41.7	11	18565	0	320.8	18890000000	52	188989	463.776	F8W7C6;A0A087WV22;H7C123;H7C2C5;Q96L21;H7C2U2	F8W7C6;A0A087WV22;H7C123;H7C2C5		RPL10
22.838		4	4	4	3.2	3.2	3.2	149320	0.00030221	2.9474	124120000	5	62.336	0.152971	Q9NVI1;F8W7R3;Q9NVI1-2;Q9NVI1-1;H3BQE2;H3BT54;H3BMG4;H3BP78;Q9NVI1-4;H3BS60	Q9NVI1;F8W7R3;Q9NVI1-2;Q9NVI1-1;H3BQE2;H3BT54;H3BMG4;H3BP78;Q9NVI1-4	Fanconi anemia group I protein	FANCI
29.2872		8	8	2	29	29	8.8	42963	0	43.045	3924400000	22	18929.9	46.4536	P31483;F8W8I6;P31483-3;E5RGV5;E5RG67	P31483;F8W8I6;P31483-3;E5RGV5;E5RG67	Nucleolysin TIA-1 isoform p40	TIA1
31.4724		12	12	12	29.8	29.8	29.8	51112	0	133.29	9304900000	34	72368.5	177.591	O43493;O43493-2;J3KQ45;F8W8W7;O43493-5;O43493-3;O43493-4;O43493-6	O43493;O43493-2;J3KQ45;F8W8W7;O43493-5;O43493-3;O43493-4;O43493-6	Trans-Golgi network integral membrane protein 2	TGOLN2
25.9307		3	3	3	39.2	39.2	39.2	6035.2	0.00058651	2.4856	313060000	5	13157.1	32.2872	Q8N4H5;F8W8Z9;Q8N4H5-3;Q8N4H5-2;H3BUX3;H0YFG9	Q8N4H5;F8W8Z9;Q8N4H5-3;Q8N4H5-2;H3BUX3;H0YFG9	Mitochondrial import receptor subunit TOM5 homolog	TOMM5
27.0937		5	3	2	1.8	1	0.7	242670	0.0049751	1.4687	197120000	3	732.684	1.79799	Q9Y3S1;F8W9F9;H0Y7T5;Q9Y3S1-2;Q9Y3S1-4;A6PVV2;Q9Y3S1-3;H0Y493;H0Y7R3;B1AQN8	Q9Y3S1;F8W9F9;H0Y7T5;Q9Y3S1-2;Q9Y3S1-4;A6PVV2;Q9Y3S1-3	Serine/threonine-protein kinase WNK2	WNK2
31.2882		20	20	20	33.3	33.3	33.3	73197	0	132.55	5552700000	48	44476.9	109.145	Q567U6;F8W9X7;H7C050	Q567U6;F8W9X7	Coiled-coil domain-containing protein 93	CCDC93
25.7715		7	7	7	14	14	14	74677	0	12.706	624730000	8	952.238	2.33677	Q13613;F8WA39;Q13613-2;Q8NEC6;E9PIH9;H0YDX3;F8W764;F8W8S8;H7BZJ1;H7C406;E9PPP8	Q13613;F8WA39;Q13613-2;Q8NEC6;E9PIH9;H0YDX3	Myotubularin-related protein 1	MTMR1
28.359		3	1	1	34.5	13.8	13.8	12663	0	146.18	1364100000	6	33752.4	82.8276	P63027;J3QRU4;F8WCA0;L7N2F9	P63027;J3QRU4;F8WCA0;L7N2F9	Vesicle-associated membrane protein 2	VAMP2
27.3498		3	3	3	8.2	8.2	8.2	43164	0.00044709	2.7002	217910000	5	4919.32	12.0719	Q8NC42;F8WCD0	Q8NC42;F8WCD0	E3 ubiquitin-protein ligase RNF149	RNF149
35.6921		10	10	10	69	69	69	19667	0	218.86	125390000000	71	3504110	8599.02	P59998;F8WCF6;P59998-3;F8WDD7;H7C0A3;A0A0A6YYG9;P59998-2;R4GN08;P59998-4;F8WE39;F8WDW3	P59998;F8WCF6;P59998-3;F8WDD7;H7C0A3;A0A0A6YYG9;P59998-2;R4GN08;P59998-4	Actin-related protein 2/3 complex subunit 4	ARPC4;ARPC4-TTLL3
25.47		4	1	1	51.6	11.6	11.6	10848	0.0047144	1.4871	239490000	2	5318.96	13.0526	F8WDK9	F8WDK9		PDCD6IP
25.353		1	1	1	7.1	7.1	7.1	18001	0	5.7758	571730000	3	2955.66	7.25312	P52298;P52298-3;F8WE41	P52298;P52298-3;F8WE41	Nuclear cap-binding protein subunit 2	NCBP2
26.3945		4	4	4	6.2	6.2	6.2	101860	0	18.716	226320000	6	1075.1	2.63827	Q9Y6K1;F8WE91;Q9Y6K1-3;A0A0C4DG02;Q9Y6K1-2	Q9Y6K1;F8WE91;Q9Y6K1-3	DNA (cytosine-5)-methyltransferase 3A	DNMT3A
28.1716		3	3	3	12.6	12.6	12.6	29685	0	3.331	606380000	6	12644.1	31.0283	Q8NET5;F8WE95	Q8NET5;F8WE95	NFAT activation molecule 1	NFAM1
25.2487		3	3	3	8.8	8.8	8.8	52567	0	10.45	340780000	3	941.496	2.31041	Q96DF8;F8WEF8	Q96DF8;F8WEF8	Protein DGCR14	DGCR14
24.1599		1	1	1	1.8	1.8	1.8	68417	0.0011455	2.1723	63556000	2	340.116	0.834638	P06276;F8WEX7;F8WF14	P06276;F8WEX7;F8WF14	Cholinesterase;Carboxylic ester hydrolase	BCHE
30.949		10	10	10	26	26	26	59209	0	323.31	7526900000	33	43463	106.657	Q16630;Q16630-2;F8WJN3;Q16630-3;F8W084	Q16630;Q16630-2;F8WJN3;Q16630-3	Cleavage and polyadenylation specificity factor subunit 6	CPSF6
27.6187		11	11	11	29.1	29.1	29.1	50817	0	77.899	10550000000	29	5034.74	12.3552	P49821;G3V0I5;P49821-2;B4DE93;E9PQP1;E9PLC6;E9PPR0;E9PMX3;E9PJL9;E9PPD6;E9PPS5;H0YE81;H0YD04	P49821;G3V0I5;P49821-2;B4DE93;E9PQP1	NADH dehydrogenase [ubiquinone] flavoprotein 1, mitochondrial	NDUFV1
30.2958		6	6	6	18.3	18.3	18.3	48992	0	13.972	1986800000	15	33400.5	81.964	Q8WWN9;G3V132;Q8WWN9-2;E5RGB6;E5RJQ7;E5RGN6	Q8WWN9;G3V132;Q8WWN9-2	Interactor protein for cytohesin exchange factors 1	IPCEF1
32.2669		11	11	11	30.2	30.2	30.2	52800	0	45.196	15062000000	35	121507	298.175	P57764;G3V1A6;E9PIB2;E9PQ48;E9PNZ0;E9PQR9;H0YDB0	P57764;G3V1A6;E9PIB2	Gasdermin-D	GSDMD
29.1727		2	2	2	0.8	0.8	0.8	224460	0.0016937	2.0407	713220000	4	3346.98	8.21342	Q8TD84;G3V1B5;Q8TD84-2;O60469;Q8WY19;A0A087WUI7;O60469-2	Q8TD84;G3V1B5;Q8TD84-2;O60469;Q8WY19;A0A087WUI7;O60469-2	Down syndrome cell adhesion molecule-like protein 1;Down syndrome cell adhesion molecule	DSCAML1;DSCAM
30.167		7	7	7	42.3	42.3	42.3	22222	0	23.407	1581600000	16	67346.2	165.266	Q969J3;G3V1P3;Q969J3-2	Q969J3;G3V1P3;Q969J3-2	Loss of heterozygosity 12 chromosomal region 1 protein	LOH12CR1
32.3464		6	6	6	36.2	36.2	36.2	21634	0	20.174	49231000000	57	313341	768.931	Q07020;G3V203;H0YHA7;J3QQ67;Q07020-2;F8VUA6;F8VYV2;A0A075B7A0	Q07020;G3V203;H0YHA7;J3QQ67;Q07020-2;F8VUA6;F8VYV2;A0A075B7A0	60S ribosomal protein L18	RPL18
30.6795		8	8	8	22.4	22.4	22.4	53784	0	23.019	3131900000	17	39694.4	97.4091	Q9ULS5;G3V207;F8VQF2	Q9ULS5;G3V207	Transmembrane and coiled-coil domains protein 3	TMCC3
30.7478		1	1	1	0.7	0.7	0.7	146680	0.0022343	1.9067	2898400000	7	15260.8	37.4497	Q96KN7;G3V577;G3V236;G3V3F7;Q96KN7-6;Q96KN7-4;Q96KN7-5	Q96KN7;G3V577;G3V236;G3V3F7;Q96KN7-6;Q96KN7-4;Q96KN7-5	X-linked retinitis pigmentosa GTPase regulator-interacting protein 1	RPGRIP1
28.8879		3	3	3	30.3	30.3	30.3	11261	0.00015265	3.1309	3719100000	10	54760	134.38	P07311;G3V2U7;G3V3F8;G3V597;P07311-2	P07311;G3V2U7	Acylphosphatase-1;Acylphosphatase	ACYP1
27.3487		10	2	2	70.1	8.3	8.3	16314	0	3.6213	170910000	3	13005.8	31.9159	G3V2X9	G3V2X9		ACTN1
27.7761		4	4	2	5.7	5.7	2.5	84109	0	11.625	2130200000	9	3392.44	8.32498	G3V325;O75127;P56134-4;P56134-2;C9JJT5;C9JU26;C9JGL8	G3V325;O75127;P56134-4;P56134-2;C9JJT5;C9JU26	Pentatricopeptide repeat-containing protein 1, mitochondrial;ATP synthase subunit f, mitochondrial	ATP5J2-PTCD1;PTCD1;ATP5J2
31.8171		51	51	51	30.7	30.7	30.7	215470	0	313.45	11750000000	114	21799	53.4942	G3V394;Q9Y4I1-3;Q9Y4I1;A0A087WY00;F8W6H6;Q9Y4I1-2;F8WE88;E7ERV5;Q9UES5;O95317;Q9ULV0;Q9NQX4;A0A0A0MR36;Q9ULV0-2;G3V3C9;H0YM93;H0YMK3;Q9NQX4-2	G3V394;Q9Y4I1-3;Q9Y4I1;A0A087WY00;F8W6H6;Q9Y4I1-2;F8WE88	Unconventional myosin-Va	MYO5A
25.113		5	3	3	8	4.5	4.5	84752	0	7.029	342520000	4	531.563	1.30444	G3V3G9;Q5TAQ9;V9GY54;H0YDY4;H0YJ60;Q5TAQ9-2	G3V3G9;Q5TAQ9;V9GY54	DDB1- and CUL4-associated factor 8	DCAF8
26.3103		4	4	4	14.2	14.2	14.2	35609	0	8.4004	980100000	8	2900.98	7.11894	P25963;G3V3I4;G3V2A2;G3V3K1	P25963;G3V3I4;G3V2A2	NF-kappa-B inhibitor alpha	NFKBIA
27.9986		1	1	1	10.1	10.1	10.1	12320	0.0019619	1.9539	556260000	3	27023.7	66.3156	G3V4I5;Q9P0R6	G3V4I5;Q9P0R6	GSK3-beta interaction protein	GSKIP
28.9781		11	11	11	26	26	26	57005	0	23.953	5374800000	20	11516.2	28.2604	Q9H9C1;G3V4K3;Q9H9C1-2	Q9H9C1;G3V4K3;Q9H9C1-2	Spermatogenesis-defective protein 39 homolog	VIPAS39
30.6462		6	4	4	55.6	38	38	16713	0	23.9	4282400000	16	124821	306.308	P60983;G3V4P8;G3V3X4	P60983;G3V4P8	Glia maturation factor beta	GMFB
22.067		2	1	1	36.9	13.1	13.1	9133.3	0.0053497	1.4208	4393700	1	597.217	1.46556	G3V4X1	G3V4X1		PSMC1
27.2351		17	17	17	24.2	24.2	24.2	96331	0	126.47	4828500000	35	2035.81	4.99584	Q9GZR7;G3V529;Q9GZR7-2;F5GYL3;A0A087WXU8	Q9GZR7;G3V529;Q9GZR7-2;F5GYL3;A0A087WXU8	ATP-dependent RNA helicase DDX24	DDX24
22.864		1	1	1	32.6	32.6	32.6	4971.3	0	4.4254	174220000	3	1906.31	4.67805	G3V542	G3V542		TUBB3
28.5071		7	7	7	32.4	32.4	32.4	23757	0	17.27	1975300000	14	19936.2	48.9231	Q8N128;G3V583;Q8N128-2;G3V3Z5	Q8N128;G3V583;Q8N128-2	Protein FAM177A1	FAM177A1
29.9806		17	17	17	24.8	24.8	24.8	90995	0	190.96	5992800000	42	14453.5	35.4685	O15320;Q96PC5;G3V599;O15320-8;O15320-4;O15320-3;O15320-10;O15320-6;O15320-7;O15320-2;O15320-5;O15320-9;Q96RT6;Q86UF2;A4FU28;A4D2H0;Q8IX94;P0CG41;G3V5K6;G3V3C4;Q8IX95	O15320;Q96PC5;G3V599;O15320-8;O15320-4;O15320-3;O15320-10;O15320-6;O15320-7;O15320-2;O15320-5;O15320-9	cTAGE family member 5;Melanoma inhibitory activity protein 2	CTAGE5;MIA2
27.8803		10	10	10	15.4	15.4	15.4	87175	0	184.81	957950000	15	3518.5	8.63432	Q9HBF4;G3V5N8;Q9HBF4-3;Q9HBF4-2	Q9HBF4;G3V5N8;Q9HBF4-3	Zinc finger FYVE domain-containing protein 1	ZFYVE1
34.1418		14	14	14	64.6	64.6	64.6	27399	0	201.98	46243000000	104	858807	2107.49	P60900;G3V5Z7;G3V295;P60900-2;G3V3I1;P60900-3;G3V3U4;H0YJC4;G3V4S5;G3V2S7	P60900;G3V5Z7;G3V295;P60900-2;G3V3I1;P60900-3	Proteasome subunit alpha type-6;Proteasome subunit alpha type	PSMA6
30.2365		11	11	11	24.7	24.7	24.7	64681	0	39.936	5514800000	35	24279.7	59.5818	Q96ME7;G3XAG1;Q96ME7-3;Q96ME7-2	Q96ME7;G3XAG1;Q96ME7-3;Q96ME7-2	Zinc finger protein 512	ZNF512
33.0643		16	16	14	54.5	54.5	45	43845	0	323.31	16575000000	53	254304	624.056	G3XAH0;Q99719;B4DJ62;C9JM82;Q99719-2;E7EPG2;E7EX32;E7EQM7;F8W9E5;A0A087WWZ5;H7C299	G3XAH0;Q99719;B4DJ62;C9JM82;Q99719-2;E7EPG2;E7EX32;E7EQM7;F8W9E5	Septin-5	2019-09-05
26.6838		3	3	3	7	7	7	43071	0	4.2858	1284100000	7	3107.16	7.6249	Q15629;G3XAN4;Q15629-2	Q15629;G3XAN4;Q15629-2	Translocating chain-associated membrane protein 1	TRAM1
27.3572		5	2	2	12.5	4.3	4.3	48730	0.0088669	1.1746	200630000	2	4379.85	10.7481	Q86U06;Q86U06-2;Q86U06-4;G3XAP0;Q86U06-5;G3V5Z6;H0YJJ3;Q86U06-3;G3V546;G3V225;G3V2B4	Q86U06;Q86U06-2;Q86U06-4;G3XAP0;Q86U06-5;G3V5Z6;H0YJJ3;Q86U06-3	Probable RNA-binding protein 23	RBM23
28.6798		21	21	21	15.3	15.3	15.3	208310	0	281.83	3843600000	32	2562.76	6.28896	O95248;O95248-4;G5E933;H0Y5W8	O95248;O95248-4;G5E933	Myotubularin-related protein 5	SBF1
25.2832		5	5	5	9.5	9.5	9.5	66990	0	6.205	745230000	8	756.711	1.85695	Q5VW38;Q5VW38-2;G5E994;Q5VW38-3;U3KQD2	Q5VW38;Q5VW38-2;G5E994;Q5VW38-3	Protein GPR107	GPR107
25.6239		2	2	2	9.1	9.1	9.1	28278	0.0023575	1.817	79610000	2	2270.06	5.57069	P0C1Z6;G5E9B5;A0A0G2JP55;A8MTQ3	P0C1Z6;G5E9B5;A0A0G2JP55;A8MTQ3	TCF3 fusion partner	TFPT
29.1869		7	7	7	32	32	32	37771	0	14.793	2490700000	15	20086.8	49.2927	Q15653;I3L4X3;G5E9C2;Q15653-2;I3L1A4	Q15653;I3L4X3;G5E9C2;Q15653-2;I3L1A4	NF-kappa-B inhibitor beta	NFKBIB
26.4019		17	17	15	14.6	14.6	13.1	152460	0	20.494	2233100000	21	721.989	1.77175	Q07889;G5E9C8;Q07889-2;C9K0N6	Q07889;G5E9C8	Son of sevenless homolog 1	SOS1
26.1866		5	5	5	11.3	11.3	11.3	46587	0	28.982	427460000	9	2035.19	4.99431	Q96EB1;G5E9D4;Q96EB1-3;Q96EB1-2;E9PPJ9	Q96EB1;G5E9D4;Q96EB1-3;Q96EB1-2	Elongator complex protein 4	ELP4
25.7036		4	4	3	6.4	6.4	4.5	96184	0	4.8032	258950000	3	705.305	1.7308	Q9ULT0;G5E9G4;Q9ULT0-4	Q9ULT0;G5E9G4;Q9ULT0-4	Tetratricopeptide repeat protein 7A	TTC7A
25.7291		5	5	5	6	6	6	113730	0	6.0822	367430000	7	607.135	1.4899	Q969F9;G5E9V4;Q969F9-2;H7C5G2	Q969F9;G5E9V4;Q969F9-2	Hermansky-Pudlak syndrome 3 protein	HPS3
24.3651		11	11	11	36.1	36.1	36.1	41280	0	56.057	3998600000	30	649.867	1.59476	P82650;G5E9W7;G5E9V5;H7C5H3;H7C5F2;P82650-2;H7C5L9;C9J5D8	P82650;G5E9W7;G5E9V5;H7C5H3;H7C5F2;P82650-2	28S ribosomal protein S22, mitochondrial	MRPS22
27.2685		8	8	8	10.8	10.8	10.8	85947	0	53.411	494550000	9	2335.22	5.73058	Q9P2E5;G5E9W2;Q9P2E5-2;C9JZF7	Q9P2E5;G5E9W2;Q9P2E5-2	Chondroitin sulfate glucuronyltransferase	CHPF2
32.1062		15	15	14	49.8	49.8	46.8	37533	0	323.31	63828000000	86	152915	375.249	Q9NUV9;G5E9W9;C9IZQ3	Q9NUV9;G5E9W9	GTPase IMAP family member 4	GIMAP4
27.1272		8	1	1	42.8	5.7	5.7	32316	0.00044643	2.6881	464340000	2	5631.39	13.8193	O00560-2;G5EA09;B4DHN5;E9PBU7	O00560-2;G5EA09;B4DHN5;E9PBU7	Syntenin-1	SDCBP
31.7755		21	21	21	21.7	21.7	21.7	118320	0	169.52	11387000000	56	38569.7	94.6493	P53992;G5EA31;P53992-2;A0A0U1RR49	P53992;G5EA31	Protein transport protein Sec24C	SEC24C
23.2581		7	7	7	10.4	10.4	10.4	91866	0	49.564	694250000	7	135.569	0.332685	P30260;P30260-2;G5EA36;I3L328;F6QPS0;I3L2Z8;I3L394;I3L3H6	P30260;P30260-2;G5EA36	Cell division cycle protein 27 homolog	CDC27
34.1503		16	16	10	47.7	47.7	29.6	49229	0	323.31	75935000000	114	480804	1179.88	P31943;G8JLB6;E9PCY7;D6RIU0;D6RBM0;D6RAM1;D6R9T0;D6RFM3;D6RIT2;D6RDU3;D6RJ04;D6RIH9;E7EQJ0;E5RGV0;E7EN40;H0YB39;D6RDL0;H0YBD7;D6RF17;E5RGH4;H0YBG7;D6R9D3;H0YAQ2;E5RJ94	P31943;G8JLB6;E9PCY7;D6RIU0;D6RBM0;D6RAM1;D6R9T0;D6RFM3;D6RIT2;D6RDU3;D6RJ04;D6RIH9;E7EQJ0	Heterogeneous nuclear ribonucleoprotein H;Heterogeneous nuclear ribonucleoprotein H, N-terminally processed	HNRNPH1
27.5267		25	25	21	26.3	26.3	23	128080	0	302.46	3124700000	38	1874.19	4.59923	Q8IUD2;G8JLD3;X6RLX0;Q8IUD2-3;Q8IUD2-2;X6RM00;Q8IUD2-4;Q8IUD2-5;K7EPD6;A0A0U1RQN0;K7EPP6;A0A0U1RQM4;K7EP25;A0A0U1RR82	Q8IUD2;G8JLD3;X6RLX0;Q8IUD2-3;Q8IUD2-2;X6RM00;Q8IUD2-4;Q8IUD2-5	ELKS/Rab6-interacting/CAST family member 1	ERC1
25.9141		4	4	4	15.4	15.4	15.4	29371	0	6.5405	687590000	8	2672.64	6.5586	Q9NZ43;G8JLK1;M0QYT5;M0QZE0;Q9NZ43-3;Q9NZ43-2;M0QZZ6	Q9NZ43;G8JLK1;M0QYT5;M0QZE0;Q9NZ43-3;Q9NZ43-2	Vesicle transport protein USE1	USE1
23.3996		5	5	5	2.8	2.8	2.8	192860	0.00015232	3.0936	171920000	5	71.2324	0.174803	Q9Y4F3;Q9Y4F3-5;G8JLP4;Q9Y4F3-3;Q9Y4F3-4;F8VVB8	Q9Y4F3;Q9Y4F3-5;G8JLP4;Q9Y4F3-3;Q9Y4F3-4;F8VVB8	Meiosis arrest female protein 1	KIAA0430
28.303		2	2	2	14.4	14.4	14.4	17262	0.00059075	2.5881	833970000	3	23817.1	58.4467	P78537;G8JLQ3;P78537-2;F8W099;F8W606;A0A087WSV2;F8W036;F8VP73	P78537;G8JLQ3;P78537-2;F8W099;F8W606;A0A087WSV2;F8W036;F8VP73	Biogenesis of lysosome-related organelles complex 1 subunit 1	BLOC1S1
28.8196		9	9	9	20.2	20.2	20.2	66246	0	28.463	1688300000	21	8878.27	21.7871	Q8IXH7;Q8IXH7-4;X6RLT1;H0UI80;Q8IXH7-3	Q8IXH7;Q8IXH7-4;X6RLT1;H0UI80	Negative elongation factor C/D	NELFCD;TH1L
25.6592		38	38	19	26.4	26.4	12.9	203370	0	323.31	6581800000	56	323.478	0.793808	H0Y2S9;H0Y7E2;H7C3G6;J3QRL2;K7EL39;J3QL44	H0Y2S9;H0Y7E2		MPRIP
32.2913		25	24	24	29.4	28.3	28.3	100690	0	46.216	21573000000	64	64802.2	159.023	Q01433;H0Y360;Q01433-2;Q01433-5;Q01433-3;Q01433-4;H0YCL9;E9PJF6;H0YF16;E9PIJ1	Q01433;H0Y360;Q01433-2;Q01433-5;Q01433-3;Q01433-4	AMP deaminase 2	AMPD2
30.4346		8	8	8	34.6	34.6	34.6	29634	0	21.958	7018600000	27	60794.7	149.189	O60762;Q5QPK2;H0Y368;Q5QPJ9	O60762;Q5QPK2;H0Y368;Q5QPJ9	Dolichol-phosphate mannosyltransferase subunit 1	DPM1
27.6246		18	1	1	44.8	5	5	59510	0	7.2868	206940000	2	4317.02	10.5939	H0Y3C5;P08631-4;P08631-3;H7BXG4;H7C5P9	H0Y3C5;P08631-4;P08631-3	Non-specific protein-tyrosine kinase;Tyrosine-protein kinase HCK	HCK
26.0098		11	11	11	10.6	10.6	10.6	129980	0	11.744	1108300000	15	645.329	1.58362	Q96EV2;H0Y3K4;H7C0H2;H7BXM6	Q96EV2;H0Y3K4	RNA-binding protein 33	RBM33
25.4335		3	3	3	3.2	3.2	3.2	104660	0.0047138	1.4843	152080000	6	537.539	1.31911	Q9BZQ6;H0Y498;Q9BZQ6-2	Q9BZQ6;H0Y498;Q9BZQ6-2	ER degradation-enhancing alpha-mannosidase-like protein 3	EDEM3
34.0006		18	17	17	42.6	41.1	41.1	55804	0	323.31	40122000000	121	382353	938.285	P12268;H0Y4R1;E7ETK5	P12268;H0Y4R1;E7ETK5	Inosine-5-monophosphate dehydrogenase 2	IMPDH2
22.358		4	4	4	13.6	13.6	13.6	37582	0	5.3452	284010000	6	177.579	0.435776	Q9UIL8;H0Y4X7;Q9UIL8-2;J3KR57;C9JWH0;B4DTX8;X6RH80;C9JQV2	Q9UIL8;H0Y4X7;Q9UIL8-2;J3KR57;C9JWH0;B4DTX8;X6RH80	PHD finger protein 11	PHF11
28.436		8	8	8	15.3	15.3	15.3	69548	0	46.379	2030800000	14	6482.5	15.9079	H0Y517;H7C1U3;Q5T0F9-2;Q5T0F9-3;Q5T0F9;Q5T0F9-4	H0Y517;H7C1U3;Q5T0F9-2;Q5T0F9-3;Q5T0F9	Coiled-coil and C2 domain-containing protein 1B	CC2D1B
30.4384		10	10	2	24.9	24.9	4.6	59090	0	96.9	8742400000	25	30568.8	75.0151	O95260;H0Y5C2;B4DK25	O95260;H0Y5C2;B4DK25	Arginyl-tRNA--protein transferase 1	ATE1
29.029		5	5	5	14.9	14.9	14.9	43222	0	13.233	676050000	8	15733.4	38.6094	Q9Y282;H0Y621;H0Y5K5;Q9Y282-3;Q9Y282-2;H0Y802;H0Y6Z0	Q9Y282;H0Y621;H0Y5K5;Q9Y282-3;Q9Y282-2	Endoplasmic reticulum-Golgi intermediate compartment protein 3	ERGIC3
26.4161		2	2	2	5.1	5.1	5.1	63954	0	4.5645	89543000	2	1738.17	4.26544	O95361;H0Y626;Q309B1;J3QKY5;I3L1X9;I3L3K9;K7ENN8;I3L2F3;B3KP96;O95361-2	O95361;H0Y626;Q309B1;J3QKY5;I3L1X9;I3L3K9;K7ENN8;I3L2F3;B3KP96;O95361-2	Tripartite motif-containing protein 16;Tripartite motif-containing protein 16-like protein	TRIM16;TRIM16L
28.3161		1	1	1	2	2	2	104660	0.0058526	1.3737	736010000	4	3964.2	9.72805	Q9H4I2;H0Y6F5;Q9H4I2-2	Q9H4I2;H0Y6F5;Q9H4I2-2	Zinc fingers and homeoboxes protein 3	ZHX3
30.1278		2	2	2	3.1	3.1	3.1	81924	0	5.1061	1593900000	5	17778.3	43.6276	Q02447;Q02447-5;H0Y6K5;H0Y7L6;Q02447-4;Q02447-3;Q02447-6;Q02447-2	Q02447;Q02447-5;H0Y6K5;H0Y7L6;Q02447-4;Q02447-3;Q02447-6;Q02447-2	Transcription factor Sp3	SP3
28.1282		2	2	2	11.1	11.1	11.1	29379	0.0010063	2.2158	293380000	2	12397.2	30.4224	Q8IXM6;H0Y6T6;Q8IXM6-2	Q8IXM6;H0Y6T6;Q8IXM6-2	Nurim	NRM
24.8507		1	1	1	1.8	1.8	1.8	55097	0.00058301	2.4118	54018000	2	681.708	1.6729	Q8WVP7;Q6UX01;H0YHZ2;H0Y6V6;Q6UX01-3;Q6UX01-4;Q6UX01-2;Q8WVP7-3	Q8WVP7;Q6UX01;H0YHZ2;H0Y6V6;Q6UX01-3;Q6UX01-4;Q6UX01-2;Q8WVP7-3	Limb region 1 protein homolog;Protein LMBR1L	LMBR1;LMBR1L
35.2177		5	5	2	18.5	18.5	9.1	29089	0	20.041	44023000000	20	1705230	4184.59	P08637;H0Y755;M9MML0;C9JC71	P08637;H0Y755;M9MML0	Low affinity immunoglobulin gamma Fc region receptor III-A	FCGR3A
37.0376		13	13	11	73.8	73.8	69.1	16837	0	323.31	395030000000	168	10401600	25525.2	P62158;H0Y7A7;E7ETZ0;E7EMB3;Q96HY3;G3V361;M0QZ52;F8WBR5;G3V479;G3V226	P62158;H0Y7A7;E7ETZ0;E7EMB3;Q96HY3;G3V361	Calmodulin	CALM1;CALM2
22.7897		5	4	4	8.3	6.2	6.2	83970	0	3.3476	314370000	6	107.202	0.263072	Q9P246;Q9P246-2;H0Y860;H7C5A5;Q9P246-3;R4GN82;R4GMP0;H7C5K2;R4GNC5;H7C5C6	Q9P246;Q9P246-2;H0Y860;H7C5A5;Q9P246-3	Stromal interaction molecule 2	STIM2
24.5935		4	3	3	2.5	1.6	1.6	197670	0.003672	1.5776	69267000	3	158.989	0.390155	Q5H9U9;H0Y8H0;Q5H9U9-2	Q5H9U9;H0Y8H0;Q5H9U9-2	Probable ATP-dependent RNA helicase DDX60-like	DDX60L
32.4252		17	17	2	47.6	47.6	5.9	47294	0	323.31	8466800000	32	151389	371.506	H0Y8W3;O43566-5;O43566-6;O43566-4	H0Y8W3;O43566-5;O43566-6	Regulator of G-protein signaling 14	RGS14
28.9217		5	5	5	32.8	32.8	32.8	19108	0	143.36	2993400000	10	33038.6	81.0761	O43598;H0Y8X4;O43598-2	O43598;H0Y8X4;O43598-2	2-deoxynucleoside 5-phosphate N-hydrolase 1	DNPH1
24.5874		3	3	3	6.4	6.4	6.4	48457	0.0011424	2.1493	123930000	3	645.845	1.58489	Q8IU60;H0Y9T5;Q8IU60-2	Q8IU60;H0Y9T5;Q8IU60-2	m7GpppN-mRNA hydrolase	DCP2
28.9096		1	1	1	11.2	11.2	11.2	17312	0	3.343	930980000	5	36161.4	88.7392	P63146;H0YA80;H0Y9V2	P63146;H0YA80;H0Y9V2	Ubiquitin-conjugating enzyme E2 B	UBE2B
27.5179		6	6	6	11.4	11.4	11.4	63001	0	33.196	1204800000	15	3786.95	9.2931	Q96LI5;H0Y9Z5;H0Y9C1;Q96LI5-2;D6RGK9;Q9ULM6;H0YA76	Q96LI5;H0Y9Z5;H0Y9C1;Q96LI5-2;D6RGK9;Q9ULM6	CCR4-NOT transcription complex subunit 6-like;CCR4-NOT transcription complex subunit 6	CNOT6L;CNOT6
24.6899		3	3	3	4	4	4	101150	0	3.7375	185730000	4	332.166	0.815128	P52824;H0YA20;D6RJB4;H0Y8Q7	P52824;H0YA20	Diacylglycerol kinase theta;Diacylglycerol kinase	DGKQ
28.2322		3	3	3	30	30	30	14365	0.0016911	2.0248	823050000	4	27249.7	66.8701	Q9H0N5;H0YA52	Q9H0N5;H0YA52	Pterin-4-alpha-carbinolamine dehydratase 2	PCBD2
25.9741		3	3	3	6.8	6.8	6.8	51727	0.00058815	2.5323	249130000	4	1581.91	3.88198	Q9HAD4;H0YAA3;D6RH33;D6R9E7;D6RB94;B4DK73;B4DHS8;D6RBY6;D6RE66;Q9HAD4-2;H0YAI6;D6RA22;D6RJA5	Q9HAD4;H0YAA3;D6RH33;D6R9E7;D6RB94;B4DK73;B4DHS8;D6RBY6;D6RE66;Q9HAD4-2	WD repeat-containing protein 41	WDR41
27.2692		3	3	3	14	14	14	19520	0.003012	1.6789	444610000	5	10287.1	25.2444	Q9H204;H0YAA8	Q9H204;H0YAA8	Mediator of RNA polymerase II transcription subunit 28	MED28
28.1193		6	5	5	9.2	7.7	7.7	71369	0	5.6112	561090000	5	5071.98	12.4465	P03952;H0YAC1;E9PBC5;P03951;P03951-2	P03952;H0YAC1;E9PBC5	Plasma kallikrein;Plasma kallikrein heavy chain;Plasma kallikrein light chain	KLKB1
25.0004		2	2	2	11.4	11.4	11.4	23930	0.0036745	1.583	405700000	3	1741.25	4.27298	O60238;H0YBC7;O60238-2;Q12983;F6RP06;A0A0J9YW18	O60238;H0YBC7;O60238-2;Q12983;F6RP06;A0A0J9YW18	BCL2/adenovirus E1B 19 kDa protein-interacting protein 3-like;BCL2/adenovirus E1B 19 kDa protein-interacting protein 3	BNIP3L;BNIP3
24.283		6	1	0	33.1	4	0	31170	0.0012779	2.0977	59967000	2	813.017	1.99513	H0YC42;E5RFR7;H0YC44;P55327-8;U3KQQ8	H0YC42;E5RFR7;H0YC44;P55327-8	Tumor protein D52	TPD52
34.1327		8	8	8	12	12	12	81537	0	78.328	55722000000	64	286774	703.738	P16070;P16070-12;H0YD13;P16070-18;P16070-14;P16070-13;P16070-11;P16070-10;P16070-16;P16070-8;P16070-17;P16070-6;P16070-4;P16070-3;P16070-7;P16070-5;H0Y2P0;H0YE40;H0YDW7;H0YCV9;H0Y5E4;P16070-15;P16070-9;E9PKC6;H0YDX6;H0YD17;J3KN83;Q86UZ1;P16070-19	P16070;P16070-12;H0YD13;P16070-18;P16070-14;P16070-13;P16070-11;P16070-10;P16070-16;P16070-8;P16070-17;P16070-6;P16070-4;P16070-3;P16070-7;P16070-5;H0Y2P0;H0YE40	CD44 antigen	CD44
28.6798		4	1	1	63.2	13.8	13.8	10180	0.0011432	2.1525	430020000	4	52440.9	128.689	H0YDH9	H0YDH9		MAPK3
31.1118		13	13	13	37.1	37.1	37.1	56878	0	249.46	8054900000	48	50648.5	124.29	P53041;H0YDU8;A8MU39	P53041;H0YDU8;A8MU39	Serine/threonine-protein phosphatase 5;Serine/threonine-protein phosphatase	PPP5C
24.1782		2	2	2	13.2	13.2	13.2	19536	0.00044776	2.726	159410000	2	1206.31	2.96026	Q9Y3D2;H0YE51	Q9Y3D2;H0YE51	Methionine-R-sulfoxide reductase B2, mitochondrial	MSRB2
24.8003		9	5	5	8.9	5.6	5.6	126470	0	7.4541	281010000	8	286.789	0.703774	Q14671;Q14671-4;Q14671-2;H0YEH2;Q5T1Z4;Q5T1Z8;Q14671-3;E9PR38;H0YDK8;H0YC97;H0YDQ6;H0YDC5	Q14671;Q14671-4;Q14671-2;H0YEH2;Q5T1Z4;Q5T1Z8;Q14671-3;E9PR38;H0YDK8	Pumilio homolog 1	PUM1
29.3331		7	7	7	31.6	31.6	31.6	28319	0	71.2	7187200000	24	29648.1	72.7558	Q9H8H3;H0YI09;F8VQX6	Q9H8H3;H0YI09;F8VQX6	Methyltransferase-like protein 7A	METTL7A
27.2232		2	2	2	4.6	4.6	4.6	64231	0.001277	2.0929	156670000	2	3028.1	7.4309	Q6J4K2;H0YI75;Q6J4K2-2	Q6J4K2;H0YI75;Q6J4K2-2	Sodium/potassium/calcium exchanger 6, mitochondrial	SLC8B1
30.9454		6	6	4	39.9	39.9	29.2	18606	0	11.783	8112600000	16	137970	338.576	H0YIV9;O43716;F8VRU3;J3KMY1	H0YIV9;O43716	Glutamyl-tRNA(Gln) amidotransferase subunit C, mitochondrial	GATC
26.1243		1	1	1	10.8	10.8	10.8	9715.7	0.0035432	1.5978	109100000	3	9346.68	22.9366	H0YJ03	H0YJ03		PSMA3
31.9186		5	5	5	33.6	33.6	33.6	15747	0	14.829	14123000000	18	320024	785.331	P46779;H0YKD8;P46779-2;P46779-3;H0YLP6;H0YMF4;P46779-4;P46779-5	P46779;H0YKD8;P46779-2;P46779-3;H0YLP6;H0YMF4;P46779-4;P46779-5	60S ribosomal protein L28	RPL28
28.2583		2	2	2	6.6	6.6	6.6	44876	0.00044917	2.7853	2872600000	6	8882.08	21.7964	Q96G23;Q5SZE2;Q5SZE3;H0YKH6;Q5SZE4;Q5SZE1;H0YNU7	Q96G23;Q5SZE2;Q5SZE3;H0YKH6;Q5SZE4;Q5SZE1;H0YNU7	Ceramide synthase 2	CERS2
24.3363		1	1	1	6.3	6.3	6.3	28017	0.00086982	2.3415	42078000	2	938.543	2.30316	O60637;H0YMH8;H0YKJ9;O60637-3;O60637-2	O60637;H0YMH8;H0YKJ9;O60637-3;O60637-2	Tetraspanin-3	TSPAN3
29.9214		6	1	1	49.2	13.3	13.3	19962	0	33.669	1111000000	3	63235.4	155.178	H0YKT8	H0YKT8	Proteasome subunit beta type	PSMA4
33.3362		7	7	2	31.4	31.4	6.5	29483	0	24.845	26275000000	28	456612	1120.52	P25789;H0YMZ1;H0YL69;H0YMA1;H0YN18;H0YMI6;P25789-2;H0YKS0;H0YLC2;H0YMV3;H0YLS6	P25789;H0YMZ1;H0YL69;H0YMA1;H0YN18;H0YMI6;P25789-2;H0YKS0;H0YLC2	Proteasome subunit alpha type-4;Proteasome subunit alpha type	PSMA4
33.659		5	5	5	33.1	33.1	33.1	14570	0	19.095	38699000000	26	1155650	2835.94	P37108;H0YLA2	P37108;H0YLA2	Signal recognition particle 14 kDa protein	SRP14
35.7984		3	3	1	46.5	46.5	18.3	8498.4	0	117.65	133970000000	94	8729470	21421.9	H0YLF3;F5H6I0	H0YLF3;F5H6I0		B2M
24.8073		15	7	7	6.7	3	3	274250	0	15.409	401160000	7	132.895	0.326122	O75179;H0YM23;O75179-7;O75179-2;O75179-6;O75179-4;H0YLQ3;O75179-3;O75179-5	O75179;H0YM23;O75179-7;O75179-2;O75179-6;O75179-4	Ankyrin repeat domain-containing protein 17	ANKRD17
29.1397		8	8	8	18.7	18.7	18.7	58896	0	17.869	1430500000	19	12467.4	30.5948	Q9Y6I4;Q6JHV3;H0YMI4;H0YLB7;H0YKU8;Q9Y6I4-2;H0YM72;H0YL81;H0YMP6	Q9Y6I4;Q6JHV3;H0YMI4;H0YLB7;H0YKU8;Q9Y6I4-2	Ubiquitin carboxyl-terminal hydrolase 3;Ubiquitin carboxyl-terminal hydrolase	USP3
28.8095		4	4	4	3	3	3	135870	0	6.7515	470470000	6	4298.71	10.5489	Q8TF62;H0YMP8;O43520;H0YM66;K7ERI0	Q8TF62;H0YMP8	Probable phospholipid-transporting ATPase IM;Phospholipid-transporting ATPase	ATP8B4
30.5991		3	3	1	38.1	38.1	13.1	9477.1	0	10.487	12574000000	33	213063	522.851	Q71UM5;H0YMV8;C9JLI6;C9J1C5	Q71UM5;H0YMV8;C9JLI6	40S ribosomal protein S27-like;40S ribosomal protein S27	RPS27L
29.5837		2	2	2	4.4	4.4	4.4	58143	0.0045884	1.5004	1207200000	6	17179.1	42.1572	Q8TCT8;H0YNA7	Q8TCT8;H0YNA7	Signal peptide peptidase-like 2A	SPPL2A
25.8097		11	2	2	58.7	4.2	4.2	23812	0.0081131	1.2165	258580000	4	3066.3	7.52462	H0YNJ8;H0YKU1	H0YNJ8;H0YKU1		TMOD3
28.8289		3	3	3	21.8	21.8	21.8	20329	0	97.43	3810700000	12	29118.4	71.4559	Q8N4P3;H0YNP9;Q8N4P3-2;H0YKT9	Q8N4P3;H0YNP9;Q8N4P3-2;H0YKT9	Guanosine-3,5-bis(diphosphate) 3-pyrophosphohydrolase MESH1	HDDC3
27.0001		4	4	4	3.6	3.6	3.6	114660	0	4.4209	242020000	6	1453.34	3.56646	Q7RTR2;H3BLT9;Q7RTR2-4;Q7RTR2-2;Q7RTR2-3	Q7RTR2;H3BLT9;Q7RTR2-4;Q7RTR2-2;Q7RTR2-3	Protein NLRC3	NLRC3
32.1151		9	9	9	35.7	35.7	35.7	39589	0	72.556	20217000000	34	145867	357.954	O43488;H3BLU7;Q8NHP1;H7C5H7;O95154	O43488;H3BLU7	Aflatoxin B1 aldehyde reductase member 2	AKR7A2
30.7417		11	11	9	20.3	20.3	17.7	74324	0	19.929	2808800000	23	29990.6	73.5964	Q96SB4;Q96SB4-3;H3BLV9;Q96SB4-4;Q9UPE1;H0Y932;H7C2I2;D6RBF8;D6RBM8;A8MPP7;A8MPY5;E7ETV6;Q9UPE1-2;Q9UPE1-3;Q9UPE1-4	Q96SB4;Q96SB4-3;H3BLV9;Q96SB4-4	SRSF protein kinase 1	SRPK1
28.1293		5	5	5	5.5	5.5	5.5	94957	0	3.7095	546750000	8	3838.47	9.41952	Q5T3F8;H3BLW6;Q5T3F8-3;H0YCP6;Q5T3F8-2;E9PNG1	Q5T3F8;H3BLW6;Q5T3F8-3;H0YCP6;Q5T3F8-2	CSC1-like protein 2	TMEM63B
34.8515		26	26	20	43.6	43.6	34.8	80272	0	136.58	102720000000	195	479416	1176.48	Q92841;H3BLZ8;Q92841-3;Q92841-1;Q92841-2;A0A0U1RQJ0	Q92841;H3BLZ8;Q92841-3;Q92841-1;Q92841-2	Probable ATP-dependent RNA helicase DDX17	DDX17
26.6414		6	6	6	11.4	11.4	11.4	70537	0	20.213	1315300000	12	1842.37	4.52113	Q9Y5A7;H3BM14;H3BM74;Q9Y5A7-2;C9J7X7;C9JRT6;F8WDB6;H7C5N1;H7C5E1;F8WDL9	Q9Y5A7;H3BM14;H3BM74;Q9Y5A7-2;C9J7X7;C9JRT6;F8WDB6	NEDD8 ultimate buster 1	NUB1
27.2433		1	1	1	7.5	7.5	7.5	33128	0.0023559	1.8089	158870000	1	5953.55	14.6099	Q9H8T0;H3BM79;Q9H8T0-2	Q9H8T0;H3BM79;Q9H8T0-2	AKT-interacting protein	AKTIP
29.1222		4	3	3	44.6	34.8	34.8	12323	0	9.3515	3549200000	11	58865.8	144.455	P56211;H3BMD8;H3BQ52;P56211-2;H3BTD3	P56211;H3BMD8;H3BQ52;P56211-2;H3BTD3	cAMP-regulated phosphoprotein 19	ARPP19
29.001		2	2	2	6.1	6.1	6.1	56629	0	6.7838	949950000	6	11777.7	28.9021	Q9H2V7;Q9H2V7-3;H3BMF4;Q9H2V7-2;H3BT44;H3BPT8;H3BPQ9;H3BR82;Q9H2V7-5;Q9H2V7-4	Q9H2V7;Q9H2V7-3;H3BMF4;Q9H2V7-2;H3BT44;H3BPT8;H3BPQ9;H3BR82;Q9H2V7-5;Q9H2V7-4	Protein spinster homolog 1	SPNS1
26.9226		3	3	3	3.2	3.2	3.2	110670	0.0027469	1.7139	218070000	4	1426.99	3.5018	Q6ZRI6;H3BMJ2;Q6ZRI6-2	Q6ZRI6;H3BMJ2;Q6ZRI6-2	Uncharacterized protein C15orf39	C15orf39
29.3243		4	4	4	13.8	13.8	13.8	34208	0	111.05	3953900000	21	24393.9	59.862	Q15287;H3BV80;H3BMS0;H3BMM9;H3BTC0;Q15287-3;Q15287-2;H3BPG5	Q15287;H3BV80;H3BMS0;H3BMM9;H3BTC0;Q15287-3;Q15287-2;H3BPG5	RNA-binding protein with serine-rich domain 1	RNPS1
24.3576		1	1	1	2.1	2.1	2.1	60422	0.0045934	1.5089	21496000	1	441.664	1.08383	Q96BT3;Q96BT3-2;H3BQ71;H3BMP6;H3BQS6;H3BN05;H3BTS2;H3BQJ0;I3L4F8;H3BUW2;H3BTR4;Q96BT3-3	Q96BT3;Q96BT3-2;H3BQ71;H3BMP6;H3BQS6;H3BN05;H3BTS2;H3BQJ0;I3L4F8;H3BUW2;H3BTR4;Q96BT3-3	Centromere protein T	CENPT
28.3029		15	15	15	13.7	13.7	13.7	200610	0	80.094	1263700000	20	2049.22	5.02874	P49815;P49815-3;P49815-4;H3BMQ0;P49815-5;P49815-2;P49815-7;P49815-6;H3BQK4;P49815-8;Q5HYF7	P49815;P49815-3;P49815-4;H3BMQ0;P49815-5;P49815-2;P49815-7;P49815-6	Tuberin	TSC2
25.5802		4	4	4	19.7	19.7	19.7	28912	0	16.361	791180000	6	2154.07	5.28605	Q9GZU8;H3BQQ6;H3BTI2;H3BTP8;H3BSY6;H3BP64;H3BUL4;H3BMX9;Q6P4H7;H3BSF0;H3BN22;H3BPH9;H3BPF9;H3BU93	Q9GZU8;H3BQQ6;H3BTI2;H3BTP8;H3BSY6;H3BP64;H3BUL4;H3BMX9;Q6P4H7;H3BSF0;H3BN22	Protein FAM192A	FAM192A;NIP30
33.1186		26	24	24	23.6	21.4	21.4	127830	0	56.6	15353000000	69	90572.4	222.263	P20702;H3BN02;Q13349	P20702;H3BN02	Integrin alpha-X	ITGAX
26.603		1	1	1	11	11	11	19743	0	3.427	101930000	1	6409.41	15.7285	Q9UL45;H3BPR6;H3BU57;H3BN13;H3BST1;Q9UL45-2	Q9UL45;H3BPR6;H3BU57;H3BN13;H3BST1;Q9UL45-2	Biogenesis of lysosome-related organelles complex 1 subunit 6	BLOC1S6
26.3989		4	3	3	9.8	8.3	8.3	51546	0	18.574	517090000	6	2131.07	5.22961	Q96K21;Q96K21-3;H3BN64;H3BRM1;H3BRF9;Q96K21-2;Q96K21-4;H3BUW6	Q96K21;Q96K21-3;H3BN64;H3BRM1;H3BRF9;Q96K21-2;Q96K21-4;H3BUW6	Abscission/NoCut checkpoint regulator	ZFYVE19
30.9133		5	5	2	20.7	20.7	7.6	27168	0	10.868	25903000000	25	92409.5	226.771	H3BN98;I3L246;Q15041;H3BPJ2;Q15041-2;H3BV27;H3BT37;I3L303;Q15041-3	H3BN98;I3L246		RPS15A
25.4308		4	4	4	12.6	12.6	12.6	56438	0	32.365	567720000	6	994.911	2.44149	P80404;H3BRN4;H3BNQ7;H3BRJ1;H3BMJ9;H3BRT1;H3BPW8	P80404;H3BRN4;H3BNQ7	4-aminobutyrate aminotransferase, mitochondrial	ABAT
33.9489		11	11	11	23.1	23.1	23.1	60702	0	190.68	23070000000	48	339127	832.211	P06865;H3BS10;H3BP20;H3BU85;H3BTD4;P06865-2;A0A087WUJ7	P06865;H3BS10;H3BP20	Beta-hexosaminidase subunit alpha;Beta-hexosaminidase	HEXA
26.4707		4	4	4	25.8	25.8	25.8	24277	0	6.9319	502700000	5	4755.57	11.6701	Q99807;H3BP28;Q99807-2;H3BSZ3;H3BTN8;I3L1T0;H3BS11	Q99807;H3BP28;Q99807-2;H3BSZ3;H3BTN8;I3L1T0	5-demethoxyubiquinone hydroxylase, mitochondrial	COQ7
30.4493		12	12	12	37.6	37.6	37.6	46655	0	24.081	7206500000	31	39011.7	95.7338	P34949;H3BPB8;H3BMZ9;H3BPP3;H3BP57;H3BT48;H3BUZ9;P34949-2;H3BPM5;F5GX71;H3BNY8;H3BT46;H3BPU7;H3BU66;H3BQX0;H3BN01;B4DYB8;H3BUG1	P34949;H3BPB8;H3BMZ9;H3BPP3;H3BP57;H3BT48;H3BUZ9;P34949-2;H3BPM5;F5GX71;H3BNY8;H3BT46;H3BPU7;H3BU66;H3BQX0;H3BN01	Mannose-6-phosphate isomerase	MPI
28.4285		6	4	4	14.3	9.9	9.9	53425	0	31	7352000000	19	8394.92	20.601	P35637;H3BPE7;P35637-2;H3BNZ4	P35637;H3BPE7;P35637-2	RNA-binding protein FUS	FUS
29.4165		8	8	8	45.9	45.9	45.9	20776	0	19.388	6861700000	28	42816.8	105.071	O96000;H3BPJ9;H3BV16;O96000-2	O96000;H3BPJ9;H3BV16;O96000-2	NADH dehydrogenase [ubiquinone] 1 beta subcomplex subunit 10	NDUFB10
24.2534		3	3	3	6.2	6.2	6.2	67218	0	7.3665	365910000	5	369.361	0.906405	Q8N554;H3BPT7;H3BTT0;Q8N554-2;H3BPJ6;H3BTK0	Q8N554;H3BPT7;H3BTT0;Q8N554-2;H3BPJ6	Zinc finger protein 276	ZNF276
29.184		190	189	1	31.5	31.4	0.2	861070	0	323.31	47234000000	318	879.31	2.15781	H3BQK9;H3BPE1;E9PNZ4;E9PLY0;H0YD69;H0Y314;H0Y4F5;H0Y6T5;E9PS75;H0Y7I1;B4DQX9	H3BQK9;H3BPE1		MACF1
31.1242		1	1	1	37.9	37.9	37.9	3269.8	0.002479	1.7377	2394000000	5	888622	2180.66	H3BRD1	H3BRD1		UBE2I
25.9545		3	3	3	13.3	13.3	13.3	33382	0	20.146	307770000	6	2418.3	5.93446	O14562;H3BRL3;H3BUM8	O14562;H3BRL3;H3BUM8	Ubiquitin domain-containing protein UBFD1	UBFD1
27.815		5	5	5	14.1	14.1	14.1	51017	0	10.171	783460000	9	5746	14.1006	Q96GQ5;H3BSM7;H3BR29;Q96GQ5-2;I3L2V0;H3BTA0;H3BS97	Q96GQ5;H3BSM7;H3BR29	RUS1 family protein C16orf58	C16orf58
30.5251		8	8	8	31.8	31.8	31.8	26754	0	13.006	4323400000	24	71696.3	175.941	Q8N9N7;H3BSW0	Q8N9N7;H3BSW0	Leucine-rich repeat-containing protein 57	LRRC57
26.2556		1	1	1	21.1	21.1	21.1	6066.1	0.0034116	1.6177	80114000	1	16395.6	40.2345	H3BTH4	H3BTH4		ADPGK
32.0178		8	8	8	19.7	19.7	19.7	55919	0	35.568	4348400000	19	96538.2	236.903	Q9H0B8;H3BTI0;Q9H0B8-2;Q9H0B8-3;H3BSZ9;J3QKP2;Q9H0B8-5;Q9H0B8-4	Q9H0B8;H3BTI0;Q9H0B8-2;Q9H0B8-3	Cysteine-rich secretory protein LCCL domain-containing 2	CRISPLD2
28.9515		3	3	1	14	14	2	40147	0	7.4819	1051800000	4	16053.2	39.3941	H3BVI4;Q96S06-2	H3BVI4;Q96S06-2	Lipase maturation factor;Lipase maturation factor 1	LMF1
26.8769		2	2	2	20.5	20.5	20.5	13918	0.0004451	2.6494	3354400000	5	10992.7	26.9758	O95166;H6UMI1;Q9H0R8;I3L3J4;F5GZY7;Q9H0R8-2	O95166;H6UMI1;Q9H0R8;I3L3J4;F5GZY7;Q9H0R8-2	Gamma-aminobutyric acid receptor-associated protein;Gamma-aminobutyric acid receptor-associated protein-like 1	GABARAP;GABARAPL1
37.2773		12	12	12	60.8	60.8	60.8	24010	0	323.31	184040000000	154	8612080	21133.9	P28676;H7BXD5;H7C2Z6;C9JIZ3;C9JWQ8;C9JV47	P28676;H7BXD5;H7C2Z6;C9JIZ3	Grancalcin	GCA
28.1882		12	12	12	15.4	15.4	15.4	94584	0	35.816	1758900000	20	4014.4	9.85124	H7BXF4;Q9NXE4-6;Q9NXE4-2;Q9NXE4;H7C1Q6;B1PBA3;Q9NXE4-3;Q9NXE4-4;Q9NXE4-10;Q9NXE4-8;Q9NXE4-9;Q9NXE4-7;Q9NXE4-5;H7C0W5;H7C2J2;H7C235;H7C2E2;F8WEQ5	H7BXF4;Q9NXE4-6;Q9NXE4-2;Q9NXE4;H7C1Q6;B1PBA3;Q9NXE4-3;Q9NXE4-4;Q9NXE4-10;Q9NXE4-8;Q9NXE4-9;Q9NXE4-7;Q9NXE4-5;H7C0W5	Sphingomyelin phosphodiesterase 4	SMPD4
27.8267		10	10	10	9.8	9.8	9.8	110320	0	9.5004	2173700000	21	2678.82	6.57376	Q9H0E3;H7BXF5;Q9H0E3-3;Q9H0E3-2	Q9H0E3;H7BXF5;Q9H0E3-3;Q9H0E3-2	Histone deacetylase complex subunit SAP130	SAP130
31.2758		26	26	26	40.7	40.7	40.7	98008	0	323.31	29191000000	88	32932.5	80.8155	H7BXI1;A0FGR8-2;A0FGR8-6;A0FGR8;A0A087WXU3;A0FGR8-4;A0FGR8-5	H7BXI1;A0FGR8-2;A0FGR8-6;A0FGR8;A0A087WXU3;A0FGR8-4	Extended synaptotagmin-2	ESYT2
25.7236		25	25	25	24.6	24.6	24.6	133940	0	86.468	3631100000	36	513.551	1.26024	Q7L2E3;Q7L2E3-2;H7BXY3;Q7L2E3-3	Q7L2E3;Q7L2E3-2;H7BXY3;Q7L2E3-3	Putative ATP-dependent RNA helicase DHX30	DHX30
28.0516		2	2	2	2.1	2.1	2.1	109560	0.0048446	1.4771	428580000	4	3152.46	7.73608	H7BY63;Q8NB25-4;Q8NB25-2;Q8NB25;E7EQ67;A0A087X2A7;Q8NB25-3	H7BY63;Q8NB25-4;Q8NB25-2;Q8NB25;E7EQ67;A0A087X2A7;Q8NB25-3	Protein FAM184A	FAM184A
29.7575		9	9	9	19.4	19.4	19.4	60896	0	72.506	2893800000	25	18503.5	45.4072	Q9BVL2;Q5JRG1;H7BYF2;Q9BVL2-2;Q9BVL2-3	Q9BVL2;Q5JRG1;H7BYF2;Q9BVL2-2;Q9BVL2-3	Nucleoporin p58/p45	NUPL1
26.6326		3	3	3	8.9	8.9	8.9	47330	0	6.8462	595550000	5	2728.93	6.69674	P48730;P48730-2;H7BYT1;P49674;B0QY36;B0QY35;B0QY34;J3KRM8;B4DLF1;J3QQI9;H0Y645	P48730;P48730-2;H7BYT1;P49674;B0QY36;B0QY35;B0QY34	Casein kinase I isoform delta;Casein kinase I isoform epsilon	CSNK1D;CSNK1E
29.7579		16	3	0	51.6	13.7	0	28747	0	33.981	41371000000	23	39207.1	96.2135	H7BYY1;F5H7S3;B7Z596;P09493-2;H0YL42;H0YK20	H7BYY1;F5H7S3;B7Z596;P09493-2		TPM1
32.5721		6	1	1	50.4	11.4	11.4	13519	0	4.8648	24966000000	16	586354	1438.9	H7BZJ3	H7BZJ3		PDIA3
25.3387		3	3	3	10.4	10.4	10.4	33947	0	6.8428	477040000	4	1551.82	3.80813	H7BZW1;P57076;H7C2R6;F8VZ95;Q8TDR4;C9JX57;J3KTL9;D3DSE6;C9J818	H7BZW1;P57076;H7C2R6;F8VZ95	UPF0769 protein C21orf59	C21orf59
26.9181		4	4	4	5.4	5.4	5.4	85638	0.0004491	2.7847	207200000	4	1838.3	4.51114	Q6P2H3;H7BZW2;Q6P2H3-4;Q6P2H3-2;Q6P2H3-3	Q6P2H3;H7BZW2;Q6P2H3-4;Q6P2H3-2	Centrosomal protein of 85 kDa	CEP85
24.6349		2	2	2	12.5	12.5	12.5	30472	0	4.0266	447070000	3	1061.38	2.6046	O60828;H7C053;O60828-5;O60828-4;O60828-2	O60828;H7C053;O60828-5;O60828-4;O60828-2	Polyglutamine-binding protein 1	PQBP1
23.8001		1	1	1	2.2	2.2	2.2	47583	0.0077377	1.2303	14606000	1	381.074	0.935146	P20749;H7C0A2	P20749;H7C0A2	B-cell lymphoma 3 protein	BCL3
26.4442		2	2	2	7.4	7.4	7.4	27082	0.0024804	1.741	961580000	3	4185.41	10.2709	Q9BSR8;H7C0D5	Q9BSR8;H7C0D5	Protein YIPF4	YIPF4
25.6348		13	13	13	36.6	36.6	36.6	50925	0	95.595	3492700000	17	1270.07	3.11672	O75312;H7C0E5;H7BZM7;H7C449	O75312;H7C0E5;H7BZM7	Zinc finger protein ZPR1	ZPR1
26.3328		3	3	3	7.3	7.3	7.3	50126	0	22.541	609530000	8	2093.3	5.1369	Q92685;H7C0X4;C9J7S5;Q92685-2;F8WF93;H7BZZ2;F8WE30	Q92685;H7C0X4;C9J7S5;Q92685-2	Dol-P-Man:Man(5)GlcNAc(2)-PP-Dol alpha-1,3-mannosyltransferase	ALG3
25.0062		3	3	3	6.5	6.5	6.5	56338	0	5.663	416370000	7	742.604	1.82234	Q9C035;H7C134;Q9C035-6;Q9C035-5;Q9C035-4;Q9C035-3;Q9C035-2;E7EQQ5	Q9C035;H7C134;Q9C035-6;Q9C035-5;Q9C035-4;Q9C035-3;Q9C035-2;E7EQQ5	Tripartite motif-containing protein 5	TRIM5
24.9546		24	1	1	85.4	5	5	39001	0.0012762	2.0863	32516000	1	1035.02	2.53993	H7C144	H7C144		ACTN4
26.0166		7	3	3	11.6	4.9	4.9	73051	0.00086931	2.3364	180250000	4	1153.64	2.83101	P04049;H7C155;P04049-2	P04049;H7C155;P04049-2	RAF proto-oncogene serine/threonine-protein kinase	RAF1
29.2784		3	3	2	2.2	2.2	1.7	144570	0	12.078	651160000	4	5591.63	13.7217	Q6ZMQ8;H7C175;Q6ZMQ8-3;Q6ZMQ8-2	Q6ZMQ8;H7C175;Q6ZMQ8-3	Serine/threonine-protein kinase LMTK1	AATK
25.8691		1	1	1	10.1	10.1	10.1	18733	0	60.66	705280000	3	4061.67	9.96725	P61966;H7C1E4	P61966;H7C1E4	AP-1 complex subunit sigma-1A	AP1S1
27.9789		4	4	4	17	17	17	37013	0	6.3231	1153700000	10	8872.91	21.7739	Q9H147;H7C1M5;H7C1J2;F2Z2A4;H0Y501	Q9H147;H7C1M5;H7C1J2;F2Z2A4	Deoxynucleotidyltransferase terminal-interacting protein 1	DNTTIP1
27.5027		2	2	2	24.6	24.6	24.6	13289	0	36.604	1641500000	8	17765.6	43.5963	O15155;H7C1N3;C9JTT8;Q68DU7;O15155-2	O15155;H7C1N3;C9JTT8;Q68DU7;O15155-2	BET1 homolog	BET1;DKFZp781C0425
30.8685		8	8	5	43.1	43.1	30.2	29090	0	30.376	5063100000	18	83662.4	205.306	H7C1Z7;Q9GZU7-3;Q9GZU7-2;Q9GZU7;H7C270;H7C3E0	H7C1Z7;Q9GZU7-3;Q9GZU7-2;Q9GZU7;H7C270	Carboxy-terminal domain RNA polymerase II polypeptide A small phosphatase 1	CTDSP1
24.4935		2	2	2	4.6	4.6	4.6	79754	0	4.3618	23620000	2	367.669	0.902251	Q9H0V1;H7C268;Q9H0V1-2	Q9H0V1;H7C268;Q9H0V1-2	Transmembrane protein 168	TMEM168
24.0866		4	4	4	10.9	10.9	10.9	29426	0.00015363	3.2152	1091600000	4	751.595	1.8444	Q9UMY1;H7C2B1;Q9UMY1-2	Q9UMY1;H7C2B1;Q9UMY1-2	Nucleolar protein 7	NOL7
22.5963		4	1	1	37.8	8	8	20619	0	89.68	2843400000	10	381.779	0.936878	H7C2F2;A8MQT7;P14209-2	H7C2F2;A8MQT7;P14209-2	CD99 antigen	CD99
25.5235		7	7	7	26.1	26.1	26.1	34852	0	19.816	2102100000	19	1718.02	4.21598	Q99848;H7C2Q8	Q99848;H7C2Q8	Probable rRNA-processing protein EBP2	EBNA1BP2
25.1197		6	5	5	22.2	19.7	19.7	33310	0	10.317	5901400000	10	1358.74	3.33431	Q9BPW8;H7C2U6;F8WCR5;C9JDV8	Q9BPW8;H7C2U6;F8WCR5	Protein NipSnap homolog 1	NIPSNAP1
28.0073		7	2	2	39.5	5.8	5.8	21690	0.0048478	1.4815	314650000	3	15442.3	37.895	H7C4N2	H7C4N2		PLS3
28.6823		5	5	5	17.6	17.6	17.6	35914	0	9.7153	1711200000	10	14890.2	36.5402	O14734;H7C5A7;E9PJN0;E9PRD4	O14734;H7C5A7;E9PJN0	Acyl-coenzyme A thioesterase 8	ACOT8
27.4223		5	2	2	44.6	22	22	19035	0	5.6965	391140000	8	11730.3	28.786	H7C5D9;C9JYK0;A0A087X197	H7C5D9;C9JYK0		LRCH4
29.8381		6	6	6	21	21	21	27598	0	10.725	4819100000	14	43173.2	105.946	Q2TAA2;H7C5G1;Q2TAA2-2;C9JE02;C9JDY4;C9J5J2	Q2TAA2;H7C5G1;Q2TAA2-2;C9JE02	Isoamyl acetate-hydrolyzing esterase 1 homolog	IAH1
23.6823		1	1	1	1.9	1.9	1.9	93045	0.0079843	1.2186	13461000	1	179.603	0.440742	O15394;H9KV31	O15394;H9KV31	Neural cell adhesion molecule 2	NCAM2
28.1232		2	1	1	13.7	5.2	5.2	23833	0.0004461	2.6772	393660000	5	15229.4	37.3727	H9KV32	H9KV32		CD200R1
30.4391		8	8	8	18.4	18.4	18.4	55154	0	28.319	2725200000	29	32766	80.4072	P05155;H9KV48;P05155-2;P05155-3;E9PGN7;H0YCA1;CON__P50448	P05155;H9KV48;P05155-2;P05155-3;E9PGN7	Plasma protease C1 inhibitor	SERPING1
29.7373		54	1	0	73.2	1.2	0	94825	0.0072483	1.2782	4115100000	5	11717.1	28.7535	H9KV75;H7C5W8;G3V2W4;H0YJW3;H0YJ11;G3V2E8	H9KV75		ACTN1
23.5291		3	3	3	1.5	1.5	1.5	314520	0	3.5725	25111000	2	47.78	0.117251	O15417;H9KVB4;O15417-2;H7C3U5	O15417;H9KVB4;O15417-2	Trinucleotide repeat-containing gene 18 protein	TNRC18
31.4729		7	4	3	22.7	11.6	8.6	42208	0	15.625	12449000000	11	87661.5	215.119	I3L0A0;Q13404;Q13404-7;Q13404-2;Q13404-1;G3V2F7;Q13404-8;E5RIF1;D6RG00;A0A0A0MSL3;Q13404-6	I3L0A0;Q13404;Q13404-7;Q13404-2;Q13404-1;G3V2F7;Q13404-8	Ubiquitin-conjugating enzyme E2 variant 1	TMEM189-UBE2V1;UBE2V1
30.7784		12	12	12	25.9	25.9	25.9	53974	0	40.092	10131000000	40	42360.7	103.952	Q9NUU7;I3L0H8;Q9UMR2;F6QDS0;H3BQK0;Q9UMR2-2;Q9UMR2-4;I3L352;Q9UMR2-3;Q9NUU7-2;H3BTB3;H3BN59;H3BMQ5;J3QRH0;H3BSL8	Q9NUU7;I3L0H8;Q9UMR2;F6QDS0;H3BQK0;Q9UMR2-2;Q9UMR2-4;I3L352;Q9UMR2-3;Q9NUU7-2	ATP-dependent RNA helicase DDX19A;ATP-dependent RNA helicase DDX19B	DDX19A;DDX19B
34.5545		33	33	3	53.1	53.1	6	82593	0	323.31	49847000000	146	379245	930.66	P46459;I3L0N3;I3L0L3;I3L2G1;K7EQD6;I3L338;I3L4Q9	P46459;I3L0N3	Vesicle-fusing ATPase	NSF
25.5371		3	3	3	12.7	12.7	12.7	28377	0	4.0567	402090000	4	2130.07	5.22714	O95476;I3L1D9;I3L3K5;I3L4B2;I3L0X6;I3L4W0;I3L2R5	O95476;I3L1D9;I3L3K5;I3L4B2;I3L0X6	CTD nuclear envelope phosphatase 1	CTDNEP1
26.6756		1	1	1	8.3	8.3	8.3	23468	0	46.386	203570000	4	5670.31	13.9148	Q8WUZ0;I3L1Q2;Q8WUZ0-2	Q8WUZ0;I3L1Q2;Q8WUZ0-2	B-cell CLL/lymphoma 7 protein family member C	BCL7C
29.7905		4	4	4	34.3	34.3	34.3	14563	0	11.877	2726300000	15	79161	194.259	Q96CP2;I3L1Y9;I3L4I0;Q4VC44;I3L0R3;I3L231;Q4VC44-2;Q4VC44-3	Q96CP2;I3L1Y9;I3L4I0	FLYWCH family member 2	FLYWCH2
27.6238		2	1	1	60	28.3	28.3	6569.5	0.00059014	2.5756	565110000	3	39083.1	95.9092	I3L1Z9	I3L1Z9		ANKFY1
31.0875		2	2	2	9.7	9.7	9.7	26638	0	3.968	8271200000	17	106342	260.961	O75352;J3QS48;I3L295;J3KTK8;J3QQZ4;J3KT75;J3QW43;J3QRD5;O75352-2;J3KSI4;I3L405;I3L261;I3L1D2;I3L4E0	O75352;J3QS48;I3L295;J3KTK8;J3QQZ4;J3KT75;J3QW43;J3QRD5;O75352-2;J3KSI4;I3L405;I3L261;I3L1D2;I3L4E0	Mannose-P-dolichol utilization defect 1 protein	MPDU1
24.4829		6	6	6	7.4	7.4	7.4	120040	0	5.4896	351450000	8	242.488	0.595061	P57678;I3L2C7;I3L4A4;I3L399;E7EN12;I3L4M4	P57678;I3L2C7	Gem-associated protein 4	GEMIN4
34.5922		8	8	8	48.1	48.1	48.1	16832	0	171.83	102780000000	122	1910260	4687.74	P63241;I3L397;I3L504;P63241-2;Q9GZV4;Q6IS14;F8WCJ1;C9J7B5;C9J4W5	P63241;I3L397;I3L504;P63241-2;Q9GZV4;Q6IS14;F8WCJ1;C9J7B5;C9J4W5	Eukaryotic translation initiation factor 5A-1;Eukaryotic translation initiation factor 5A;Eukaryotic translation initiation factor 5A-2;Eukaryotic translation initiation factor 5A-1-like	EIF5A;EIF5A2;EIF5AL1
26.6828		7	1	1	33.3	6.7	6.7	17517	0	77.248	993730000	10	7634.94	18.736	I3L3D5	I3L3D5		PFN1
24.2481		1	1	1	48.8	48.8	48.8	4497	0	35.789	146460000	3	5500.8	13.4989	I3L468	I3L468		ITGAL
26.1753		21	1	1	78.4	5	5	26877	0.0024746	1.7224	75777000	1	3500.14	8.58928	I3L4N8	I3L4N8		ACTG1
28.4423		13	13	13	10.5	10.5	10.5	171590	0	54.665	1910700000	20	2638.89	6.47577	P33527;I3L4X2;P33527-9;A0A0A0MS99;P33527-4;P33527-2;P33527-3;P33527-6;P33527-7;P33527-5;P33527-8	P33527;I3L4X2;P33527-9;A0A0A0MS99;P33527-4;P33527-2;P33527-3;P33527-6;P33527-7;P33527-5;P33527-8	Multidrug resistance-associated protein 1	ABCC1
27.0856		4	4	4	10.4	10.4	10.4	36688	0.00044444	2.6317	351200000	5	4819.21	11.8262	Q13227;I3L4X7;Q13227-2;I3L3Y9	Q13227;I3L4X7;Q13227-2;I3L3Y9	G protein pathway suppressor 2	GPS2
27.7805		8	8	8	7.6	7.6	7.6	132790	0	34.67	1222500000	15	2155.4	5.28932	Q9Y2K7;I3VM54;Q9Y2K7-5;Q9Y2K7-4;Q9Y2K7-2;Q9Y2K7-3	Q9Y2K7;I3VM54;Q9Y2K7-5;Q9Y2K7-4;Q9Y2K7-2	Lysine-specific demethylase 2A	KDM2A
29.3749		13	13	13	21.7	21.7	21.7	83541	0	323.31	3081600000	27	10345.9	25.3887	Q99567;J3KMX1;I3L4K7;I3L245	Q99567;J3KMX1	Nuclear pore complex protein Nup88	NUP88
24.966		6	6	6	5.1	5.1	5.1	134320	0	6.5568	557170000	8	302.904	0.74332	Q9H0H0;J3KMZ7;J3KRH0	Q9H0H0;J3KMZ7	Integrator complex subunit 2	INTS2
31.3896		38	38	38	28.1	28.1	28.1	204290	0	77.867	11897000000	94	17096.1	41.9536	Q5VYK3;J3KN16;R4GMY1;F6XAQ5;R4GMY3	Q5VYK3;J3KN16	Proteasome-associated protein ECM29 homolog	ECM29;KIAA0368
25.9049		5	3	3	12	7.7	7.7	53027	0	9.689	450400000	8	1470.88	3.60952	Q9UKL0;J3KN32;H0YNY4	Q9UKL0;J3KN32	REST corepressor 1	RCOR1
30.0419		32	32	1	34.6	34.6	1.7	139440	0	323.31	10135000000	80	9841.5	24.1508	Q5JPE7;P69849;J3KN36;Q5JPE7-2;Q5JPE7-3;A0A087WTD5	Q5JPE7;P69849;J3KN36;Q5JPE7-2;Q5JPE7-3	Nodal modulator 2;Nodal modulator 3	NOMO2;NOMO3
26.6481		5	5	3	13.4	13.4	7	36017	0	180.83	1048400000	9	3625.04	8.89578	Q12982;J3KN59;Q12982-2	Q12982;J3KN59;Q12982-2	BCL2/adenovirus E1B 19 kDa protein-interacting protein 2	BNIP2
26.0523		4	4	3	4.2	4.2	3.5	128710	0	4.6776	137680000	5	671.17	1.64704	Q0IIM8;J3KN75;H0Y552;D6RFZ2;Q0IIM8-2	Q0IIM8;J3KN75;H0Y552	TBC1 domain family member 8B	TBC1D8B
38.7832		11	11	11	49.4	49.4	49.4	19301	0	122.6	488270000000	163	30426200	74665.2	P49913;J3KNB4	P49913;J3KNB4	Cathelicidin antimicrobial peptide;Antibacterial protein FALL-39;Antibacterial protein LL-37	CAMP
26.9861		2	2	2	7.4	7.4	7.4	41513	0	3.9219	246420000	3	3975.28	9.75526	P52655;J3KNC0	P52655;J3KNC0	Transcription initiation factor IIA subunit 1;Transcription initiation factor IIA alpha chain;Transcription initiation factor IIA beta chain	GTF2A1
30.8919		9	9	9	33.3	33.3	33.3	27086	0	17.259	17679000000	28	91323.6	224.106	J3KNF4;O14618;E9PP76;E9PK03	J3KNF4;O14618;E9PP76	Copper chaperone for superoxide dismutase;Superoxide dismutase [Cu-Zn]	CCS
24.3598		16	15	15	51.8	47.4	47.4	41970	0	96.619	16124000000	45	636.816	1.56273	Q8WYJ6;J3KNL2;Q8WYJ6-2;I3L2M1	Q8WYJ6;J3KNL2	Septin-1	2019-09-01
31.0434		10	10	10	30.8	30.8	30.8	46442	0	46.36	3583500000	32	59158.8	145.174	P15735;J3KNN3;P15735-2;H3BP07;H3BTW6;H3BTI9;H3BN16	P15735;J3KNN3;P15735-2;H3BP07;H3BTW6	Phosphorylase b kinase gamma catalytic chain, liver/testis isoform	PHKG2
27.2371		10	10	10	20.3	20.3	20.3	69837	0	26.045	808280000	14	2812.05	6.9007	Q9UJV9;J3KNN5;H0Y8L8;D6RGI7;D6RD33;H0YA06	Q9UJV9;J3KNN5	Probable ATP-dependent RNA helicase DDX41	DDX41
25.8153		10	10	10	19.1	19.1	19.1	67304	0	48.101	1027300000	18	1089.09	2.6726	Q7Z569;J3KNN7;Q7Z569-2	Q7Z569;J3KNN7;Q7Z569-2	BRCA1-associated protein	BRAP
28.4741		5	5	5	6	6	6	92192	0	3.7284	595360000	10	5020.9	12.3212	Q9NPR2;J3KNP4;Q9NPR2-2;H0YMZ3;H0YMR1;H0YLN3;H0YMD6;H0YN49	Q9NPR2;J3KNP4;Q9NPR2-2	Semaphorin-4B	SEMA4B
30.6529		17	17	17	17.2	17.2	17.2	138450	0	80.985	2712800000	32	15138.6	37.1498	Q9UPW5;J3KNS1;Q9UPW5-2;Q9UPW5-3	Q9UPW5;J3KNS1;Q9UPW5-2;Q9UPW5-3	Cytosolic carboxypeptidase 1	AGTPBP1
27.6355		5	5	5	2.2	2.2	2.2	304810	0	6.6026	356610000	5	849.192	2.0839	O60281;J3KNV1;O60281-2	O60281;J3KNV1;O60281-2	Zinc finger protein 292	ZNF292
33.2577		7	7	7	30.8	30.8	30.8	25476	0	35.123	41876000000	41	500459	1228.12	Q01130;J3KP15;J3QL05;Q01130-2;Q9BRL6;Q9BRL6-2	Q01130;J3KP15;J3QL05;Q01130-2	Serine/arginine-rich splicing factor 2	SRSF2
25.8288		8	8	8	17.8	17.8	17.8	68295	0	132.69	935690000	11	1083.39	2.65863	J3KP75;O75167;O75167-2;O75167-5;O75167-4;H9KVA6;F5H858;F6TH74	J3KP75;O75167;O75167-2;O75167-5;O75167-4	Phosphatase and actin regulator;Phosphatase and actin regulator 2	PHACTR2
33.3303		3	3	3	13.5	13.5	13.5	27630	0	248.22	10800000000	13	485257	1190.81	P54108;J3KPA1;P54108-2;P54108-3;I3L0A1	P54108;J3KPA1;P54108-2;P54108-3;I3L0A1	Cysteine-rich secretory protein 3	CRISP3
32.9796		18	17	1	44.9	43.3	5.1	59599	0	130.99	17586000000	69	176420	432.931	P08631;J3KPD6;P08631-2	P08631;J3KPD6;P08631-2	Tyrosine-protein kinase HCK;Non-specific protein-tyrosine kinase	HCK
25.5853		24	24	24	6.2	6.2	6.2	484350	0	49.278	1451800000	29	129.04	0.316663	J3KPF0;F8VWT9;Q9Y4D8;Q9Y4D8-4;Q9Y4D8-2;Q9Y4D8-5;Q9Y4D8-3;F8VU57;V9GYT9	J3KPF0;F8VWT9;Q9Y4D8;Q9Y4D8-4	Probable E3 ubiquitin-protein ligase HECTD4	HECTD4
32.7826		14	14	14	40.1	40.1	40.1	47591	0	323.31	13938000000	44	192724	472.941	O43586;J3KPG6;O43586-2;H0YKY3;H0YLX8;H0YLW8;B4E1Z9;H0YLI2;H0YLM9;H0YNS1;H0YKF1	O43586;J3KPG6;O43586-2;H0YKY3;H0YLX8;H0YLW8	Proline-serine-threonine phosphatase-interacting protein 1	PSTPIP1
29.4253		8	8	8	21.8	21.8	21.8	51466	0	143.45	4840900000	26	17389.9	42.6743	O95232;J3KPP4;D6RDI2;D6RHH0;U3KQT3;H0YBV7;H0YAR4;H0YA81	O95232;J3KPP4	Luc7-like protein 3	LUC7L3
27.1552		7	7	7	22.1	22.1	22.1	41818	0	9.7944	917120000	12	4437.01	10.8883	Q9NXW2;J3KPS0;Q9NXW2-2;V9GYN7;V9GY70	Q9NXW2;J3KPS0;Q9NXW2-2;V9GYN7	DnaJ homolog subfamily B member 12	DNAJB12
27.1331		6	6	6	19.7	19.7	19.7	42321	0	10.372	1049100000	13	4317.69	10.5955	Q9H4I3;J3KPT4;Q9H4I3-2	Q9H4I3;J3KPT4;Q9H4I3-2	TraB domain-containing protein	TRABD
33.3147		15	15	15	54.2	54.2	54.2	33296	0	323.31	41447000000	72	398355	977.555	Q99623;J3KPX7;F5GY37;Q99623-2;F5GWA7;F5H3X6;F5H2D2;F5H0C5;U3KPZ5	Q99623;J3KPX7;F5GY37;Q99623-2;F5GWA7;F5H3X6	Prohibitin-2	PHB2
32.3325		17	17	17	46.2	46.2	46.2	44743	0	245.29	28893000000	82	150057	368.237	Q9NTK5;J3KQ32;Q9NTK5-3;Q9NTK5-2;C9JCJ9;C9JTK6	Q9NTK5;J3KQ32;Q9NTK5-3;Q9NTK5-2	Obg-like ATPase 1	OLA1
26.3019		4	4	4	5.1	5.1	5.1	130830	0	3.8518	99043000	4	784.999	1.92637	O95759;J3KQ40;O95759-2	O95759;J3KQ40;O95759-2	TBC1 domain family member 8	TBC1D8
26.6206		2	2	2	23.5	23.5	23.5	19193	0	69.391	501130000	3	6673.93	16.3777	Q9Y3E5;J3KQ48	Q9Y3E5;J3KQ48	Peptidyl-tRNA hydrolase 2, mitochondrial	PTRH2
29.0237		6	6	6	15.4	15.4	15.4	48915	0	15.303	2778200000	16	13851.5	33.9913	J3KQL8;Q9BQE5;E9PM95;B0QYK8	J3KQL8;Q9BQE5	Apolipoprotein L2	APOL2
27.7287		6	6	6	38.6	38.6	38.6	19181	0	42.331	2021600000	9	14395.7	35.3267	Q8WUD4;J3KR35;C9JUN5;S4R331	Q8WUD4;J3KR35	Coiled-coil domain-containing protein 12	CCDC12
34.0341		13	13	13	58.7	58.7	58.7	31284	0	298.22	49629000000	82	698068	1713.04	Q96FW1;J3KR44;F5H6Q1;F5GYN4;F5GYJ8;F5H3F0;Q96FW1-2	Q96FW1;J3KR44;F5H6Q1;F5GYN4;F5GYJ8;F5H3F0	Ubiquitin thioesterase OTUB1	OTUB1
30.5548		8	8	8	26.7	26.7	26.7	40529	0	118.06	3389800000	23	48314.5	118.563	P35236;P35236-3;P35236-2;J3KR55;H7C5I3;E9PE54;E7EUM0;F8WF66;C9IYI6;C9JBA9;H7C4T8;REV__O75330-4;REV__O75330-2;REV__O75330;REV__O75330-3	P35236;P35236-3;P35236-2;J3KR55;H7C5I3;E9PE54;E7EUM0	Tyrosine-protein phosphatase non-receptor type 7	PTPN7
28.5917		8	8	8	13.7	13.7	13.7	72668	0	116.12	1073000000	14	6911.28	16.9601	P49848;P49848-3;J3KR72;P49848-2;C9JFL8;C9JTY6;C9J088;C9JIS2;E5RHA1;C9JHQ8;E5RKA5;F8WEJ7;C9J7C4	P49848;P49848-3;J3KR72;P49848-2;C9JFL8;C9JTY6	Transcription initiation factor TFIID subunit 6	TAF6
29.0155		17	17	15	18.2	18.2	15.6	132600	0	129.44	3524200000	32	5080.67	12.4679	Q9BTW9;J3KR97;Q9BTW9-4;Q9BTW9-5;I3L439;A0A0J9YWI5;A0A0J9YVR1;I3L0V3;I3L163;I3L4D2;I3L3H4;I3L131;I3L143;I3L500;I3L120;A0A0J9YXU4;A0A0J9YVU1;Q9BTW9-3;I3L1L0;A0A0J9YYG2;Q9BTW9-2	Q9BTW9;J3KR97;Q9BTW9-4;Q9BTW9-5	Tubulin-specific chaperone D	TBCD
28.3927		21	21	21	7.1	7.1	7.1	410500	0	58.547	983270000	29	1065.77	2.61538	Q96Q15;J3KRA9;Q96Q15-2;Q96Q15-3;Q96Q15-4;H3BQN7;I3L144;E9PNP6;I3L400;I3L0W2;Q6P435;H3BPS6;A0A087WXM7	Q96Q15;J3KRA9;Q96Q15-2;Q96Q15-3;Q96Q15-4	Serine/threonine-protein kinase SMG1	SMG1
27.1674		7	7	7	42.8	42.8	42.8	23382	0	37.934	2422100000	17	8002.89	19.6389	Q8TCD5;J3KRC4;J3KSX6;Q8TCD5-2;J3QQX8;J3KSY6;J3KSF0	Q8TCD5;J3KRC4;J3KSX6;Q8TCD5-2	5(3)-deoxyribonucleotidase, cytosolic type	NT5C
28.9418		7	3	3	13.4	6.9	6.9	70897	0	6.7482	794260000	7	9029.18	22.1574	Q99759;Q99759-2;J3KRN4;J3QRB6	Q99759;Q99759-2;J3KRN4;J3QRB6	Mitogen-activated protein kinase kinase kinase 3	MAP3K3
26.6034		5	5	5	2.8	2.8	2.8	219650	0	8.5725	147190000	5	576.272	1.41416	Q9HCD6;J3KRP9;Q9HCD6-2;Q9HCD6-3;Q9HCD6-4;J3QQY7;J3KTM5;A0A087WUE1	Q9HCD6;J3KRP9;Q9HCD6-2;Q9HCD6-3;Q9HCD6-4	Protein TANC2	TANC2
31.6811		5	4	4	30.3	21.6	21.6	21418	0	323.31	5878100000	17	199578	489.76	P83916;J3KS05;B5MD17;K7ELA4;C9JWS9	P83916;J3KS05;B5MD17;K7ELA4	Chromobox protein homolog 1	CBX1
31.3672		8	8	8	35.7	35.7	35.7	25913	0	48.533	8692100000	34	132706	325.658	Q7Z4W1;J3KS22;J3QS36;J3QS45;J3KRZ4;J3KSZ5;J3QL34	Q7Z4W1;J3KS22;J3QS36;J3QS45;J3KRZ4;J3KSZ5;J3QL34	L-xylulose reductase	DCXR
28.4849		3	3	3	12.1	12.1	12.1	32335	0	52.62	879680000	11	14422.9	35.3934	Q8TDQ1;J3KS52;Q8TDQ1-6;Q8TDQ1-3;Q8TDQ1-4;Q8TDQ1-2;Q8TDQ1-5	Q8TDQ1;J3KS52;Q8TDQ1-6;Q8TDQ1-3;Q8TDQ1-4;Q8TDQ1-2;Q8TDQ1-5	CMRF35-like molecule 1	CD300LF
31.0485		5	5	5	29.4	29.4	29.4	20774	0	7.0383	4164300000	17	132721	325.693	Q9BQA9;J3QRG5;J3KSJ5;Q9BQA9-2;J3KTF4;J3QKS6;J3QRZ2;J3QLB7;J3QQQ4;J3QKZ6;H0Y2X1;J3KTI1;J3KSB6;J3KS78;J3QS53	Q9BQA9;J3QRG5;J3KSJ5;Q9BQA9-2;J3KTF4;J3QKS6;J3QRZ2;J3QLB7	Uncharacterized protein C17orf62	C17orf62
28.1996		6	6	6	8.1	8.1	8.1	97346	0	12.871	544400000	11	3931.36	9.64746	Q8WYR1;J3KSW1;Q8WYR1-2;J3KT66;X6R3K3	Q8WYR1;J3KSW1;Q8WYR1-2	Phosphoinositide 3-kinase regulatory subunit 5	PIK3R5
26.9482		2	2	2	5.2	5.2	5.2	67128	0	4.1182	229870000	3	2394.57	5.87623	Q68DK7;J3QQY0;J3KSZ8;Q68DK7-2	Q68DK7;J3QQY0;J3KSZ8;Q68DK7-2	Male-specific lethal 1 homolog	MSL1
27.181		5	5	5	13.8	13.8	13.8	48423	0	9.2188	460750000	6	3901.02	9.57301	Q96IG2;J3KTA1;Q96IG2-2;Q9UKC9;J3QKL3	Q96IG2;J3KTA1;Q96IG2-2	F-box/LRR-repeat protein 20	FBXL20
30.1112		4	4	4	16.8	16.8	16.8	23466	0	4.5266	11326000000	31	61358.3	150.572	P84098;J3QR09;J3KTE4;J3QL15	P84098;J3QR09;J3KTE4	60S ribosomal protein L19;Ribosomal protein L19	RPL19
33.6427		14	14	13	46.4	46.4	43.5	27744	0	55.668	79930000000	101	600096	1472.62	Q07955;J3KTL2;Q07955-3;Q07955-2;J3KSR8;J3QQV5;J3KSW7	Q07955;J3KTL2;Q07955-3;Q07955-2;J3KSR8	Serine/arginine-rich splicing factor 1	SRSF1
28.005		7	7	7	23.3	23.3	23.3	33814	0	5.5812	3673600000	13	9889.31	24.2682	O75880;J3QL56;J3QR42	O75880;J3QL56	Protein SCO1 homolog, mitochondrial	SCO1
30.2055		6	6	6	21.4	21.4	21.4	46596	0	41.002	1820100000	23	32986.5	80.9482	Q96FV2;J3QL71;Q96FV2-2;J3QRJ1;J3KT79;J3QR84;J3QQM9;J3KS57	Q96FV2;J3QL71;Q96FV2-2;J3QRJ1;J3KT79;J3QR84	Secernin-2	SCRN2
27.0466		5	5	2	6.9	6.9	2.7	87660	0	6.5709	513720000	13	1963.15	4.81753	Q86UE8;Q86UE8-3;J3QLK5;Q86UE8-2;J3KRK0;J3KT82;J3QS44;B3KRP1	Q86UE8;Q86UE8-3;J3QLK5;Q86UE8-2;J3KRK0	Serine/threonine-protein kinase tousled-like 2	TLK2
27.7407		3	3	3	7.2	7.2	7.2	50501	0.00015274	3.1382	445930000	7	5513.41	13.5298	Q14849;J3QLM1;Q14849-2;Q14849-3;C9J555	Q14849;J3QLM1;Q14849-2;Q14849-3	StAR-related lipid transfer protein 3	STARD3
26.4562		3	3	3	17.1	17.1	17.1	33117	0	48.04	1162600000	12	3451.33	8.46949	P02686;P02686-2;J3QQK6;P02686-4;P02686-3;P02686-5;J3KT34;F5H7N4;F8WEU6;E9PNZ1;E9PMR5;H0YF02;E9PKX9;H0YEA2;J3QL64;J3KS94;J3QKL5;A8MZH3;H7BYR8;P02686-6;E9PLU9;E9PLQ9;E9PSE2;E9PQE7;E9PJ72	P02686;P02686-2;J3QQK6;P02686-4;P02686-3;P02686-5;J3KT34;F5H7N4;F8WEU6;E9PNZ1;E9PMR5;H0YF02;E9PKX9;H0YEA2;J3QL64;J3KS94;J3QKL5;A8MZH3;H7BYR8;P02686-6	Myelin basic protein	MBP
30.1725		6	6	6	55.1	55.1	55.1	14070	0	113.82	9234200000	32	106772	262.016	Q9BT23;J3QQM5;J3KRR0;J3QL69	Q9BT23;J3QQM5;J3KRR0;J3QL69	LIM domain-containing protein 2	LIMD2
32.4441		7	7	1	38.6	38.6	6.2	17258	0	36.996	32654000000	58	420337	1031.5	P61254;J3QRI7;J3QQQ9;J3QQV1;J3QRC4;J3KTJ8;J3KSS0	P61254;J3QRI7;J3QQQ9;J3QQV1;J3QRC4;J3KTJ8	60S ribosomal protein L26	RPL26
26.4472		8	8	8	13.1	13.1	13.1	83054	0	15.455	569720000	12	1367.59	3.35604	Q15022;J3QQW9	Q15022;J3QQW9	Polycomb protein SUZ12	SUZ12
25.0174		4	4	4	5.6	5.6	5.6	84699	0	6.4186	352520000	6	497.788	1.22156	Q96MU7;Q96MU7-2;J3QR07	Q96MU7;Q96MU7-2;J3QR07	YTH domain-containing protein 1	YTHDC1
36.6064		10	10	4	62.2	62.2	29.1	19779	0	323.31	354300000000	207	6566590	16114.3	O14950;P19105;J3QRS3;J3KTJ1	O14950;P19105;J3QRS3;J3KTJ1	Myosin regulatory light chain 12B;Myosin regulatory light chain 12A	MYL12B;MYL12A
25.5933		7	1	1	19	4.6	4.6	50750	0	8.0183	84723000	2	1238.37	3.03893	O43670;J3QRS9;X6R4W8;O43670-4;O43670-3;J3KS31;J3QS27;J3KTL1;J3KRB6;J3KRW6;H0Y3M2	O43670;J3QRS9;X6R4W8;O43670-4;O43670-3;J3KS31	BUB3-interacting and GLEBS motif-containing protein ZNF207	ZNF207
22.7978		5	5	5	15.3	15.3	15.3	30654	0	9.9056	5020700000	13	295.309	0.724682	P13598;J3QRT5;J3QQR8;J3QQX6;J3QRQ1;J3QKR4	P13598;J3QRT5;J3QQR8;J3QQX6;J3QRQ1	Intercellular adhesion molecule 2	ICAM2
27.1299		9	9	8	17.9	17.9	16.5	56931	0	14.922	1798400000	22	3202.46	7.85877	Q14119;J3QSH4;J9JIC7;Q9HBE1;Q9HBE1-4;Q9HBE1-2;Q9HBE1-3	Q14119;J3QSH4;J9JIC7	Vascular endothelial zinc finger 1	VEZF1
28.3853		11	11	11	26.9	26.9	26.9	54972	0	21.79	9079200000	31	7917.94	19.4304	O76021;J3QSV6;I3L3C4;I3L3U9;I3L234;O76021-2;I3L1A3	O76021;J3QSV6;I3L3C4;I3L3U9	Ribosomal L1 domain-containing protein 1	RSL1D1
31.2109		8	8	8	30.2	30.2	30.2	37154	0	137.13	9870200000	46	83049.6	203.802	O43684;J3QT28;O43684-2;J3QSX4	O43684;J3QT28;O43684-2;J3QSX4	Mitotic checkpoint protein BUB3	BUB3
30.0882		5	5	5	14.2	14.2	14.2	38778	0	6.6187	2311600000	9	36541.1	89.6711	Q99933;J3QTA2;Q99933-4;Q99933-3;Q99933-2;A0A0U1RR89;C9JYK5	Q99933;J3QTA2;Q99933-4;Q99933-3;Q99933-2	BAG family molecular chaperone regulator 1	BAG1
27.4147		8	8	8	24	24	24	44621	0	14.957	816310000	11	4977.93	12.2157	Q9HAS0;J9JIC5;J3KRR1;J3QKQ1;K7ERX0;K7EIQ2;K7EII1	Q9HAS0;J9JIC5;J3KRR1	Protein Njmu-R1	C17orf75
30.9681		4	4	4	24.5	24.5	24.5	21175	0	33.236	5581700000	11	123148	302.203	Q9UM00;J9JIE6;Q9UM00-2;J3QQY2;J3KS45;J3KTQ7	Q9UM00;J9JIE6;Q9UM00-2;J3QQY2;J3KS45	Transmembrane and coiled-coil domain-containing protein 1	TMCO1
32.2364		30	30	20	35	35	24.9	102300	0	141.36	16028000000	74	61402.7	150.681	Q13620-1;Q13620;K4DI93;Q13620-3;A6NE76	Q13620-1;Q13620;K4DI93;Q13620-3	Cullin-4B	CUL4B
26.8754		4	3	3	25.1	19.9	19.9	23338	0	7.6941	828990000	8	6548.75	16.0705	Q9BRJ7;K7EIN2;K7ENA3;W4VSQ8;Q9BRJ7-2	Q9BRJ7;K7EIN2;K7ENA3;W4VSQ8;Q9BRJ7-2	Protein syndesmos	NUDT16L1
27.4569		10	10	10	28.3	28.3	28.3	60438	0	58.577	1132800000	15	3784.04	9.28595	Q13485;K7EIU8;K7ES96;K7EIJ2;K7ENG8;K7EL18;K7EL15;K7ENG1;A0A087WUF3	Q13485;K7EIU8;K7ES96;K7EIJ2;K7ENG8	Mothers against decapentaplegic homolog 4;Mothers against decapentaplegic homolog	SMAD4
27.3137		3	3	3	15.7	15.7	15.7	28114	0	4.7267	618840000	5	7366.39	18.077	O60499;K7ELY2;X6R2W0;K7EIY4;Q5U8S2;K7EJ05;K7EPP9;K7EQ84;O60499-2	O60499;K7ELY2;X6R2W0;K7EIY4;Q5U8S2;K7EJ05;K7EPP9	Syntaxin-10	STX10
27.9157		5	5	5	19.3	19.3	19.3	35584	0	177.44	1313900000	7	8833.61	21.6775	Q9BV68;Q9BV68-2;K7EIY6;U3KQF4	Q9BV68;Q9BV68-2;K7EIY6;U3KQF4	E3 ubiquitin-protein ligase RNF126	RNF126
22.9863		19	1	1	40.4	2.5	2.5	55091	0.00072738	2.3986	8309100	1	187.242	0.459487	K7EJE6	K7EJE6		FMNL1
30.6253		23	23	23	41.4	41.4	41.4	93296	0	302.12	16751000000	69	22039.7	54.0849	K7EJE8;K7EKE6;P36776;P36776-2;P36776-3;K7ER27;K7ERR6;K7ER56;K7EQF8	K7EJE8;K7EKE6;P36776;P36776-2;P36776-3	Lon protease homolog, mitochondrial	LONP1
29.3505		12	2	2	71.4	18.7	18.7	21430	0	5.652	1659400000	11	39654	97.31	K7EJH8	K7EJH8		ACTN4
38.326	+	11	11	2	58.1	58.1	28.7	15328	0	160.1	672080000000	121	27908400	68486.5	P84243;K7EK07;Q16695;K7EMV3;B4DEB1;K7ES00;Q6NXT2;K7EP01	P84243;K7EK07;Q16695;K7EMV3;B4DEB1;K7ES00;Q6NXT2	Histone H3.3;Histone H3;Histone H3.1t;Histone H3.3C	H3F3A;H3F3B;HIST3H3;H3F3C
28.7422		8	8	8	31.9	31.9	31.9	43383	0	55.446	4975900000	21	12849.2	31.5316	Q96EP5;K7EQ55;K7EK33;K7EQ02;Q96EP5-2	Q96EP5;K7EQ55;K7EK33;K7EQ02;Q96EP5-2	DAZ-associated protein 1	DAZAP1
33.5809		22	22	7	31.7	31.7	10.2	90646	0	113.98	34724000000	79	175974	431.838	P42229;K7EK35;P42229-2;C9JVV6;K7EIF9;K7EM17	P42229;K7EK35;P42229-2	Signal transducer and activator of transcription 5A;Signal transducer and activator of transcription	STAT5A
27.204		3	3	3	13.7	13.7	13.7	26386	0.00072579	2.3602	273150000	4	7273.86	17.8499	Q9NP99;K7EKM5;Q9NP99-3;Q9NP99-2	Q9NP99;K7EKM5;Q9NP99-3;Q9NP99-2	Triggering receptor expressed on myeloid cells 1	TREM1
29.7		2	2	2	32	32	32	14523	0	313.02	1787700000	5	74552.8	182.951	P36954;K7EKS1	P36954;K7EKS1	DNA-directed RNA polymerase II subunit RPB9	POLR2I
25.6295		5	1	1	34.8	7.6	7.6	21003	0	5.0072	125300000	2	3068.19	7.52927	K7EL68	K7EL68		CDC37
24.8623		2	2	2	11.3	11.3	11.3	21701	0	10.308	1612100000	4	1744.76	4.2816	Q3MHD2;K7ELG9;Q3MHD2-2	Q3MHD2;K7ELG9;Q3MHD2-2	Protein LSM12 homolog	LSM12
27.5385		2	2	2	1.5	1.5	1.5	83196	0.00015218	3.0576	268220000	4	2908.89	7.13836	Q6ZPD9;K7ELH8	Q6ZPD9;K7ELH8	Probable C-mannosyltransferase DPY19L3	DPY19L3
34.4028		14	14	1	33.1	33.1	3.6	60192	0	240.34	78515000000	121	468451	1149.57	K7ELL7;P14314;K7EPW7;K7EKX1;K7EJ70;K7EIP3	K7ELL7;P14314	Glucosidase 2 subunit beta	PRKCSH
31.1564		3	3	3	20.1	20.1	20.1	21198	0	6.7925	2841100000	15	140168	343.97	Q6UW68;K7ELQ9;K7ER05;K7EJQ9;K7EM09;K7EMV9;K7EPR0	Q6UW68;K7ELQ9;K7ER05;K7EJQ9	Transmembrane protein 205	TMEM205
31.8748		3	3	3	11.6	11.6	11.6	24810	0	3.8893	5848500000	9	197051	483.558	O43760;K7ELS8;O43760-2;K7ELD9;K7ENG9	O43760;K7ELS8;O43760-2;K7ELD9;K7ENG9	Synaptogyrin-2	SYNGR2
28.6735		4	4	4	10.7	10.7	10.7	46578	0	11.559	1773300000	14	11411.3	28.003	Q96EE3-1;Q96EE3;K7ELV2;K7ENI5;K7EP88;K7EPZ5	Q96EE3-1;Q96EE3;K7ELV2;K7ENI5;K7EP88	Nucleoporin SEH1	SEH1L
31.4394		5	5	2	74.3	74.3	26.5	12732	0	202.77	16702000000	23	283938	696.779	P41567;K7EM18;K7EQP2	P41567;K7EM18	Eukaryotic translation initiation factor 1	EIF1
29.5141		13	1	1	91.7	7.5	7.5	14522	0.0099806	1.1262	1981600000	6	65545	160.846	K7EM38;F8WCH0	K7EM38		ACTG1
23.5889		4	4	4	10.3	10.3	10.3	59263	0	14.35	2500400000	11	264.303	0.648593	O75298;K7EMR7;O75298-3;O75298-2;Q7RTN0	O75298;K7EMR7;O75298-3;O75298-2;Q7RTN0	Reticulon-2;Reticulon	RTN2
26.0705		2	2	2	5.3	5.3	5.3	39580	0.0011443	2.1593	1454000000	4	2210.27	5.42396	O00115;K7ENE5;O00115-2	O00115;K7ENE5;O00115-2	Deoxyribonuclease-2-alpha	DNASE2
29.9496		10	10	10	21.5	21.5	21.5	74974	0	17.95	2208500000	20	17169.4	42.1333	Q96DM3;K7ENL9;A0A087WZD4;K7EIS6;K7EL80;K7EQJ3;K7EQ65	Q96DM3;K7ENL9;A0A087WZD4	Uncharacterized protein C18orf8	C18orf8
25.7271		8	1	1	40.4	5.5	5.5	31650	0	4.5766	55544000	1	2178.67	5.34642	K7ENQ8;K7ERV8;K7ENH6;K7EKA2;K7EJN5	K7ENQ8;K7ERV8		CYTH1
27.265		2	2	2	26.1	26.1	26.1	13403	0	8.7111	971450000	7	14938.5	36.6588	Q96FH0;K7ENY0;Q96FH0-2	Q96FH0;K7ENY0;Q96FH0-2	Protein MEF2BNB	MEF2BNB
25.9166		2	1	1	39.3	14.3	14.3	10177	0	13.787	63341000	1	7726.7	18.9612	K7EP08	K7EP08		STAT3
28.6185		7	7	7	15	15	15	50413	0	323.31	2100800000	14	10148.4	24.9041	Q9BTD8;K7EP90;Q9BTD8-4;Q9BTD8-2;Q9BTD8-3;K7ER08;K7EQ03;K7EML2	Q9BTD8;K7EP90;Q9BTD8-4;Q9BTD8-2;Q9BTD8-3;K7ER08;K7EQ03	RNA-binding protein 42	RBM42
27.4994		7	1	1	47	5.4	5.4	20940	0.00015156	3.0085	302320000	2	11248.3	27.6032	K7EQB6	K7EQB6		LIG3
26.3246		3	3	3	7.9	7.9	7.9	42924	0	6.3452	470890000	8	2430.73	5.96495	Q9NXS2;K7EQG1;Q9NXS2-3	Q9NXS2;K7EQG1;Q9NXS2-3	Glutaminyl-peptide cyclotransferase-like protein	QPCTL
28.5999		11	1	1	46.3	4.8	4.8	25441	0	29.19	1074200000	3	19852.2	48.7168	K7ER90;K7EL60;K7ERL8;K7ENH0	K7ER90		EIF3G
28.5208		6	6	6	39.9	39.9	39.9	27033	0	19.139	1435100000	14	17686.5	43.4024	P00746;K7ERG9	P00746;K7ERG9	Complement factor D	CFD
32.4525		2	2	2	23.4	23.4	23.4	8647	0.00015195	3.0345	13468000000	13	843804	2070.68	K7ERI9;P02654;K7EKP1;K7EJI9;K7ELM9;K7EPF9	K7ERI9;P02654;K7EKP1;K7EJI9;K7ELM9;K7EPF9	Apolipoprotein C-I;Truncated apolipoprotein C-I	APOC1
24.8937		4	4	4	15	15	15	32254	0.001145	2.167	154260000	3	1199.77	2.9442	Q9GZN7;K7ERP1;K7EMJ5;K7EPS3;K7EL91;K7EID1;K7EJ96	Q9GZN7;K7ERP1;K7EMJ5;K7EPS3;K7EL91	Protein rogdi homolog	ROGDI
26.1229		3	3	3	26.5	26.5	26.5	12179	0	151	780150000	5	7448.8	18.2792	O43914;O43914-2;X6RGC9;K7ES93;O43914-3	O43914;O43914-2;X6RGC9;K7ES93;O43914-3	TYRO protein tyrosine kinase-binding protein	TYROBP
24.2125		3	3	3	30.4	30.4	30.4	5826.8	0.0011445	2.1597	1587600000	7	4141.64	10.1635	K7ESE5;Q9UNZ5;A0A0A0MQS3	K7ESE5;Q9UNZ5;A0A0A0MQS3	Leydig cell tumor 10 kDa protein homolog	C19orf53
24.1226		1	1	1	6.1	6.1	6.1	38734	0	7.7403	108660000	2	585.405	1.43657	Q9BUM1;K7ESE6	Q9BUM1;K7ESE6	Glucose-6-phosphatase 3	G6PC3
30.5332		10	10	10	39.8	39.8	39.8	29506	0	46.131	5248200000	35	65379.6	160.44	P61289;K9J957;P61289-3;P61289-2;B3KQ25;K7ESG5;K7ENH2;A0A087WTV2;K7EMD0;K7EPX6;K7EKR3;B7Z8D3	P61289;K9J957;P61289-3;P61289-2;B3KQ25;K7ESG5;K7ENH2;A0A087WTV2	Proteasome activator complex subunit 3	PSME3
28.6503		5	5	5	45.6	45.6	45.6	11133	0	34.345	4936100000	10	46980.6	115.289	L0R6Q1	L0R6Q1		SLC35A4
25.8226		13	13	13	33.6	33.6	33.6	58282	0	35.429	3285300000	17	1264.11	3.10211	Q9NP81;M0QWZ7;Q9NP81-2;M0R2C6;M0R259;B4DJM9;M0R1C0;M0R2H5;M0QX29	Q9NP81;M0QWZ7;Q9NP81-2;M0R2C6;M0R259	Serine--tRNA ligase, mitochondrial	SARS2
26.2939		3	1	1	52.2	26.1	26.1	8152.2	0	5.6788	196000000	3	12528.6	30.7448	M0QX69	M0QX69		UBE2M
28.8257		3	3	3	4.7	4.7	4.7	77412	0	5.5468	641070000	5	7629.72	18.7232	Q86XR2;M0QX95;M0QZV9;M0QXK3;M0R0E0;Q86XR2-5;Q86XR2-4;Q86XR2-3;Q86XR2-2;M0R0A8;Q86XR2-7;Q86XR2-6	Q86XR2;M0QX95;M0QZV9;M0QXK3;M0R0E0;Q86XR2-5;Q86XR2-4;Q86XR2-3;Q86XR2-2;M0R0A8;Q86XR2-7	Niban-like protein 2	FAM129C
32.4898		13	13	13	43.8	43.8	43.8	36923	0	279.85	22792000000	59	202785	497.631	M0QXB4;O14579;O14579-2;O14579-3;M0R061	M0QXB4;O14579;O14579-2;O14579-3	Coatomer subunit epsilon	COPE
23.3695		3	3	3	22.3	22.3	22.3	20480	0	53.342	428230000	6	656.914	1.61205	Q96B54;M0QXZ5	Q96B54;M0QXZ5	Zinc finger protein 428	ZNF428
30.0549		11	11	11	23.4	23.4	23.4	57076	0	17.911	3688300000	28	24260.9	59.5357	Q96T60;M0QYH2;M0R3C8;A0A0D9SFL2;Q96T60-2;M0QYI1;A0A0D9SEV0;M0R000;A0A0D9SFD6;A0A1B0GU66;M0QX49;A0A1B0GVJ3	Q96T60;M0QYH2;M0R3C8;A0A0D9SFL2;Q96T60-2;M0QYI1	Bifunctional polynucleotide phosphatase/kinase;Polynucleotide 3-phosphatase;Polynucleotide 5-hydroxyl-kinase	PNKP
32.8566		3	3	3	19.7	19.7	19.7	18795	0	6.7212	16945000000	15	513688	1260.58	Q969H8;M0QYN0;M0QXF7	Q969H8;M0QYN0;M0QXF7	Myeloid-derived growth factor	MYDGF
28.2348		4	4	4	17.1	17.1	17.1	47219	0	201.59	1391100000	10	8304.64	20.3794	Q14653;M0QYT9;M0R0X9;M0QXC8;M0R205;M0QZB8;M0QZB7;Q14653-4;M0R0R8;Q14653-3;Q14653-2;M0QX56;M0R3C2	Q14653;M0QYT9;M0R0X9;M0QXC8;M0R205;M0QZB8;M0QZB7;Q14653-4;M0R0R8;Q14653-3;Q14653-2	Interferon regulatory factor 3	IRF3
30.5813		4	4	4	21.5	21.5	21.5	18929	0	4.107	2773200000	11	105362	258.555	M0QYZ2;P53680;M0R0N4;M0QZ21;X6R390;P53680-2	M0QYZ2;P53680;M0R0N4;M0QZ21;X6R390;P53680-2	AP-2 complex subunit sigma	AP2S1
25.8638		3	3	3	5.9	5.9	5.9	89734	0.00045079	2.846	1478500000	4	844.792	2.0731	M0QZ12;Q96CP6;Q96CP6-2;Q96CP6-3	M0QZ12;Q96CP6;Q96CP6-2;Q96CP6-3	GRAM domain-containing protein 1A	GRAMD1A
26.1874		1	1	1	6.4	6.4	6.4	20756	0.0011388	2.1284	161330000	3	4570.74	11.2165	Q8TAC2;M0QZL8;Q8TAC2-2	Q8TAC2;M0QZL8;Q8TAC2-2	Josephin-2	JOSD2
34.3956		36	36	36	40.7	40.7	40.7	108320	0	323.31	43131000000	134	259017	635.623	M0QZR4;Q92888;Q92888-3;Q92888-2;Q92888-4;M0QYC1;M0R2C7;M0QYS3;M0QZH8;M0QXV6;M0R3H5;REV__Q9BZR6;REV__H7C0V4;REV__H7C215	M0QZR4;Q92888;Q92888-3;Q92888-2;Q92888-4;M0QYC1	Rho guanine nucleotide exchange factor 1	ARHGEF1
30.8798		6	6	6	34.8	34.8	34.8	22876	0	33.542	22441000000	16	107224	263.125	P46782;M0R0F0;M0R0R2;M0QZN2	P46782;M0R0F0;M0R0R2;M0QZN2	40S ribosomal protein S5;40S ribosomal protein S5, N-terminally processed	RPS5
25.3536		2	2	2	4.6	4.6	4.6	50973	0.005731	1.3882	59134000	3	1044.22	2.5625	P55055;M0R0K3;M0R1V8;M0QYE6;M0R2F9;P55055-2	P55055;M0R0K3;M0R1V8;M0QYE6;M0R2F9;P55055-2	Oxysterols receptor LXR-beta	NR1H2
25.304		17	1	1	42.6	2.9	2.9	45873	0.0020976	1.9275	127540000	2	1121.08	2.75109	M0R0M7;M0R118;M0R0D4;A0A087WUN8	M0R0M7		STXBP2
33.4121		57	57	55	35.5	35.5	35.1	243400	0	323.31	24719000000	140	58298.1	143.062	Q13459;M0R0P8;M0R300;Q13459-2;M0QZY4;M0R332;M0QXP0;M0R240;M0R2J3;B2RTY4-3	Q13459;M0R0P8;M0R300;Q13459-2	Unconventional myosin-IXb	MYO9B
31.8898		6	6	6	34.7	34.7	34.7	20762	0	20.587	25170000000	44	237922	583.855	Q02543;M0R117;M0R3D6;M0R1A7;M0R0P7	Q02543;M0R117;M0R3D6;M0R1A7;M0R0P7	60S ribosomal protein L18a	RPL18A
27.2097		4	1	1	53.5	15.8	15.8	11964	0	3.4883	268820000	4	16106.5	39.525	M0R1D2;M0QYG8	M0R1D2;M0QYG8		GMFG
26.881		3	1	1	43.7	22.3	22.3	11239	0.0012757	2.081	822190000	5	13651.6	33.5008	M0R1Q1	M0R1Q1		C3
24.971		2	2	2	6.9	6.9	6.9	27347	0	3.3759	412580000	6	1492.9	3.66354	Q5UCC4;M0R2A0;Q5UCC4-2	Q5UCC4;M0R2A0;Q5UCC4-2	ER membrane protein complex subunit 10	EMC10
24.0085		10	10	10	10.4	10.4	10.4	123630	0	31.562	701520000	12	169.463	0.415859	P28340;M0R2B7;M0QZR8;M0QZB4;M0R2I8;M0QXE6;M0QXQ2;M0R3H8	P28340;M0R2B7;M0QZR8	DNA polymerase delta catalytic subunit;DNA polymerase	POLD1
25.0459		5	5	5	7.8	7.8	7.8	76343	0	13.972	209740000	7	563.265	1.38224	Q8TBC3;M0R2P6;M0R0S1;Q8TBC3-2;M0QZF4;Q9Y597;M0R2U6;M0QZF2;M0R204;M0QXA4;M0QYJ9;H0Y566;M0R0E3;M0R0S2;Q9Y597-2	Q8TBC3;M0R2P6;M0R0S1;Q8TBC3-2	SH3KBP1-binding protein 1	SHKBP1
23.2651		5	2	2	27.5	8	8	15476	0	3.5401	187190000	2	808.675	1.98447	M0R2S1	M0R2S1		UBA52
23.4689		2	1	1	5.3	3.1	3.1	37085	0.0076296	1.2614	11610000	1	388.654	0.953748	Q9BW85;M0R2S3	Q9BW85;M0R2S3	Coiled-coil domain-containing protein 94	CCDC94
23.8344		10	10	10	10.8	10.8	10.8	120210	0	26.848	995530000	13	154.476	0.379082	Q8IX01;M0R2Z9;Q8IX01-4;Q8IX01-3;M0R3F6;M0R216;M0R065	Q8IX01;M0R2Z9;Q8IX01-4;Q8IX01-3;M0R3F6	SURP and G-patch domain-containing protein 2	SUGP2
29.5973		1	1	1	19.1	19.1	19.1	6741.7	0	3.9283	1596500000	4	149564	367.027	M0R346	M0R346		PRKD2
28.9636		1	1	1	6.6	6.6	6.6	25909	0.0008663	2.2807	523510000	2	25084.4	61.5566	O75871;M0R363	O75871;M0R363	Carcinoembryonic antigen-related cell adhesion molecule 4	CEACAM4
32.3283		20	20	20	42.7	42.7	42.7	72911	0	309.86	12974000000	55	91817.7	225.319	O00116;A0A1B0GWA2;B8ZZ81	O00116;A0A1B0GWA2	Alkyldihydroxyacetonephosphate synthase, peroxisomal	AGPS
30.0559		20	20	20	28.3	28.3	28.3	79954	0	103.75	45139000000	82	17331.3	42.5306	O00139;O00139-2;O00139-1;O00139-5;O00139-4;D6R9M0;H0Y8H2;Q99661;Q8N4N8;H0Y5Z9;Q99661-2	O00139;O00139-2;O00139-1;O00139-5;O00139-4	Kinesin-like protein KIF2A	KIF2A
30.3831		17	6	3	45.7	17.1	9.6	49129	0	16.326	8270100000	37	35384.4	86.8327	O00148;O00148-2;O00148-3;K7EQN7;K7EPJ3	O00148;O00148-2;O00148-3;K7EQN7	ATP-dependent RNA helicase DDX39A	DDX39A
24.9531		8	8	8	34.6	34.6	34.6	37419	0	15.457	2254700000	16	1077.62	2.64446	O00154-4;O00154;O00154-6;O00154-7;O00154-2;O00154-3;O00154-5;K7EKP8	O00154-4;O00154;O00154-6;O00154-7;O00154-2;O00154-3;O00154-5;K7EKP8	Cytosolic acyl coenzyme A thioester hydrolase	ACOT7
36.4263		40	40	30	46.5	46.5	33.2	124840	0	323.31	136040000000	213	918299	2253.49	O00160;M0QY89;M0QXU5;H0YLJ4;M0QXE0	O00160	Unconventional myosin-If	MYO1F
31.9061		13	13	13	72	72	72	23354	0	323.31	49235000000	79	213929	524.976	O00161;O00161-2;H3BM38;H3BNE1;H3BR18;H3BPJ0;H3BV99;H3BP15;H3BQY9;H3BNG6;H3BU94;H3BR99	O00161;O00161-2;H3BM38;H3BNE1;H3BR18;H3BPJ0	Synaptosomal-associated protein 23;Synaptosomal-associated protein	SNAP23
30.3534		12	12	12	40.6	40.6	40.6	37636	0	95.48	20758000000	55	45249.8	111.042	O00170;E9PMH2;V9GYQ3	O00170;E9PMH2	AH receptor-interacting protein	AIP
30.8798		13	13	13	25.4	25.4	25.4	72453	0	33.703	4094800000	34	33854.4	83.0781	O00178;F5H716;F5H257;B0QY59	O00178	GTP-binding protein 1	GTPBP1
28.1334		8	8	8	26.5	26.5	26.5	39518	0	14.375	3520500000	16	9249.46	22.698	O00182;O00182-3;O00182-2;O00182-6;Q6DKI2;Q3B8N2;J3QS92;J3KSY2;O00182-5;O00182-4;Q3B8N2-2;J3KS82;J3KSA0;J3QSH0;J3KT17;J3QR96	O00182;O00182-3;O00182-2;O00182-6	Galectin-9	LGALS9
31.581		15	15	15	28.7	28.7	28.7	67764	0	281.38	12104000000	57	58853.6	144.426	O00186	O00186	Syntaxin-binding protein 3	STXBP3
32.075		29	29	23	26.4	26.4	21.2	121320	0	102.93	18379000000	88	46296.5	113.611	O00203;O00203-3;H0YBD0;F5GWU4	O00203;O00203-3	AP-3 complex subunit beta-1	AP3B1
26.4464		6	6	6	17.7	17.7	17.7	35808	0	6.2174	1511800000	12	3170.4	7.78009	O00214;O00214-2;E9PN19;B1ANM0;H7BXD8;Q5T3P9;F6V2D4;E9PJ77;E9PRN3	O00214;O00214-2;E9PN19;B1ANM0;H7BXD8;Q5T3P9;F6V2D4	Galectin-8;Galectin	LGALS8
24.4635		5	5	5	13.4	13.4	13.4	52863	0	12.851	612070000	7	543.285	1.33321	O00221;Q7LC14;H0Y4W4;H3BNC2	O00221;Q7LC14	NF-kappa-B inhibitor epsilon	NFKBIE
33.8618		23	23	23	60.7	60.7	60.7	47463	0	118.36	36214000000	103	408298	1001.95	O00231;O00231-2;J3QRY4;J3QS13;J3KSW3	O00231;O00231-2	26S proteasome non-ATPase regulatory subunit 11	PSMD11
31.385		13	13	13	34.9	34.9	34.9	52904	0	223.29	10345000000	49	65808.3	161.492	O00232;O00232-2;J3KTJ5;J3KSK1	O00232;O00232-2	26S proteasome non-ATPase regulatory subunit 12	PSMD12
32.9791		10	10	10	43.9	43.9	43.9	24682	0	51.265	21427000000	53	425852	1045.03	O00233;J3KN29;F5H5V4;F5GX23;O00233-2;F5H7X1;F5H169;O00233-3	O00233;J3KN29;F5H5V4;F5GX23;O00233-2;F5H7X1	26S proteasome non-ATPase regulatory subunit 9	PSMD9
31.6679		11	8	7	35.7	29.1	25.9	43211	0	153.24	4611500000	20	98020.9	240.541	O00241;H3BRP9;H3BV43;H3BML4;H9KV29;O00241-2;H3BUW0	O00241	Signal-regulatory protein beta-1	SIRPB1
28.0281		7	6	6	38.5	33.8	33.8	21671	0	57.341	4755600000	14	15679.8	38.4779	O00264;O00264-2	O00264;O00264-2	Membrane-associated progesterone receptor component 1	PGRMC1
30.405		20	20	20	24.2	24.2	24.2	121000	0	323.31	5039300000	48	14586.5	35.795	O00267;O00267-2;M0QYL9	O00267;O00267-2	Transcription elongation factor SPT5	SUPT5H
27.2602		12	12	11	11.9	11.9	10.7	110110	0	24.526	1054000000	15	1812.28	4.4473	O00268;A0A0G2JRY5;V9GY14;V9GY03	O00268;A0A0G2JRY5	Transcription initiation factor TFIID subunit 4	TAF4
25.8717		11	11	11	36.9	36.9	36.9	36521	0	43.594	3625400000	20	2087.15	5.12183	O00273;O00273-2;K7ERT1	O00273;O00273-2	DNA fragmentation factor subunit alpha	DFFA
33.1633		23	23	23	25.8	25.8	25.8	116220	0	77.08	11744000000	61	102757	252.163	O00291;O00291-3;O00291-4;C9JMG5	O00291;O00291-3;O00291-4	Huntingtin-interacting protein 1	HIP1
36.531		15	15	15	82.6	82.6	82.6	26922	0	323.31	359320000000	230	4578820	11236.3	O00299	O00299	Chloride intracellular channel protein 1	CLIC1
31.3383		12	12	12	45.9	45.9	45.9	37563	0	227.1	20136000000	54	89726.9	220.188	O00303;H0YDT6;A0A0D9SEZ9;E9PQV8	O00303	Eukaryotic translation initiation factor 3 subunit F	EIF3F
29.1121		8	6	6	9.9	7.9	7.9	98911	0	14.185	896870000	9	7282.69	17.8716	O00308;O00308-2;O00308-4;O00308-3;H3BPJ8;H3BRX8;H3BS79	O00308;O00308-2;O00308-4	NEDD4-like E3 ubiquitin-protein ligase WWP2	WWP2
32.0268		23	23	22	27.3	27.3	26.5	119480	0	113.86	12593000000	51	45463.4	111.566	O00329;Q5SR50;F8W9P4;O00329-2	O00329;Q5SR50;F8W9P4	Phosphatidylinositol 4,5-bisphosphate 3-kinase catalytic subunit delta isoform	PIK3CD
28.4958		8	8	8	16.6	16.6	16.6	54122	0	180.32	2968500000	19	8682.26	21.3061	O00330;O00330-3;H0YD97;O00330-2;E9PLU0;E9PRI6	O00330;O00330-3;H0YD97;O00330-2	Pyruvate dehydrogenase protein X component, mitochondrial	PDHX
34.2733		17	17	17	28.2	28.2	28.2	82577	0	75.732	22459000000	54	312148	766.004	O00391;O00391-2;A8MXT8	O00391;O00391-2	Sulfhydryl oxidase 1	QSOX1
30.3415		5	5	5	31.1	31.1	31.1	20747	0	14.376	4295300000	25	81409	199.776	O00399;E5RK00;E5RFU3;E5RIK5;E5RGW9	O00399;E5RK00	Dynactin subunit 6	DCTN6
25.4945		4	4	4	8.2	8.2	8.2	60908	0	11.874	630170000	6	963.495	2.3644	O00400;H7C577;H7C562	O00400;H7C577	Acetyl-coenzyme A transporter 1	SLC33A1
33.2423		34	34	32	44.6	44.6	42.8	123630	0	323.31	34844000000	135	102033	250.388	O00410;O00410-3;H0Y8C6;O00410-2;E7ETV3;C9JMV5;H0Y3V4;E7EQT5;E7EV12;C9JZ53;E7EWK4;E7EX05;C9JZD8;C9J875;C9JQT6;E7ESA1;E7ESZ1;E7ETV8;C9JXE0	O00410;O00410-3;H0Y8C6;O00410-2	Importin-5	IPO5
28.8864		5	5	5	37.3	37.3	37.3	17561	0	54.854	3394400000	17	35078.9	86.0828	O00422;X6RAL5;H7BZW6;U3KQ12;U3KPY7	O00422;X6RAL5;H7BZW6	Histone deacetylase complex subunit SAP18	SAP18
25.7545		2	1	1	4.7	2.4	2.4	63704	0.00015126	2.973	775430000	4	1103.16	2.70714	O00425;Q9NZI8;O00425-2;Q9NZI8-2	O00425;Q9NZI8;O00425-2;Q9NZI8-2	Insulin-like growth factor 2 mRNA-binding protein 3;Insulin-like growth factor 2 mRNA-binding protein 1	IGF2BP3;IGF2BP1
32.06		38	38	38	59.9	59.9	59.9	81876	0	323.31	75465000000	158	67888.8	166.598	O00429;O00429-6;O00429-2;O00429-3;O00429-8;O00429-4;G8JLD5;O00429-5;O00429-7;F8VZ52;B4DPZ9;F8VUJ9;B4DDQ3;F8W1W3;F8VR28;F8VYL3;H0YHY4;H0YI79	O00429;O00429-6;O00429-2;O00429-3;O00429-8;O00429-4;G8JLD5;O00429-5;O00429-7	Dynamin-1-like protein	DNM1L
29.3956		10	10	10	36.3	36.3	36.3	39336	0	298.36	4094100000	24	22289	54.6968	O00442;O00442-2;A6NIC1	O00442;O00442-2	RNA 3-terminal phosphate cyclase	RTCA
26.2631		6	6	6	3.9	3.9	3.9	190680	0	4.5366	737130000	12	524.316	1.28666	O00443;A0A0C4DGF9;O00443-2;E9PPP3	O00443;A0A0C4DGF9;O00443-2	Phosphatidylinositol 4-phosphate 3-kinase C2 domain-containing subunit alpha	PIK3C2A
28.5688		9	8	8	14.6	13	13	81544	0	11.885	1053400000	11	6061.86	14.8757	O00459;E9PFP1;V9GYJ4	O00459;E9PFP1	Phosphatidylinositol 3-kinase regulatory subunit beta	PIK3R2
31.4761		16	15	15	20	19.2	19.2	100890	0	80.065	4649600000	34	36757.4	90.202	O00462;E9PFW2	O00462;E9PFW2	Beta-mannosidase	MANBA
24.5908		4	3	3	9.2	6.8	6.8	57677	0.00015193	3.0333	533940000	6	543.873	1.33465	O00481;O00481-4;O00481-2;O00481-3	O00481;O00481-4;O00481-2;O00481-3	Butyrophilin subfamily 3 member A1	BTN3A1
30.066		4	4	4	40.7	40.7	40.7	9369.7	0	3.7028	32092000000	15	148926	365.46	O00483	O00483	Cytochrome c oxidase subunit NDUFA4	NDUFA4
31.7516		8	8	8	24.5	24.5	24.5	34577	0	13.382	5782000000	24	129814	318.561	O00487	O00487	26S proteasome non-ATPase regulatory subunit 14	PSMD14
28.8759		8	5	5	16.3	10.4	10.4	57810	0	34.072	6085300000	18	10579.1	25.9608	O00505;H0Y4S9	O00505	Importin subunit alpha-4	KPNA3
23.1521		6	3	3	15	6.6	6.6	48111	0	8.1888	299760000	4	240.533	0.590263	O00506;O00506-3;O00506-2;H7C279;C9JFA1;C9JN58;E7EM58	O00506;O00506-3;O00506-2;H7C279	Serine/threonine-protein kinase 25	STK25
27.8652		4	4	4	7.8	7.8	7.8	63065	0	4.514	345980000	5	4812.84	11.8106	O00519	O00519	Fatty-acid amide hydrolase 1	FAAH
34.3205		8	8	1	43	43	6	32444	0	270.17	25029000000	51	820886	2014.44	O00560;O00560-3	O00560;O00560-3	Syntenin-1	SDCBP
29.7597		14	14	14	14.6	14.6	14.6	134850	0	80.872	2197700000	30	8368.3	20.5356	O00562;O00562-2;E9PMZ6;E9PMS0;E9PSD1	O00562;O00562-2	Membrane-associated phosphatidylinositol transfer protein 1	PITPNM1
32.0903		22	22	22	47.1	47.1	47.1	66049	0	265.59	34592000000	79	85940.3	210.896	O00567;H0YDU4;H0Y653;Q5JXT2	O00567	Nucleolar protein 56	NOP56
35.2358		7	7	7	35.3	35.3	35.3	35078	0	323.31	76608000000	80	1431990	3514.08	O00602;A0A087WVE2	O00602	Ficolin-1	FCN1
21.8268		1	1	1	3.1	3.1	3.1	32113	0.0010092	2.2708	3719700	1	143.799	0.35288	O00625	O00625	Pirin	PIR
31.0044		10	10	7	29.8	29.8	23.8	57886	0	323.31	4844100000	26	46197.8	113.368	O00629;H7C4F6	O00629	Importin subunit alpha-3	KPNA4
26.6584		7	7	7	19.1	19.1	19.1	53415	0	24.532	1348200000	10	2461.75	6.04108	O00635	O00635	E3 ubiquitin-protein ligase TRIM38	TRIM38
26.9033		2	2	2	4.3	4.3	4.3	49161	0	13.882	145740000	3	3169.72	7.77843	O00716;O00716-2	O00716;O00716-2	Transcription factor E2F3	E2F3
30.0313		5	5	5	21.3	21.3	21.3	35144	0	113.56	2779900000	20	38761.8	95.1205	O00743;O00743-3;O00743-2;Q5T1S7	O00743;O00743-3;O00743-2	Serine/threonine-protein phosphatase 6 catalytic subunit;Serine/threonine-protein phosphatase 6 catalytic subunit, N-terminally processed	PPP6C
33.7937		18	18	18	19.7	19.7	19.7	113740	0	266.49	24671000000	72	162532	398.851	O00754;O00754-2;M0QZ24;M0R2P5;M0R174;M0QZG6	O00754;O00754-2	Lysosomal alpha-mannosidase;Lysosomal alpha-mannosidase A peptide;Lysosomal alpha-mannosidase B peptide;Lysosomal alpha-mannosidase C peptide;Lysosomal alpha-mannosidase D peptide;Lysosomal alpha-mannosidase E peptide	MAN2B1
28.9672		2	1	1	6.2	2.9	2.9	36743	0.000153	3.1522	1415300000	4	17731.3	43.5122	O00757	O00757	Fructose-1,6-bisphosphatase isozyme 2	FBP2
34.5059		13	13	13	52.6	52.6	52.6	35102	0	131.54	31607000000	55	862811	2117.32	O00764;F2Z2Y4;O00764-3;O00764-2;A8MV33	O00764;F2Z2Y4;O00764-3;O00764-2	Pyridoxal kinase	PDXK
29.4267		27	27	25	17.5	17.5	15.8	242040	0	297.24	6209800000	58	3701.42	9.08321	O14497;O14497-2;H0Y488;A0A1B0GTU5;O14497-3;A0A087WUV6;H0YCU6;H0YEW5	O14497;O14497-2;H0Y488;A0A1B0GTU5;O14497-3	AT-rich interactive domain-containing protein 1A	ARID1A
27.8482		14	14	14	31.9	31.9	31.9	76180	0	53.039	3075000000	19	3937.51	9.66256	O14523;O14523-2;E9PK05	O14523;O14523-2;E9PK05	C2 domain-containing protein 2-like	C2CD2L
29.3732		14	14	14	27.7	27.7	27.7	64840	0	160.43	3597700000	43	13313.8	32.6718	O14545;F8VNX8;F8VVF3;O14545-2;S4R2Z9;F8VWK2	O14545;F8VNX8	TRAF-type zinc finger domain-containing protein 1	TRAFD1
28.531		4	4	4	40.4	40.4	40.4	12615	0	6.3138	5251400000	14	38171.5	93.672	O14548;E5RJZ1;H0YBD2;E5RFH8	O14548;E5RJZ1;H0YBD2	Cytochrome c oxidase subunit 7A-related protein, mitochondrial	COX7A2L
23.5244		3	3	3	21.2	21.2	21.2	17135	0.0035437	1.6014	441230000	6	874.195	2.14526	O14558;K7EP04	O14558;K7EP04	Heat shock protein beta-6	HSPB6
31.1619		2	2	1	14.7	14.7	9	17417	0	6.5866	9211100000	34	171253	420.25	O14561;H3BNK3	O14561;H3BNK3	Acyl carrier protein, mitochondrial;Acyl carrier protein	NDUFAB1
27.1963		1	1	1	5.4	5.4	5.4	23973	0	49.251	2458200000	11	7963.55	19.5424	O14569;U3KQU4	O14569;U3KQU4	Cytochrome b561 domain-containing protein 2	CYB561D2
32.2688		26	26	26	27.4	27.4	27.4	136650	0	314.05	21601000000	77	47011.6	115.365	O14617-5;O14617;O14617-2;O14617-4;O14617-3;A0A087WYN6;K7ERW8;K7ELX8	O14617-5;O14617;O14617-2;O14617-4;O14617-3	AP-3 complex subunit delta-1	AP3D1
23.4261		18	18	18	30.3	30.3	30.3	84558	0	42.269	6963800000	28	165.477	0.406077	O14639-6;O14639-2;O14639;F8W8M4;A0A0A0MRL6;O14639-5;O14639-3;O14639-4;J3QSX6;H0Y7N6;F6XFR5	O14639-6;O14639-2;O14639;F8W8M4;A0A0A0MRL6;O14639-5;O14639-3;O14639-4;J3QSX6	Actin-binding LIM protein 1	ABLIM1
26.97		13	13	10	8.2	8.2	6.6	211340	0	26.189	947420000	21	772.22	1.89501	O14647;O14647-2;A0A1B0GTU9;A0A1B0GTM9;A0A0D9SF92;A0A1B0GU59;A0A0D9SGK0;B7Z3I4;O14647-3	O14647;O14647-2;A0A1B0GTU9	Chromodomain-helicase-DNA-binding protein 2	CHD2
31.1462		8	8	8	30.1	30.1	30.1	37808	0	16.127	3169500000	19	78033.9	191.493	O14656;O14656-2	O14656	Torsin-1A	TOR1A
30.1503		8	8	8	28.6	28.6	28.6	37978	0	67.077	3186700000	21	38951.8	95.5869	O14657;H0Y7C8	O14657;H0Y7C8	Torsin-1B	TOR1B
24.7721		8	8	1	38.6	38.6	4.9	35299	0	79.967	2204700000	12	1007.64	2.47273	O14662-4;Q96NX8;O14662-3	O14662-4;Q96NX8	Syntaxin-16	STX16
32.2285		22	22	22	42.4	42.4	42.4	84141	0	180.74	26551000000	69	74242.6	182.19	O14672;O14672-2;C9J9B4;H0YNC5;H3BS53;H0YK87	O14672	Disintegrin and metalloproteinase domain-containing protein 10	ADAM10
26.6814		2	2	2	11.8	11.8	11.8	17102	0.0016882	2.0063	107620000	2	7812.24	19.1711	O14684	O14684	Prostaglandin E synthase	PTGES
25.2927		17	17	17	4.5	4.5	4.5	593380	0	263.78	735770000	17	85.9922	0.211023	O14686;O14686-3;F8VWW4	O14686;O14686-3	Histone-lysine N-methyltransferase 2D	KMT2D
26.6203		28	5	2	17.8	3.6	1.4	198990	0	7.6431	123250000	5	643.59	1.57936	O14715;J3KQ37;Q99666-2;F8W705;H0YBN8	O14715;J3KQ37	RANBP2-like and GRIP domain-containing protein 8	RGPD8
33.7047		30	30	30	29.4	29.4	29.4	141840	0	89.678	19018000000	77	122535	300.697	O14727;O14727-4;C9JLV4;O14727-5;O14727-3;O14727-2;O14727-6;F8VNZ0	O14727;O14727-4;C9JLV4;O14727-5;O14727-3;O14727-2	Apoptotic protease-activating factor 1	APAF1
31.1513		5	5	5	21.5	21.5	21.5	31321	0	44.325	3348500000	15	94532.7	231.981	O14732;O14732-2;K7EL65;K7ELF8;Q6PIP6;K7EIH6	O14732;O14732-2	Inositol monophosphatase 2	IMPA2
29.5279		4	4	4	10.7	10.7	10.7	47484	0	3.5246	807580000	5	20237.5	49.6623	O14733;O14733-4;O14733-3;O14733-2	O14733;O14733-4;O14733-3;O14733-2	Dual specificity mitogen-activated protein kinase kinase 7	MAP2K7
30.1938		8	8	8	66.4	66.4	66.4	14285	0	22.783	9461200000	22	106729	261.911	O14737;O14737-2;K7EQA1;K7ESJ4;Q3HM38;X6R2P6	O14737;O14737-2;K7EQA1;K7ESJ4	Programmed cell death protein 5	PDCD5
30.0897		14	14	14	33.1	33.1	33.1	72683	0	56.057	5213800000	27	19516	47.8918	O14744;O14744-5;O14744-2;O14744-3;O14744-4;G3V580;H0YJX6;G3V5L5;G3V2L6;G3V2X6;C9JSX3;H0YJD3;G3V5T6;H0YJ77;G3V507;G3V2F5;H7BZ44	O14744;O14744-5;O14744-2;O14744-3;O14744-4;G3V580	Protein arginine N-methyltransferase 5;Protein arginine N-methyltransferase 5, N-terminally processed	PRMT5
35.2933		20	20	20	62.6	62.6	62.6	38868	0	323.31	109260000000	100	1344870	3300.29	O14745;J3QRP6;O14745-2;J3QRA3	O14745;J3QRP6;O14745-2	Na(+)/H(+) exchange regulatory cofactor NHE-RF1	SLC9A3R1
33.6589		8	8	8	23.3	23.3	23.3	61247	0	246.5	31196000000	36	274896	674.589	O14773;O14773-2;E7EV34	O14773;O14773-2	Tripeptidyl-peptidase 1	TPP1
29.5341		21	21	21	18.5	18.5	18.5	123900	0	290.61	8488600000	41	7789.27	19.1147	O14776;O14776-2;G3V220	O14776;O14776-2;G3V220	Transcription elongation regulator 1	TCERG1
33.8326		3	3	3	4.7	4.7	4.7	73912	0.0018264	1.9925	16528000000	12	256950	630.55	O14777	O14777	Kinetochore protein NDC80 homolog	NDC80
29.3101		17	11	11	23.3	17.8	17.8	100410	0	24.952	4447400000	33	8229.6	20.1953	O14787-2;O14787;A0A075B780;K7ESC1;K7ENW1;K7EMA3	O14787-2;O14787;A0A075B780	Transportin-2	TNPO2
29.0749		1	1	1	5.8	5.8	5.8	27407	0	7.7594	565480000	2	25614.5	62.8573	O14798	O14798	Tumor necrosis factor receptor superfamily member 10C	TNFRSF10C
25.9332		10	10	10	8.3	8.3	8.3	155640	0	10.416	585590000	14	511.073	1.25416	O14802;Q7Z755;R4GMX2	O14802	DNA-directed RNA polymerase III subunit RPC1	POLR3A
34.4502		10	10	4	47.2	47.2	16.5	27887	0	108.22	54401000000	43	1044910	2564.18	O14818;H0Y586;O14818-4;Q8TAA3;Q8TAA3-2;Q8TAA3-5;A0A087WYS6;F5GY34	O14818;H0Y586;O14818-4	Proteasome subunit alpha type-7	PSMA7
27.7391		5	5	5	21	21	21	38287	0	71.485	2895400000	14	7263.81	17.8252	O14828;O14828-2	O14828;O14828-2	Secretory carrier-associated membrane protein 3	SCAMP3
30.524		19	19	19	21.2	21.2	21.2	137460	0	53.117	2368400000	23	13944.4	34.2193	O14841;A0A087WY99	O14841	5-oxoprolinase	OPLAH
27.7042		17	17	17	26	26	26	81957	0	156.02	1329000000	23	3312.32	8.12836	O14867;C9JMP6;C9IYR0;C9IYH8;H7C4B6;M0QZP0	O14867	Transcription regulator protein BACH1	BACH1
26.5102		6	6	6	19.4	19.4	19.4	46360	0	17.707	1908600000	10	2559.49	6.28093	O14874;O14874-2;O14874-3;H3BTL2;H3BS02;H3BNP3;H3BUV3	O14874;O14874-2;O14874-3;H3BTL2;H3BS02	[3-methyl-2-oxobutanoate dehydrogenase [lipoamide]] kinase, mitochondrial	BCKDK
30.361		11	11	11	29.6	29.6	29.6	55984	0	30.412	2483300000	23	30579.4	75.0413	O14879	O14879	Interferon-induced protein with tetratricopeptide repeats 3	IFIT3
27.7312		2	2	2	23.7	23.7	23.7	16516	0	14.81	3626200000	12	16747.1	41.097	O14880;Q5VV89;Q5VV87	O14880;Q5VV89;Q5VV87	Microsomal glutathione S-transferase 3	MGST3
26.8771		1	1	1	13.7	13.7	13.7	13735	0.0067505	1.326	485670000	2	11141	27.3397	O14907	O14907	Tax1-binding protein 3	TAX1BP3
31.5775		20	20	19	35.2	35.2	34.1	86563	0	94.1	7586400000	53	45957.6	112.779	O14920;O14920-4;O14920-2;G3V105;E5RGW5;O14920-3;J3KNS5;E5RJH2;E5RGA0;E5RIW0;E5RFT3;E5RFG5	O14920;O14920-4;O14920-2;G3V105;E5RGW5	Inhibitor of nuclear factor kappa-B kinase subunit beta	IKBKB
25.0147		8	8	8	27.4	27.4	27.4	49512	0	22.192	1125000000	13	849.948	2.08576	O14929;O14929-2;F8W9G7;F8WEW1	O14929;O14929-2	Histone acetyltransferase type B catalytic subunit	HAT1
26.8567		3	3	3	24.8	24.8	24.8	17769	0	109.33	3128200000	8	8490.82	20.8363	O14933;O14933-2;E9PQT7	O14933;O14933-2	Ubiquitin/ISG15-conjugating enzyme E2 L6	UBE2L6
29.5853		3	3	3	36.6	36.6	36.6	9906.2	0	15.542	4948200000	11	100944	247.715	O14949	O14949	Cytochrome b-c1 complex subunit 8	UQCRQ
31.2568		14	14	14	21	21	21	86191	0	86.299	9283600000	44	36957.9	90.6939	O14964;O14964-2;I3L1P5;I3L1E3;I3L165;I3L2H4	O14964;O14964-2;I3L1P5	Hepatocyte growth factor-regulated tyrosine kinase substrate	HGS
30.9166		10	10	10	43.8	43.8	43.8	33010	0	277.23	3777500000	20	76224.5	187.053	O14972;O14972-2;A8MTY9;A8MY26	O14972;O14972-2;A8MTY9;A8MY26	Down syndrome critical region protein 3	DSCR3
33.0684		32	32	28	38.2	38.2	33.6	109100	0	323.31	34581000000	104	102487	251.502	O14974-4;O14974;O14974-3;O14974-2;O14974-5;F8VZN8;H0YHI8;H0YIS4;H0YIS3;H0YIM2;A0A0U1RQZ1;H0YHL8;H0YIL7	O14974-4;O14974;O14974-3;O14974-2;O14974-5;F8VZN8	Protein phosphatase 1 regulatory subunit 12A	PPP1R12A
31.2476		15	15	15	32.7	32.7	32.7	70311	0	52.061	2937400000	26	45015.3	110.467	O14975;O14975-2;G3V1R7	O14975;O14975-2;G3V1R7	Very long-chain acyl-CoA synthetase	SLC27A2
32.0603		25	25	25	21.7	21.7	21.7	143190	0	138.56	13095000000	66	38826.6	95.2796	O14976;O14976-2;D6RAW3;A0A087X1U9;H0Y8H5;D6RC24;D6RE78;D6RF16;H0Y9M4;D6RAQ7	O14976;O14976-2	Cyclin-G-associated kinase	GAK
33.9485		30	30	30	35.9	35.9	35.9	123380	0	323.31	38002000000	129	166798	409.318	O14980;C9JKM9;C9J673;C9IZS4;C9JQ02;C9JV99;F8WF71;C9JF49;C9IYM2;H7BZC5	O14980	Exportin-1	XPO1
30.7034		9	9	9	14.7	14.7	14.7	74533	0	9.2169	2182800000	9	29122	71.4648	O15037;G3V331;G3V3G3	O15037	Protein KHNYN	KHNYN
26.6917		2	2	2	1.3	1.3	1.3	153850	0.00044596	2.6721	239070000	3	874.623	2.14631	O15040;O15040-2	O15040;O15040-2	Tectonin beta-propeller repeat-containing protein 2	TECPR2
29.1868		20	20	20	22.9	22.9	22.9	118290	0	57.218	7835100000	43	6413.37	15.7383	O15042;O15042-2;E7ET15;O15042-3;H7C4V2;E7EW00;H0Y8D9;U3KPT1;C9JDJ7;C9J5L1	O15042;O15042-2;E7ET15;O15042-3	U2 snRNP-associated SURP motif-containing protein	U2SURP
29.1789		19	19	19	7	7	7	336220	0	29.088	1739000000	27	2244	5.50673	O15050	O15050	TPR and ankyrin repeat-containing protein 1	TRANK1
23.0691		13	13	13	9.3	9.3	9.3	172770	0	15.219	364340000	13	63.2322	0.155171	O15061;A0A075B7B1;O15061-2;H0YL34;C9JIE4;O15061-3	O15061;A0A075B7B1;O15061-2;H0YL34	Synemin	SYNM
30.7228		23	23	23	21.7	21.7	21.7	144730	0	79.109	8248700000	53	15200.5	37.3018	O15067;J3QSG0;J3QSH6;H0YGH1;J3KT98;J3KTQ5;J3QL39;J3KTL4	O15067	Phosphoribosylformylglycinamidine synthase	PFAS
24.2805		6	2	2	5.6	1.9	1.9	110560	0.0076236	1.2467	200860000	2	228.819	0.561518	O15083;H7C4G9	O15083;H7C4G9	ERC protein 2	ERC2
27.5522		12	9	9	14.6	11.2	11.2	112960	0	16.581	1245100000	18	2162.98	5.3079	O15084;O15084-1;O15084-4;O15084-2;B4DIW9	O15084;O15084-1;O15084-4;O15084-2;B4DIW9	Serine/threonine-protein phosphatase 6 regulatory ankyrin repeat subunit A	ANKRD28
26.7406		6	6	6	5.1	5.1	5.1	167700	0	4.2037	238380000	7	830.076	2.03699	O15085;O15085-2	O15085;O15085-2	Rho guanine nucleotide exchange factor 11	ARHGEF11
30.1319		15	14	14	21.3	20.3	20.3	84639	0	166.8	3125100000	24	17256.4	42.3469	O15111;Q9UPZ9;Q9UPZ9-2	O15111	Inhibitor of nuclear factor kappa-B kinase subunit alpha	CHUK
28.9457		4	4	4	42.1	42.1	42.1	15179	0	169.51	1999200000	12	42288.1	103.774	O15116;E5RJ47;E5RH18	O15116	U6 snRNA-associated Sm-like protein LSm1	LSM1
33.0804		24	24	24	34	34	34	90605	0	323.31	70724000000	117	124442	305.379	O15117-2;O15117-3;O15117;D6RFJ5;D6RER7;D6RAE8;D6RC38	O15117-2;O15117-3;O15117	FYN-binding protein	FYB
24.7364		3	3	3	2.8	2.8	2.8	142170	0	30.078	523710000	6	244.081	0.59897	O15118;K7EQ23;O15118-2	O15118;K7EQ23;O15118-2	Niemann-Pick C1 protein	NPC1
27.7558		2	2	2	6.5	6.5	6.5	30914	0.0034144	1.6221	611340000	5	9101.05	22.3338	O15120;O15120-2	O15120;O15120-2	1-acyl-sn-glycerol-3-phosphate acyltransferase beta	AGPAT2
26.9316		2	2	2	9.6	9.6	9.6	37866	0	13.508	144470000	3	4196.52	10.2982	O15121	O15121	Sphingolipid delta(4)-desaturase DES1	DEGS1
27.8656		6	6	6	22.5	22.5	22.5	37920	0	23.879	2320800000	12	8006.57	19.6479	O15126;A0A087WXB0;O15126-2;A0A087WZA6;A0A087WTX8;A0A087WU14	O15126;A0A087WXB0;O15126-2;A0A087WZA6;A0A087WTX8	Secretory carrier-associated membrane protein 1	SCAMP1
28.0999		4	4	2	18.8	18.8	10	36648	0	323.31	5363800000	16	9745.49	23.9152	O15127;H3BV04;H3BN93;H3BPL9	O15127;H3BV04;H3BN93;H3BPL9	Secretory carrier-associated membrane protein 2	SCAMP2
35.9308		15	15	14	43.5	43.5	41.7	40949	0	323.31	148890000000	101	1985730	4872.95	O15143;C9J4Z7;F8VXW2;C9JEY1;C9JQM8;C9JFG9;C9J6C8;C9JBJ7;C9K057;C9JTT6;C9JM51;F8WEB3	O15143;C9J4Z7;F8VXW2;C9JEY1;C9JQM8;C9JFG9;C9J6C8	Actin-related protein 2/3 complex subunit 1B	ARPC1B
37.4586		23	23	23	73.3	73.3	73.3	34333	0	323.31	318950000000	274	6829370	16759.1	O15144;C9JTV5;G5E9J0;H7C3F9;G5E9S7	O15144	Actin-related protein 2/3 complex subunit 2	ARPC2
35.4166		6	6	6	43.8	43.8	43.8	20546	0	323.31	91185000000	72	2771240	6800.57	O15145;C9JZD1;F8VR50	O15145;C9JZD1	Actin-related protein 2/3 complex subunit 3	ARPC3
26.7053		4	4	4	10.2	10.2	10.2	58026	0	10.425	554020000	8	2341.01	5.74479	O15156;O15156-2	O15156;O15156-2	Zinc finger and BTB domain-containing protein 7B	ZBTB7B
24.7101		7	7	7	8.8	8.8	8.8	95634	0	8.0353	427560000	9	356.297	0.874345	O15169;O15169-2	O15169;O15169-2	Axin-1	AXIN1
31.6237		8	8	7	43	43	39	23818	0	75.037	12892000000	39	172468	423.232	O15173;O15173-2;U3KQM0;D3DNX8	O15173;O15173-2	Membrane-associated progesterone receptor component 2	PGRMC2
22.8832		5	3	3	20.7	14.5	14.5	31128	0	3.594	543250000	5	308.548	0.75717	O15194;O15194-2;H7C2S4;H7C2B9	O15194;O15194-2;H7C2S4	CTD small phosphatase-like protein	CTDSPL
28.6217		7	7	7	11.8	11.8	11.8	83548	0	75.329	700670000	12	6137.26	15.0607	O15211;O15211-2;Q12967;Q12967-3;Q12967-4;Q12967-6;Q12967-5	O15211	Ral guanine nucleotide dissociation stimulator-like 2	RGL2
30.5259		5	5	5	43.4	43.4	43.4	14582	0	100.37	8029000000	27	131620	322.992	O15212;A2AB88	O15212;A2AB88	Prefoldin subunit 6	PFDN6
28.0197		10	10	10	17.1	17.1	17.1	77187	0	33.297	1123600000	19	4376.69	10.7403	O15228;Q5TBH8;O15228-2;Q5TBH6	O15228;Q5TBH8;O15228-2	Dihydroxyacetone phosphate acyltransferase	GNPAT
29.0377		21	21	21	38.3	38.3	38.3	73612	0	141.67	9447800000	44	9293.85	22.8069	O15231-3;O15231;H0Y704;O15231-6;O15231-4;O15231-7;O15231-2;O15231-5;O15231-8;O15231-9;H7BZT5;H7C1R1	O15231-3;O15231;H0Y704;O15231-6;O15231-4;O15231-7;O15231-2;O15231-5;O15231-8;O15231-9;H7BZT5	Zinc finger protein 185	ZNF185
26.0356		2	2	2	4.8	4.8	4.8	76277	0	8.1897	246110000	6	1119.53	2.7473	O15234;J3KSY7	O15234;J3KSY7	Protein CASC3	CASC3
27.5875		6	6	6	8.9	8.9	8.9	77628	0	52.889	853620000	9	3225.32	7.91488	O15254;O15254-2	O15254;O15254-2	Peroxisomal acyl-coenzyme A oxidase 3	ACOX3
31.0436		6	6	6	26.8	26.8	26.8	30394	0	178.27	5920300000	20	90402.8	221.846	O15260;Q5T8U5;O15260-2;B7Z1G8;O15260-3	O15260;Q5T8U5;O15260-2;B7Z1G8;O15260-3	Surfeit locus protein 4	SURF4
28.992		11	11	10	34.5	34.5	31	42089	0	29.601	2237200000	16	15747.5	38.6441	O15264;O15264-2;Q5R3E6	O15264	Mitogen-activated protein kinase 13	MAPK13
30.1437		11	11	11	26	26	26	52743	0	114.41	6037600000	25	27920.4	68.5161	O15269;O15269-2	O15269	Serine palmitoyltransferase 1	SPTLC1
28.9587		13	13	13	28.5	28.5	28.5	62924	0	52.197	66018000000	32	10293	25.2588	O15270;H0YJV2;Q9NUV7	O15270;H0YJV2	Serine palmitoyltransferase 2	SPTLC2
30.0963		22	22	22	22.3	22.3	22.3	116920	0	34.405	6386500000	41	12188.3	29.9099	O15294;O15294-3;O15294-2;O15294-4;C9JZL3	O15294;O15294-3;O15294-2;O15294-4	UDP-N-acetylglucosamine--peptide N-acetylglucosaminyltransferase 110 kDa subunit	OGT
31.2116		11	11	10	48.8	48.8	45.9	28082	0	20.992	10257000000	29	109937	269.782	O15305;H3BV55;H3BPH4;H3BRM0;O15305-2;H3BR08;H3BM92;H3BV34;H3BT06;H3BNY9	O15305;H3BV55;H3BPH4;H3BRM0	Phosphomannomutase 2;Phosphomannomutase	PMM2
29.6797		16	16	16	46	46	46	59271	0	306.36	8513700000	43	18012.1	44.2014	O15355	O15355	Protein phosphatase 1G	PPM1G
28.7871		27	25	25	27	25.7	25.7	138600	0	270.02	5973300000	42	4149	10.1816	O15357;O15357-2;A0A0A0MTP6;H7BXR2;H0YFZ4;F5GY16;F5H588	O15357;O15357-2;A0A0A0MTP6	Phosphatidylinositol 3,4,5-trisphosphate 5-phosphatase 2	INPPL1
31.4483		14	14	14	36.9	36.9	36.9	63972	0	323.31	13362000000	51	56860	139.533	O15371;O15371-3;O15371-2;B0QYA5;B0QYA6;B0QYA8;B0QYA4	O15371;O15371-3;O15371-2	Eukaryotic translation initiation factor 3 subunit D	EIF3D
24.4319		6	5	5	13.3	11.4	11.4	48847	0	35.249	582060000	7	575.219	1.41158	O15379;O15379-2;E7ESJ6	O15379;O15379-2;E7ESJ6	Histone deacetylase 3	HDAC3
27.3629		8	8	8	26.5	26.5	26.5	44287	0	122.69	4041000000	19	4838.31	11.8731	O15382;B3KSI3;M0QZ10;M0QXF9;O15382-2;M0QZP4;M0R2K7	O15382;B3KSI3;M0QZ10;M0QXF9;O15382-2;M0QZP4	Branched-chain-amino-acid aminotransferase, mitochondrial;Branched-chain-amino-acid aminotransferase	BCAT2
34.0171		13	13	3	22.7	22.7	7.6	60714	0	55.515	19091000000	48	355480	872.34	O15389	O15389	Sialic acid-binding Ig-like lectin 5	SIGLEC5
27.7772		9	8	8	10.1	9.2	9.2	119940	0	35.512	944480000	13	2380.84	5.84253	O15397;O15397-2;F5H2I3;F5H292;F5GXT5;H0YH64	O15397;O15397-2	Importin-8	IPO8
33.071		9	9	9	41.8	41.8	41.8	29815	0	131.34	29988000000	51	375708	921.979	O15400;O15400-2	O15400;O15400-2	Syntaxin-7	STX7
31.7614		8	8	8	16.6	16.6	16.6	49469	0	52.212	9724500000	31	91355.2	224.184	O15427;J3QQV2;J3QSC3;J3QQS9;J3KTI8;J3QRP8;J3QLE3;J3KTM6;J3QRU2;J3KT83;J3QRA0	O15427	Monocarboxylate transporter 4	SLC16A3
24.6776		1	1	1	10	10	10	21090	0.0011386	2.1261	65557000	2	1579.63	3.87637	O15431	O15431	High affinity copper uptake protein 1	SLC31A1
32.5122		8	8	8	41.9	41.9	41.9	22417	0	59.773	10883000000	22	339240	832.487	O15498;O15498-2;H7C3K7	O15498;O15498-2	Synaptobrevin homolog YKT6	YKT6
25.0854		3	3	3	9.7	9.7	9.7	44871	0.00058634	2.4828	175270000	3	984.949	2.41704	O15504;C9JYA1;O15504-3;O15504-2	O15504;C9JYA1;O15504-3	Nucleoporin-like protein 2	NUPL2
34.8697		8	8	7	62.3	62.3	57	16320	0	323.31	87999000000	61	2387970	5860.02	O15511;B1ALC0;O15511-2	O15511;B1ALC0;O15511-2	Actin-related protein 2/3 complex subunit 5	ARPC5
27.8232		7	7	7	17.3	17.3	17.3	55343	0	8.745	298250000	9	5327.13	13.0727	O15519;O15519-14;O15519-5;O15519-11;O15519-12;O15519-10;O15519-8;O15519-2;F8WBH9;E9PAP3;O15519-13;O15519-9;O15519-6;C9JSU3;C9J4Q0;C9JV51;C9J408;O15519-3;O15519-15;M0QYM0;A0A0A0MR92;O15519-7;M0R1A8;M0QY57;O15519-4	O15519;O15519-14;O15519-5;O15519-11;O15519-12;O15519-10;O15519-8;O15519-2;F8WBH9;E9PAP3;O15519-13;O15519-9;O15519-6;C9JSU3;C9J4Q0;C9JV51;C9J408	CASP8 and FADD-like apoptosis regulator;CASP8 and FADD-like apoptosis regulator subunit p43;CASP8 and FADD-like apoptosis regulator subunit p12	CFLAR
25.4729		23	5	5	40.5	10.9	10.9	73153	0	247.6	537080000	7	790.338	1.93947	O15523;O15523-2;O15523-3;C9J081;C9J8G5	O15523;O15523-2	ATP-dependent RNA helicase DDX3Y	DDX3Y
29.7584		4	4	3	26.5	26.5	21	17849	0	5.5672	1127300000	7	63164.5	155.004	O15525;I3L2F8	O15525	Transcription factor MafG	MAFG
27.2184		5	5	5	16.6	16.6	16.6	38787	0	147.95	646680000	8	4997.87	12.2647	O15541	O15541	RING finger protein 113A	RNF113A
28.371		3	3	3	8.8	8.8	8.8	37143	0.0036725	1.5782	347160000	3	11603.3	28.4743	O15552	O15552	Free fatty acid receptor 2	FFAR2
31.424		18	18	18	30.9	30.9	30.9	86443	0	44.666	6999300000	38	41376.9	101.538	O15553;F5H2E5;F5H595;F5H6N9;I3L0S7;F8W6Z2;O15553-1;F5GZV9;O15553-3;D2DTW1;E3P8H6	O15553;F5H2E5;F5H595;F5H6N9;I3L0S7;F8W6Z2;O15553-1	Pyrin	MEFV
33.1913		20	20	19	28.7	28.7	27.5	90932	0	119.57	29406000000	91	133901	328.591	O43143	O43143	Pre-mRNA-splicing factor ATP-dependent RNA helicase DHX15	DHX15
25.0365		9	9	9	22.7	22.7	22.7	54843	0	87.612	1379800000	15	779.01	1.91167	O43148;O43148-2;K7EP06;K7EPP5	O43148;O43148-2;K7EP06	mRNA cap guanine-N7 methyltransferase	RNMT
31.6205		48	48	48	19.4	19.4	19.4	331070	0	210.11	15234000000	106	12380.4	30.3812	O43149;O43149-3;I3L141;O43149-2;I3L3Q3;I3L1Q8	O43149	Zinc finger ZZ-type and EF-hand domain-containing protein 1	ZZEF1
27.4423		4	4	4	4.6	4.6	4.6	122070	0	4.3335	341890000	5	1854.7	4.55139	O43156	O43156	TELO2-interacting protein 1 homolog	TTI1
28.106		10	10	9	5.9	5.9	5.3	200030	0	13.067	836930000	15	1793.01	4.4	O43166;O43166-2;O43166-3;F5GYF8;Q9P2F8;G3V4Z3;H0YJY2	O43166;O43166-2;O43166-3;F5GYF8	Signal-induced proliferation-associated 1-like protein 1	SIPA1L1
31.1527		7	7	7	63.7	63.7	63.7	16332	0	96.102	18958000000	31	181467	445.315	O43169;J3KNF8;H3BUX2;D6RFH4;J3QR91	O43169;J3KNF8;H3BUX2;D6RFH4	Cytochrome b5 type B	CYB5B
30.6493		12	12	12	31.2	31.2	31.2	58449	0	37.275	7686500000	36	35770.1	87.779	O43172;O43172-2	O43172;O43172-2	U4/U6 small nuclear ribonucleoprotein Prp4	PRPF4
28.6569		14	14	14	34.1	34.1	34.1	56650	0	39.217	9403200000	41	9274.82	22.7602	O43175;Q5SZU1	O43175;Q5SZU1	D-3-phosphoglycerate dehydrogenase	PHGDH
29.5871		4	4	4	25.7	25.7	25.7	20108	0	7.1209	4409600000	10	49793.8	122.193	O43181;H0Y9M8	O43181;H0Y9M8	NADH dehydrogenase [ubiquinone] iron-sulfur protein 4, mitochondrial	NDUFS4
25.2544		13	13	13	37.2	37.2	37.2	54099	0	108.26	2417200000	19	918.483	2.25394	O43237;O43237-2;J3KRI4;J3KRZ2;H3BUM4;B4E2E0;J3KSD2	O43237;O43237-2;J3KRI4	Cytoplasmic dynein 1 light intermediate chain 2	DYNC1LI2
33.1076		26	26	10	55.8	55.8	23.2	60977	0	323.31	26584000000	102	188431	462.407	O43242;H0YGV8;F5H8K4	O43242	26S proteasome non-ATPase regulatory subunit 3	PSMD3
25.58		17	1	1	52	3.1	3.1	41183	0.0039359	1.5503	50158000	1	1512	3.71041	O43242-2	O43242-2	26S proteasome non-ATPase regulatory subunit 3	PSMD3
30.7133		15	15	15	27.9	27.9	27.9	70832	0	112.85	8573100000	50	30854	75.715	O43252	O43252	Bifunctional 3-phosphoadenosine 5-phosphosulfate synthase 1;Sulfate adenylyltransferase;Adenylyl-sulfate kinase	PAPSS1
29.6291		13	13	13	21.4	21.4	21.4	88828	0	177.41	3125000000	32	11604.4	28.4771	O43264;O43264-2;F5H3C1	O43264;O43264-2	Centromere/kinetochore protein zw10 homolog	ZW10
29.7328		2	2	2	4.4	4.4	4.4	45118	0.0010052	2.2076	1509900000	5	24549.4	60.2438	O43286	O43286	Beta-1,4-galactosyltransferase 5	B4GALT5
29.3395		26	26	26	39	39	39	90254	0	229.18	8209800000	48	9343.95	22.9299	O43290;E9PQI8	O43290	U4/U6.U5 tri-snRNP-associated protein 1	SART1
28.1972		8	8	8	14.5	14.5	14.5	67622	0	12.17	1056600000	13	5649.88	13.8647	O43292;O43292-2;E9PPZ9;E9PLV6;E9PLG8;E9PQ31;E9PM11	O43292;O43292-2;E9PPZ9;E9PLV6	Glycosylphosphatidylinositol anchor attachment 1 protein	GPAA1
29.2352		5	5	3	9.4	9.4	5.1	70586	0	4.1459	805420000	6	11114.1	27.2737	O43296;Q9NXT0;Q9NXT0-3;Q14592;Q6V9R5;Q8N587;A8KAD9;K7EIE6;Q8N587-2;Q6V9R5-2;Q14592-2	O43296	Zinc finger protein 264	ZNF264
28.366		8	8	8	11.6	11.6	11.6	88604	0	12.604	765310000	17	4847.32	11.8952	O43299;O43299-2;O43299-3	O43299;O43299-2	AP-5 complex subunit zeta-1	AP5Z1
24.495		2	2	2	2.8	2.8	2.8	113420	0.00058343	2.4181	71444000	2	258.798	0.635084	O43303;O43303-2	O43303;O43303-2	Centriolar coiled-coil protein of 110 kDa	CCP110
27.9122		18	18	17	29	29	27.8	82250	0	82.412	12185000000	39	3812.34	9.35541	O43312;O43312-4;O43312-5;E7EWW5;H0YB53;O43312-2;H0YAZ8;H0YBL3;E5RJX3;Q765P7-2	O43312;O43312-4;O43312-5;E7EWW5;H0YB53;O43312-2	Metastasis suppressor protein 1	MTSS1
28.2524		14	14	14	26.4	26.4	26.4	64229	0	89.747	1826000000	24	6180.28	15.1663	O43318-2;O43318;O43318-4;O43318-3;Q9UG54	O43318-2;O43318;O43318-4;O43318-3	Mitogen-activated protein kinase kinase kinase 7	MAP3K7
30.6019		7	7	7	39.1	39.1	39.1	19810	0	13.191	4574000000	23	102124	250.609	O43324;H0YAL7;D6RBD7;C9J1V9;O43324-2;D6RCQ0;H0YAH9	O43324;H0YAL7;D6RBD7;C9J1V9;O43324-2	Eukaryotic translation elongation factor 1 epsilon-1	EEF1E1;EEF1E1-BLOC1S5
33.5501		24	24	1	42	42	2.7	70942	0	323.31	89242000000	159	220091	540.099	O43390;O43390-3;B4DT28	O43390;O43390-3;B4DT28	Heterogeneous nuclear ribonucleoprotein R	HNRNPR
25.8689		11	11	11	20.1	20.1	20.1	77528	0	63.964	1620200000	15	981.272	2.40802	O43395;O43395-3	O43395	U4/U6 small nuclear ribonucleoprotein Prp3	PRPF3
32.6738		12	12	12	56.4	56.4	56.4	32251	0	323.31	29756000000	74	263741	647.215	O43396;K7ER96;K7EML9;K7EPB7;K7EME7;K7EKG2	O43396;K7ER96	Thioredoxin-like protein 1	TXNL1
33.832		12	12	12	63.1	63.1	63.1	22237	0	323.31	45451000000	74	853667	2094.88	O43399;O43399-5;O43399-7;A0A087WYR3;O43399-2;O43399-4;O43399-3;A0A087WZ51;O43399-6	O43399;O43399-5;O43399-7;A0A087WYR3;O43399-2;O43399-4;O43399-3;A0A087WZ51;O43399-6	Tumor protein D54	TPD52L2
28.4017		5	5	5	32.9	32.9	32.9	23773	0	20.97	1987200000	13	18518.1	45.443	O43402;M0R1B0;O43402-2	O43402;M0R1B0	ER membrane protein complex subunit 8	EMC8
28.8813		4	4	1	12.5	12.5	4.5	37238	0	7.0931	1836900000	9	16484.8	40.4533	O43414;F6UGJ8	O43414;F6UGJ8	ERI1 exoribonuclease 3	ERI3
25.5981		4	1	1	31.2	10.2	10.2	14542	0.00058514	2.4647	50791000	1	4336.03	10.6405	O43414-3;H0Y4B0;O43414-2;F6QUN3	O43414-3;H0Y4B0;O43414-2	ERI1 exoribonuclease 3	ERI3
26.4395		6	6	6	9.5	9.5	9.5	87703	0	7.9269	428950000	9	1288.22	3.16126	O43422;O43422-2;E9PSI2	O43422;O43422-2	52 kDa repressor of the inhibitor of the protein kinase	PRKRIR
26.8571		5	5	5	15.4	15.4	15.4	41878	0	5.6267	928510000	9	3603.58	8.84311	O43427;O43427-2;E9PSD3;H0YCE7;E9PJW6	O43427;O43427-2;E9PSD3	Acidic fibroblast growth factor intracellular-binding protein	FIBP
29.0666		8	8	8	45.8	45.8	45.8	19208	0	77.83	5887700000	18	36338	89.1727	O43447;C9JQD4;O43447-2;H0YEL5;A6NM32	O43447;C9JQD4;O43447-2;H0YEL5	Peptidyl-prolyl cis-trans isomerase H;Peptidyl-prolyl cis-trans isomerase	PPIH
29.4643		8	8	7	20.3	20.3	17.5	48840	0	12.584	4387700000	24	18827.9	46.2033	O43464;A0A0C4DG44;O43464-3;O43464-2;O43464-4	O43464;A0A0C4DG44;O43464-3;O43464-2	Serine protease HTRA2, mitochondrial	HTRA2
33.4672		5	5	5	96.7	96.7	96.7	9613.8	0	323.31	16633000000	39	1533440	3763.04	O43504;R4GMU8;E9PLX3;A0A0C4DGV4	O43504;R4GMU8;E9PLX3;A0A0C4DGV4	Ragulator complex protein LAMTOR5	LAMTOR5
32.486		17	17	17	49.7	49.7	49.7	51258	0	45.275	15114000000	38	145686	357.51	O43516;O43516-3;O43516-2;E9PB87;O43516-4;C9JB04;C9JTB9;B8ZZ90	O43516;O43516-3;O43516-2;E9PB87;O43516-4	WAS/WASL-interacting protein family member 1	WIPF1
27.9722		2	2	2	11.1	11.1	11.1	22171	0	4.7784	355990000	3	14743.9	36.1811	O43521;O43521-3;O43521-2;O43521-6;O43521-9;O43521-7;O43521-5;O43521-4;O43521-8;O43521-12	O43521;O43521-3;O43521-2;O43521-6;O43521-9;O43521-7;O43521-5;O43521-4;O43521-8;O43521-12	Bcl-2-like protein 11	BCL2L11
29.3338		2	2	2	4.6	4.6	4.6	71276	0.00045208	2.8916	713210000	2	11785.4	28.9211	O43524;O43524-2	O43524;O43524-2	Forkhead box protein O3	FOXO3
26.9263		17	2	2	38	5.8	5.8	61446	0	4.4944	606720000	5	2576.61	6.32294	O43566	O43566	Regulator of G-protein signaling 14	RGS14
28.4993		10	10	10	16.5	16.5	16.5	73817	0	37.464	1193000000	16	6381.4	15.6598	O43572;E7EMD6;J3QL61;J3QR74	O43572;E7EMD6	A-kinase anchor protein 10, mitochondrial	AKAP10
29.3362		6	6	6	37.9	37.9	37.9	22092	0	323.31	5206600000	18	38087.6	93.4661	O43583;F8VVL1	O43583;F8VVL1	Density-regulated protein	DENR
31.2349		20	20	20	25.6	25.6	25.6	109960	0	87.979	5644300000	50	28533.2	70.0199	O43592;F8WDU6;F5GZM3	O43592	Exportin-T	XPOT
24.969		2	2	2	7.6	7.6	7.6	34688	0.00058599	2.4718	75753000	3	1175.31	2.88419	O43597	O43597	Protein sprouty homolog 2	SPRY2
28.1954		12	12	12	26.8	26.8	26.8	51355	0	71.808	15527000000	30	7430.32	18.2339	O43615;M0QXU7;M0R301;M0R124;M0QXM9	O43615;M0QXU7	Mitochondrial import inner membrane translocase subunit TIM44	TIMM44
30.6577		6	6	6	38.3	38.3	38.3	20274	0	224.18	5831300000	15	103724	254.535	O43617;A0A087WWM0;A6NKE1;O43617-2;A0A087WYS5	O43617;A0A087WWM0;A6NKE1;O43617-2	Trafficking protein particle complex subunit 3	TRAPPC3
28.648		13	13	12	44.5	44.5	42.4	42915	0	103.71	11441000000	34	12168.6	29.8615	O43639;E7EPF5	O43639	Cytoplasmic protein NCK2	NCK2
28.5116		15	15	15	42.6	42.6	42.6	57193	0	223.89	2901400000	31	8307.01	20.3852	O43660;O43660-2;D6RA26;B7Z982;H0YA24;H0YAA2	O43660;O43660-2	Pleiotropic regulator 1	PLRG1
30.5356		7	7	1	19.7	19.7	4.8	49692	0	130.24	11502000000	26	38883.4	95.419	O43670-2	O43670-2	BUB3-interacting and GLEBS motif-containing protein ZNF207	ZNF207
28.8193		3	3	3	28.6	28.6	28.6	11402	0.00030152	2.8988	2597500000	8	51574.3	126.562	O43676;C9JKQ2	O43676;C9JKQ2	NADH dehydrogenase [ubiquinone] 1 beta subcomplex subunit 3	NDUFB3
29.0059		5	5	5	49.5	49.5	49.5	10921	0	147.51	6366000000	12	61280.2	150.38	O43678;O43678-2	O43678	NADH dehydrogenase [ubiquinone] 1 alpha subcomplex subunit 2	NDUFA2
32.3837		10	10	10	37.8	37.8	37.8	34899	0	15.272	6422300000	33	199328	489.146	O43704;D6RD70;D6RIA8	O43704	Sulfotransferase family cytosolic 1B member 1	SULT1B1
38.6174		62	62	16	75.3	75.3	19.5	104850	0	323.31	995400000000	912	4992920	12252.5	O43707;O43707-2;F5GXS2;O43707-3;K7EP19;D6RH00	O43707;O43707-2;F5GXS2;O43707-3	Alpha-actinin-4	ACTN4
29.2256		22	22	22	30.7	30.7	30.7	85852	0	323.31	7912700000	38	9077.63	22.2763	O43719;Q5H919;Q5H918	O43719	HIV Tat-specific factor 1	HTATSF1
25.2387		6	6	6	31.6	31.6	31.6	30302	0	24.062	1092500000	15	1622.05	3.98048	O43741;O43741-2	O43741;O43741-2	5-AMP-activated protein kinase subunit beta-2	PRKAB2
32.366		19	19	19	29.8	29.8	29.8	91350	0	230.48	15885000000	56	75226.2	184.604	O43747;O43747-2;H3BNR4;H3BR36;H3BUN9;B4DGE1;H3BN71;B3KNW1;H3BN75;H3BS13;H3BV30;H3BRM7	O43747;O43747-2	AP-1 complex subunit gamma-1	AP1G1
26.9707		5	5	5	29	29	29	29176	0	28.233	1561400000	9	5596.23	13.733	O43752;O43752-2	O43752	Syntaxin-6	STX6
30.8615		9	9	9	34.8	34.8	34.8	34063	0	49.161	7077500000	36	71101.9	174.483	O43765;K7EMD6;K7ERW5	O43765;K7EMD6	Small glutamine-rich tetratricopeptide repeat-containing protein alpha	SGTA
29.4765		9	9	9	32.6	32.6	32.6	32943	0	25.274	5994500000	19	28150.5	69.0808	O43772;C9JPE1	O43772;C9JPE1	Mitochondrial carnitine/acylcarnitine carrier protein	SLC25A20
31.7133		14	14	14	34.5	34.5	34.5	62942	0	249.11	16384000000	60	69443.3	170.412	O43776;K7EQ35;K7EJ19;K7EIU7;K7EPK2;O43776-2;K7EMQ6	O43776	Asparagine--tRNA ligase, cytoplasmic	NARS
32.2331		9	9	9	57.3	57.3	57.3	26227	0	153.41	19306000000	35	238956	586.393	O43809;H3BND3;H3BV41	O43809;H3BND3	Cleavage and polyadenylation specificity factor subunit 5	NUDT21
30.7164		10	10	10	31.6	31.6	31.6	45283	0	28.1	7156500000	24	48366.2	118.69	O43813;E9PHS0;F8WDS9	O43813;E9PHS0	LanC-like protein 1	LANCL1
32.624		26	26	26	41	41	41	86131	0	323.31	18145000000	81	95407.3	234.127	O43815;O43815-2	O43815;O43815-2	Striatin	STRN
25.5617		6	6	6	13.3	13.3	13.3	51840	0	8.844	1147000000	8	1186.04	2.91051	O43818	O43818	U3 small nucleolar RNA-interacting protein 2	RRP9
27.4782		9	9	9	16.3	16.3	16.3	76107	0	38.126	1988900000	18	3049.67	7.48384	O43823;M0QYL4	O43823	A-kinase anchor protein 8	AKAP8
30.0474		13	13	2	50.5	50.5	8.3	37106	0	284.24	29467000000	58	37123.7	91.1008	O43852;O43852-3;O43852-6;O43852-10;O43852-5;O43852-9;O43852-15;H0Y875;O43852-13;O43852-14;O43852-11;O43852-12	O43852;O43852-3;O43852-6;O43852-10;O43852-5;O43852-9;O43852-15	Calumenin	CALU
31.1242		12	12	8	25.1	25.1	17.2	58951	0	79.618	6331900000	41	49290.7	120.958	O43865;O43865-2	O43865;O43865-2	Putative adenosylhomocysteinase 2	AHCYL1
22.8113		4	1	1	3.9	1	1	122950	0	4.8739	39646000	1	74.3164	0.182371	O43896	O43896	Kinesin-like protein KIF1C	KIF1C
24.3836		5	5	5	12.4	12.4	12.4	50282	0	6.1426	222430000	7	540.409	1.32615	O43913;O43913-2	O43913	Origin recognition complex subunit 5	ORC5
27.6709		3	3	3	28.7	28.7	28.7	17420	0	4.5525	308570000	6	15228.8	37.3711	O43924;B8ZZK5;C9IZ52	O43924;B8ZZK5;C9IZ52	Retinal rod rhodopsin-sensitive cGMP 3,5-cyclic phosphodiesterase subunit delta	PDE6D
28.6383		6	6	6	14.9	14.9	14.9	50377	0	7.7092	748640000	12	10296.2	25.2666	O43929;O43929-2;O43929-3;CON__Q2YDI2;C9JGH7;C9J2X8;Q53SE3	O43929;O43929-2;O43929-3	Origin recognition complex subunit 4	ORC4
31.2667		17	17	17	31.1	31.1	31.1	71689	0	287.61	11469000000	53	44740.6	109.792	O60216;E5RFV8;E5RIN7;E5RJW1;E5RJK5;E5RFZ5;E5RG18;E5RI01;Q9H4I0;A0A140T8W2;Q9H4I0-2	O60216	Double-strand-break repair protein rad21 homolog	RAD21
27.1301		2	2	2	22.7	22.7	22.7	10998	0	10.795	1445700000	5	16579.7	40.6863	O60220	O60220	Mitochondrial import inner membrane translocase subunit Tim8 A	TIMM8A
29.0495		22	22	1	20.7	20.7	0.8	141160	0	145.47	14224000000	48	4886.56	11.9915	O60229-6;O60229-4;C9J1B4	O60229-6;O60229-4	Kalirin	KALRN
25.9574		10	9	9	10.5	9.6	9.6	119260	0	113.86	726280000	9	678.259	1.66443	O60231;A0A140T947;Q5SQH5;A0A140T8Y5;A2AB15;A0A140T9T4	O60231;A0A140T947	Putative pre-mRNA-splicing factor ATP-dependent RNA helicase DHX16	DHX16
35.4993		7	7	4	58.5	58.5	31.7	16801	0	323.31	90446000000	59	3588830	8806.92	O60234;M0QYJ8;M0QX47;M0QXC2;M0R0C1;M0QXZ6;M0R2P2	O60234;M0QYJ8;M0QX47;M0QXC2;M0R0C1	Glia maturation factor gamma	GMFG
25.8538		8	8	8	5.2	5.2	5.2	160600	0	9.1782	477610000	12	468.767	1.15034	O60244;H7C017;H7C3E5	O60244	Mediator of RNA polymerase II transcription subunit 14	MED14
32.0342		15	15	14	53.9	53.9	50.1	40925	0	148.71	11883000000	46	133409	327.383	O60256;O60256-4;O60256-2;O60256-3;I3L0S1;E7EPA1;C9K0K7;C9JJS3;C9JDU5;C9JDH0;I3L4G9;E7EW35;I3L331;I3L164	O60256;O60256-4;O60256-2;O60256-3;I3L0S1;E7EPA1;C9K0K7	Phosphoribosyl pyrophosphate synthase-associated protein 2	PRPSAP2
30.3928		2	2	2	33.8	33.8	33.8	7521.7	0	4.4724	1867300000	6	232686	571.007	O60262;K7ESC6	O60262;K7ESC6	Guanine nucleotide-binding protein G(I)/G(S)/G(O) subunit gamma-7;Guanine nucleotide-binding protein subunit gamma	GNG7
31.2585		31	31	31	31.2	31.2	31.2	121900	0	323.31	9007800000	69	26162.1	64.2012	O60264;P28370;A0A0A0MRP6;B7ZLQ5;P28370-2	O60264	SWI/SNF-related matrix-associated actin-dependent regulator of chromatin subfamily A member 5	SMARCA5
28.9453		10	10	10	25.1	25.1	25.1	46638	0	70.461	8602400000	26	13759	33.7643	O60268;O60268-3;H3BMU3;O60268-2;H3BNA7	O60268;O60268-3;H3BMU3;O60268-2;H3BNA7	Uncharacterized protein KIAA0513	KIAA0513
30.2316		26	26	26	19.1	19.1	19.1	171290	0	42.002	4465100000	52	9137.12	22.4223	O60306;H0YH15;H0YLN9	O60306	Intron-binding protein aquarius	AQR
29.5916		12	11	11	13.2	12.6	12.6	143140	0	55.248	1124900000	17	7016.61	17.2186	O60307;Q9Y2H9;V9GYV0;K7EJZ9;K7EME4	O60307	Microtubule-associated serine/threonine-protein kinase 3	MAST3
31.2223		31	31	31	37.6	37.6	37.6	115880	0	290.57	28661000000	92	26839.9	65.8644	O60313-2;E5KLK1;E5KLJ9;E5KLJ5;O60313;E5KLJ6;H7C141;A8MXB6;H7C321;C9JMB8;C9JY58;H7C3G2	O60313-2;E5KLK1;E5KLJ9;E5KLJ5;O60313;E5KLJ6	Dynamin-like 120 kDa protein, mitochondrial;Dynamin-like 120 kDa protein, form S1	OPA1
27.3498		9	9	9	6.7	6.7	6.7	218400	0	14.49	543340000	13	972.298	2.386	O60318;O60318-2	O60318	Germinal-center associated nuclear protein	MCM3AP
28.4762		9	9	9	11.3	11.3	11.3	92902	0	12.486	1532400000	14	4990.02	12.2454	O60341;O60341-2;R4GMP9;R4GMQ1	O60341;O60341-2	Lysine-specific histone demethylase 1A	KDM1A
28.7928		13	13	13	8.4	8.4	8.4	209440	0	41.167	1605500000	26	2756.63	6.76471	O60449-3;O60449-2;O60449;Q8IX05-2;Q8IX05	O60449-3;O60449-2;O60449	Lymphocyte antigen 75	LY75
33.0285		28	28	28	21.6	21.6	21.6	175740	0	107.67	9160700000	49	61890.2	151.877	O60486;B4DHQ7;F8W1K6;F5H3A2;F8W095;F8VUW4	O60486;B4DHQ7	Plexin-C1	PLXNC1
31.305		15	15	14	29	29	27.4	79187	0	75.415	7645400000	36	41592.3	102.067	O60488;O60488-2;H0Y9A0;D6RF95;D6RFW9;D6RDA8;D6RD96	O60488;O60488-2	Long-chain-fatty-acid--CoA ligase 4	ACSL4
31.4142		5	5	4	34	34	28.4	18762	0	10.77	12345000000	29	189347	464.654	O60493;O60493-4;O60493-2;O60493-3	O60493;O60493-4;O60493-2	Sorting nexin-3	SNX3
31.0303		15	15	15	22.1	22.1	22.1	102910	0	143.09	4117100000	27	26456.4	64.9234	O60502;O60502-4;O60502-2;O60502-3;H7C3X0	O60502;O60502-4;O60502-2;O60502-3	Protein O-GlcNAcase	MGEA5
33.2115		21	15	15	38.5	29.2	29.2	69602	0	323.31	51340000000	122	177406	435.351	O60506;O60506-2;O60506-4;O60506-3;B7Z645;O60506-5;F6UXX1	O60506;O60506-2;O60506-4;O60506-3;B7Z645;O60506-5	Heterogeneous nuclear ribonucleoprotein Q	SYNCRIP
29.0411		6	6	6	12.1	12.1	12.1	65521	0	18.048	2292700000	11	10466.3	25.6842	O60508;Q5SRN1	O60508;Q5SRN1	Pre-mRNA-processing factor 17	CDC40
25.765		12	12	12	11.9	11.9	11.9	122950	0	45.609	2498200000	16	575.762	1.41291	O60524;O60524-4;O60524-3;G3V5V3;O60524-5;G3V4D9;O60524-2;G3V547	O60524;O60524-4;O60524-3;G3V5V3;O60524-5	Nuclear export mediator factor NEMF	NEMF
30.3539		13	13	13	38.4	38.4	38.4	41949	0	30.301	2872300000	28	40612.2	99.6615	O60547;O60547-2	O60547;O60547-2	GDP-mannose 4,6 dehydratase	GMDS
31.3074		19	19	19	28.4	28.4	28.4	89837	0	323.31	5889200000	43	36723.8	90.1193	O60603	O60603	Toll-like receptor 2	TLR2
34.5916		54	54	2	45	45	2.1	141350	0	323.31	117390000000	273	227378	557.981	O60610;O60610-3;O60610-2;A0A140T8Z0;A0A0G2JH68;B4E2I7	O60610;O60610-3;O60610-2;A0A140T8Z0;A0A0G2JH68	Protein diaphanous homolog 1	DIAPH1
30.4386		17	17	17	26.3	26.3	26.3	86844	0	29.474	4607500000	35	20802.3	51.0485	O60645;O60645-2;O60645-3;D6RB59;H0Y995;D6RBR9	O60645;O60645-2;O60645-3;D6RB59	Exocyst complex component 3	EXOC3
34.039		13	13	8	39.2	39.2	25.1	47074	0	323.31	36552000000	83	465498	1142.32	O60664;O60664-4;O60664-3;K7ERZ3;K7EL96;K7ER39	O60664;O60664-4;O60664-3;K7ERZ3;K7EL96	Perilipin-3	PLIN3
25.7687		2	2	2	8.9	8.9	8.9	31827	0.001138	2.1198	376350000	4	2229.83	5.47195	O60671;O60671-2	O60671;O60671-2	Cell cycle checkpoint protein RAD1	RAD1
28.3846		15	15	15	15.8	15.8	15.8	130670	0	18.48	2118600000	20	3329.5	8.17053	O60674;A0A1B0GTR9	O60674;A0A1B0GTR9	Tyrosine-protein kinase JAK2	JAK2
24.6799		2	1	1	11.5	5.8	5.8	17523	0.0077428	1.2375	26878000	2	1904.22	4.67292	O60675	O60675	Transcription factor MafK	MAFK
26.0435		10	6	6	25	15.3	15.3	60029	0	15.229	1540200000	9	1430.39	3.51015	O60684;O15131;Q5TFJ7;S4R3E5	O60684;O15131	Importin subunit alpha-7;Importin subunit alpha-6	KPNA6;KPNA5
25.638		10	10	10	25.9	25.9	25.9	55023	0	31.994	1141700000	13	1178.14	2.89113	O60701;O60701-3;O60701-2;E7ER83;E7ETF4;E7EV97;D6RHF4;E9PBD2;E7ER95	O60701;O60701-3;O60701-2	UDP-glucose 6-dehydrogenase	UGDH
26.8466		4	4	4	10.3	10.3	10.3	41911	0	3.9844	1729700000	8	3574.67	8.77217	O60704;B1AHJ7;B1AHJ6;B1AHJ5	O60704;B1AHJ7;B1AHJ6;B1AHJ5	Protein-tyrosine sulfotransferase 2	TPST2
31.3597		14	13	13	34.7	32.6	32.6	58470	0	185.91	15150000000	52	58507.6	143.576	O60749;O60749-2;D6RC15	O60749;O60749-2	Sorting nexin-2	SNX2
27.5841		3	3	3	8.1	8.1	8.1	40010	0.0005911	2.5938	468490000	7	6242.93	15.32	O60759;O60759-2;C9JSM2	O60759;O60759-2	Cytohesin-interacting protein	CYTIP
33.7616		29	29	29	35.2	35.2	35.2	107890	0	323.31	43550000000	133	167571	411.216	O60763;O60763-2;REV__R4GMN2;REV__Q5VZ89-5;REV__Q5VZ89-6;REV__Q5VZ89;REV__R4GNB2;REV__R4GN35	O60763;O60763-2	General vesicular transport factor p115	USO1
25.1045		3	3	3	28.9	28.9	28.9	15139	0	5.8131	941390000	10	2958.27	7.25954	O60783	O60783	28S ribosomal protein S14, mitochondrial	MRPS14
29.9999		13	1	1	33.1	1.8	1.8	53818	0.0031481	1.669	1805100000	4	24767.7	60.7793	O60784;O60784-2;O60784-3;B0QY01;Q6UW50;H7BYN7	O60784;O60784-2;O60784-3;B0QY01	Target of Myb protein 1	TOM1
32.2374		13	13	0	36.5	36.5	0	50268	0	149.32	7756500000	39	125041	306.849	O60784-4;V9GYF4;B0QY02;V9GZ68	O60784-4;V9GYF4;B0QY02	Target of Myb protein 1	TOM1
32.4218		17	17	13	38.8	38.8	30.5	58476	0	255.1	6023000000	37	122147	299.746	O60825;O60825-2;F6RAZ1	O60825;O60825-2	6-phosphofructo-2-kinase/fructose-2,6-bisphosphatase 2;6-phosphofructo-2-kinase;Fructose-2,6-bisphosphatase	PFKFB2
32.1663		18	18	18	37.2	37.2	37.2	70755	0	226.24	9211000000	51	84566.9	207.525	O60826	O60826	Coiled-coil domain-containing protein 22	CCDC22
28.0097		2	2	1	10.1	10.1	6.2	19258	0.0016906	2.0221	1926000000	9	17420.8	42.7502	O60831;A6NP52	O60831;A6NP52	PRA1 family protein 2	PRAF2
31.097		15	15	15	35.8	35.8	35.8	57673	0	140.13	13522000000	38	49440.1	121.325	O60832;O60832-2;H7C0M1;C9IYT0;H7C2Q9;H7C2Q2;H7BZF2	O60832;O60832-2;H7C0M1;C9IYT0	H/ACA ribonucleoprotein complex subunit 4	DKC1
28.2888		8	8	8	19.1	19.1	19.1	54371	0	92.962	1745900000	15	7487.61	18.3744	O60861;O60861-1;O60861-4;O60861-2;A0A0A0MS68;J3KS47;J3QLH8;J3KTB1;J3QS26	O60861;O60861-1;O60861-4;O60861-2	Growth arrest-specific protein 7	GAS7
26.9611		6	6	6	33.8	33.8	33.8	16368	0	17.248	3624400000	11	9909.3	24.3172	O60869;O60869-2;O60869-3	O60869;O60869-2;O60869-3	Endothelial differentiation-related factor 1	EDF1
26.2968		6	6	6	18.8	18.8	18.8	45373	0	13.396	719510000	12	2255.61	5.53522	O60870;O60870-2;S4R357	O60870;O60870-2	DNA/RNA-binding protein KIN17	KIN
31.0214		14	14	14	51.9	51.9	51.9	45745	0	209.49	11154000000	51	59151	145.155	O60884;A0A087WT48;I3L320	O60884	DnaJ homolog subfamily A member 2	DNAJA2
31.6759		26	26	21	22.8	22.8	19.8	152220	0	232	10580000000	75	27981.1	68.6651	O60885;O60885-2;O60885-3;M0QZD9;M0R0H4;M0QYW0;Q58F21;Q58F21-5;Q58F21-4;Q58F21-3;Q58F21-2	O60885;O60885-2;O60885-3;M0QZD9	Bromodomain-containing protein 4	BRD4
27.8421		3	3	3	22.3	22.3	22.3	19116	0	15.202	2125500000	20	15625.3	38.3441	O60888;O60888-3;O60888-2;C9IZG4	O60888;O60888-3;O60888-2;C9IZG4	Protein CutA	CUTA
24.9062		2	2	2	6.6	6.6	6.6	47645	0.0016952	2.0501	31442000	2	819.26	2.01045	O60906;H0Y5N2	O60906;H0Y5N2	Sphingomyelin phosphodiesterase 2	SMPD2
24.7977		5	2	2	10.6	4	4	62495	0.00015305	3.1528	58798000	2	579.337	1.42168	O60907;O60907-2;Q9BQ87;A0A0D9SFI2	O60907;O60907-2	F-box-like/WD repeat-containing protein TBL1X	TBL1X
25.4543		3	3	3	12.5	12.5	12.5	31691	0	41.662	113180000	4	1800.89	4.41934	O60921;O60921-2;H7C272;C9JA95;F8WAW9;C9JCK8	O60921;O60921-2	Checkpoint protein HUS1	HUS1
26.5271		14	14	14	23.9	23.9	23.9	84958	0	140.98	1711600000	21	1413.12	3.46776	O60934;A0A0C4DG07;A0A087X1V5;E2QRP0;E5RGU1	O60934;A0A0C4DG07	Nibrin	NBN
26.3274		8	8	8	17.3	17.3	17.3	68556	0	8.871	385740000	9	1524.81	3.74186	O60942;O60942-2;O60942-4;O60942-3	O60942;O60942-2;O60942-4;O60942-3	mRNA-capping enzyme;Polynucleotide 5-triphosphatase;mRNA guanylyltransferase	RNGTT
27.6111		9	9	9	17.4	17.4	17.4	82640	0	49.664	1560600000	17	3079.74	7.55761	O75027;O75027-2;B4DGL8;A0A087WW65;O75027-3;E9PNQ5;E9PJR8	O75027;O75027-2;B4DGL8;A0A087WW65;O75027-3	ATP-binding cassette sub-family B member 7, mitochondrial	ABCB7
28.5217		6	6	6	3.3	3.3	3.3	182660	0	8.4161	473950000	7	2619.31	6.42772	O75037;O75037-2;O75037-3;O75037-4	O75037;O75037-2;O75037-3;O75037-4	Kinesin-like protein KIF21B	KIF21B
29.4964		16	16	16	12.1	12.1	12.1	163840	0	33.547	2361500000	34	5738.83	14.083	O75064;E9PAK5;H0YEF0	O75064;E9PAK5	DENN domain-containing protein 4B	DENND4B
36.7063		29	29	29	67	67	67	66193	0	323.31	289990000000	281	2102810	5160.25	O75083;O75083-3;D6RD66	O75083;O75083-3;D6RD66	WD repeat-containing protein 1	WDR1
28.1185		5	5	4	5.3	5.3	4.2	118580	0	7.5486	291410000	6	3050.86	7.48674	O75110;A0A0A0MR22;O75110-2	O75110	Probable phospholipid-transporting ATPase IIA	ATP9A
30.2495		16	16	16	21.8	21.8	21.8	100380	0	26.825	2677600000	26	15787.1	38.7412	O75113;I3L3R7	O75113	NEDD4-binding protein 1	N4BP1
30.529		57	49	22	46.3	40.9	20.7	160900	0	323.31	52065000000	139	11953.9	29.3345	O75116;E9PF63;D6REE7;C9JFJ0	O75116;E9PF63	Rho-associated protein kinase 2	ROCK2
35.52		16	16	15	34.5	34.5	32.8	60130	0	204.38	69308000000	75	1017210	2496.22	O75131;A0A087WYQ3;E5RHZ0;H0YB26;A0A087WXR6;A0A087WUS8;E5RFT7;Q96A23;Q9UBL6;Q8IYJ1;O95741;Q9UBL6-2;Q96A23-2;O95741-2	O75131;A0A087WYQ3	Copine-3	CPNE3
25.6585		3	3	3	2.9	2.9	2.9	181260	0	49.157	330340000	5	362.75	0.890182	O75140;O75140-1;O75140-6;O75140-8;O75140-3;O75140-5;O75140-4;O75140-9;O75140-2;H7C1T0;H0Y770;O75140-7	O75140;O75140-1;O75140-6;O75140-8;O75140-3;O75140-5;O75140-4;O75140-9;O75140-2	DEP domain-containing protein 5	DEPDC5
30.1757		21	21	21	21.7	21.7	21.7	119390	0	41.259	2287800000	38	12611	30.9472	O75146;O75146-2;H0YH66	O75146;O75146-2	Huntingtin-interacting protein 1-related protein	HIP1R
29.5843		17	15	2	21.6	18.8	2.4	113650	0	26.371	3043700000	26	8792.83	21.5774	O75150;H3BP71;O75150-3;A0A087WTK2;H3BQ99;H3BUL6;I3L332;H3BS50	O75150;H3BP71;O75150-3	E3 ubiquitin-protein ligase BRE1B	RNF40
27.7351		7	6	6	7.9	6.7	6.7	120770	0	13.197	752590000	9	2296.43	5.63539	O75151;E7ET14;A0A087WW48	O75151	Lysine-specific demethylase PHF2	PHF2
29.4184		20	20	20	31.9	31.9	31.9	89130	0	86.167	3023000000	30	9993.72	24.5244	O75152;E9PQ61;E9PBY7;A0A1B0GTU1;A0A1B0GUI2	O75152;E9PQ61;E9PBY7	Zinc finger CCCH domain-containing protein 11A	ZC3H11A
23.0224		7	5	5	10	7.9	7.9	79227	0	17.78	357220000	6	133.506	0.327621	O75157;O75157-2;H0Y865;H7C4U3	O75157;O75157-2	TSC22 domain family protein 2	TSC22D2
34.89		59	59	59	32.2	32.2	32.2	254410	0	323.31	43936000000	191	155356	381.239	O75165;H0Y8Q2;H0YA63	O75165	DnaJ homolog subfamily C member 13	DNAJC13
29.5126		15	15	15	18.6	18.6	18.6	104940	0	89.398	3179200000	29	9060.55	22.2344	O75170;O75170-2;O75170-6;O75170-4;O75170-3;O75170-5;T1ECW5;A0A0A0MSJ8	O75170;O75170-2;O75170-6;O75170-4;O75170-3;O75170-5;T1ECW5	Serine/threonine-protein phosphatase 6 regulatory subunit 2	PPP6R2
25.6764		8	8	8	12.9	12.9	12.9	81871	0	25.85	1747900000	15	813.142	1.99543	O75175;O75175-2;H7C3F5;O75175-3;H0Y5X7;H7C148;H7C5J4;A0A0G2JPP0	O75175;O75175-2;H7C3F5;O75175-3	CCR4-NOT transcription complex subunit 3	CNOT3
24.7816		3	3	3	8.8	8.8	8.8	42990	0.00044616	2.6805	46494000	3	832.86	2.04382	O75177;O75177-2;H0YDW4;O75177-4;O75177-3;O75177-5	O75177;O75177-2	Calcium-responsive transactivator	SS18L1
27.911		5	5	5	13.1	13.1	13.1	58382	0	4.2894	374870000	6	5366.67	13.1697	O75191;O75191-2	O75191;O75191-2	Xylulose kinase	XYLB
28.3429		7	7	7	28.6	28.6	28.6	35509	0	70.033	2125700000	11	11903	29.2097	O75208;H3BSJ5;H3BNT2;H3BPC6;H3BRC0;H3BPY0;H3BPW3;H3BVA5;O75208-2	O75208;H3BSJ5;H3BNT2;H3BPC6;H3BRC0	Ubiquinone biosynthesis protein COQ9, mitochondrial	COQ9
32.1983		8	8	8	48.4	48.4	48.4	21007	0	38.321	10373000000	23	291224	714.657	O75223;M0QZK8;B8ZZK2;H7BZK5;O75223-3;O75223-2;O75223-4;A0A0B4J1Y4	O75223;M0QZK8;B8ZZK2;H7BZK5;O75223-3	Gamma-glutamylcyclotransferase	GGCT
29.9081		14	14	14	42.3	42.3	42.3	52545	0	106.58	11244000000	48	23803.6	58.4135	O75306;O75306-2	O75306;O75306-2	NADH dehydrogenase [ubiquinone] iron-sulfur protein 2, mitochondrial	NDUFS2
24.4354		4	4	4	13.2	13.2	13.2	42857	0	32.565	290740000	5	657.209	1.61278	O75317;H7BZK6;P62068-4;P62068-3;P62068;P62068-2	O75317;H7BZK6;P62068-4;P62068-3;P62068;P62068-2	Ubiquitin carboxyl-terminal hydrolase 12;Ubiquitin carboxyl-terminal hydrolase 46	USP12;USP46
25.6752		7	7	6	24.5	24.5	22	33742	0	8.3351	10520000000	18	1971.34	4.83762	O75323;O75323-2;H7C333;F8WBI5;C9J7B1;C9K068	O75323;O75323-2	Protein NipSnap homolog 2	GBAS
32.2654		4	4	4	21.5	21.5	21.5	21868	0	8.277	13863000000	25	293064	719.174	O75340;A0A024QZ42;O75340-2;H0Y9X3;A0A087WZ38	O75340;A0A024QZ42;O75340-2	Programmed cell death protein 6	PDCD6
32.4368		5	5	5	51.7	51.7	51.7	13757	0	102.95	13003000000	22	524644	1287.47	O75348;O95670;F2Z307;O95670-2	O75348	V-type proton ATPase subunit G 1	ATP6V1G1
34.0251		21	21	17	51.8	51.8	43.7	49301	0	207.77	44849000000	93	440190	1080.22	O75351;K7EL71;K7EKZ3	O75351	Vacuolar protein sorting-associated protein 4B	VPS4B
36.5654	+	17	17	2	59.4	59.4	10.5	39617	0	323.31	206810000000	145	3186590	7819.82	O75367;O75367-3;B4DJC3;D6RCF2	O75367;O75367-3;B4DJC3	Core histone macro-H2A.1;Histone H2A	H2AFY
27.4067		16	1	1	59.1	9.8	9.8	39183	0	98.237	177920000	1	5637.11	13.8333	O75367-2	O75367-2	Core histone macro-H2A.1	H2AFY
35.3453		9	9	9	78.1	78.1	78.1	12774	0	115.79	77691000000	76	4242250	10410.4	O75368	O75368	SH3 domain-binding glutamic acid-rich-like protein	SH3BGRL
30.5679		100	90	87	51	47.6	45.9	278160	0	323.31	51587000000	230	7103.88	17.4328	O75369;O75369-8;O75369-2;O75369-9;O75369-6;O75369-3;E7EN95;O75369-7;O75369-5;O75369-4;A0A0A0MT44;H7C5L4;A0A0C4DGA1	O75369;O75369-8;O75369-2;O75369-9;O75369-6;O75369-3;E7EN95;O75369-7;O75369-5;O75369-4	Filamin-B	FLNB
28.6677		29	29	27	15.6	15.6	15	270210	0	92.396	3747300000	42	1959.09	4.80757	O75376;O75376-2;A0A088AWL3;E7EVK1;E7EVU5;E7EW50;J3KS51;O75376-3;C9JAP0;J3KT44;C9JNV9;J3KS29;J3QKP0	O75376;O75376-2;A0A088AWL3	Nuclear receptor corepressor 1	NCOR1
28.3905		5	5	5	18.8	18.8	18.8	41236	0	44.179	2173800000	12	10593.4	25.9959	O75381;O75381-2;K7EK59	O75381;O75381-2	Peroxisomal membrane protein PEX14	PEX14
24.7348		2	2	2	1.7	1.7	1.7	112630	0.0086117	1.186	39968000	3	307.745	0.755199	O75385	O75385	Serine/threonine-protein kinase ULK1	ULK1
27.1058		7	7	7	39.6	39.6	39.6	26034	0	174.5	1587900000	13	6887.25	16.9012	O75391;I3L0X5;I3L4C3;I3L0Q5	O75391;I3L0X5;I3L4C3	Sperm-associated antigen 7	SPAG7
32.9448		10	10	10	50.7	50.7	50.7	24593	0	92.746	28538000000	40	417337	1024.14	O75396;A0A087X1A9	O75396	Vesicle-trafficking protein SEC22b	SEC22B
29.6617		12	12	11	13.5	13.5	12.2	108800	0	25.764	7522500000	33	9690.73	23.7808	O75400;O75400-2;O75400-3;F5H578;H0YG38;H7C2N3	O75400;O75400-2;O75400-3;F5H578	Pre-mRNA-processing factor 40 homolog A	PRPF40A
28.5485		27	27	27	44.6	44.6	44.6	87793	0	323.31	6830600000	49	5551.62	13.6236	O75410;O75410-2;O75410-7;E7EVI4;E7ET87;O75410-3;H0YAY0;E5RFM9;R4GMT7;O75410-6;H0YBT8;O75410-5;O75410-4;B4E3H6;O75410-8;E5RJU4;E5RJG6;A0A0C4DGD3;A0A0C4DGD5;O95359;O95359-2;Q4VXL4;D6RAA5;Q4VXL8;E7EMZ9;E9PBC6;O95359-6;O95359-1;O95359-5;O95359-3;E5RIP3;H0Y9C3;A0A0U1RRM9	O75410;O75410-2;O75410-7;E7EVI4;E7ET87;O75410-3;H0YAY0;E5RFM9;R4GMT7;O75410-6	Transforming acidic coiled-coil-containing protein 1	TACC1
24.6459		8	8	8	8.7	8.7	8.7	114600	0	10.461	601870000	11	284.374	0.697848	O75420	O75420	PERQ amino acid-rich with GYF domain-containing protein 1	GIGYF1
32.5569		16	16	13	32.7	32.7	26.8	73449	0	323.31	14281000000	45	106797	262.076	O75427	O75427	Leucine-rich repeat and calponin homology domain-containing protein 4	LRCH4
26.6468		7	7	7	36.1	36.1	36.1	29763	0	45.897	2063000000	10	4382.6	10.7548	O75431;O75431-2;C9JNK6;C9JAZ1	O75431;O75431-2;C9JNK6;C9JAZ1	Metaxin-2	MTX2
33.0324		15	15	14	56.6	56.6	54.4	38169	0	97.354	14947000000	71	285743	701.206	O75436;S4R3Q6;O75436-2;S4R2Y3	O75436;S4R3Q6;O75436-2	Vacuolar protein sorting-associated protein 26A	VPS26A
27.9439		2	2	2	32.8	32.8	32.8	6961.1	0	3.393	3096700000	7	46047.7	113	O75438;O75438-2	O75438;O75438-2	NADH dehydrogenase [ubiquinone] 1 beta subcomplex subunit 1	NDUFB1
28.7896		12	12	12	28.8	28.8	28.8	54366	0	258.06	3969700000	31	10595.9	26.0022	O75439;G3V0E4;F8WAZ6;F8WEA6;F8WBE1	O75439;G3V0E4	Mitochondrial-processing peptidase subunit beta	PMPCB
25.555		3	3	3	6.5	6.5	6.5	55964	0	4.3607	189840000	4	1093.56	2.68356	O75449;B7ZBC9;B7ZBC8	O75449;B7ZBC9;B7ZBC8	Katanin p60 ATPase-containing subunit A1	KATNA1
29.0306		2	2	2	2.4	2.4	2.4	109730	0	6.8592	632250000	4	6204.3	15.2252	O75460	O75460	Serine/threonine-protein kinase/endoribonuclease IRE1;Serine/threonine-protein kinase;Endoribonuclease	ERN1
30.1696		17	16	16	37.2	35.7	35.7	60103	0	323.31	15702000000	39	24945.5	61.2157	O75475;O75475-2;O75475-3	O75475;O75475-2;O75475-3	PC4 and SFRS1-interacting protein	PSIP1
31.5504		10	7	7	32.7	23.7	23.7	38925	0	15.046	5300000000	26	100302	246.138	O75477;B0QZ43	O75477;B0QZ43	Erlin-1	ERLIN1
30.0677		7	7	7	32.6	32.6	32.6	30241	0	46.139	10018000000	28	46195.7	113.363	O75489;E9PS48;O75489-2	O75489	NADH dehydrogenase [ubiquinone] iron-sulfur protein 3, mitochondrial	NDUFS3
29.5218		8	8	8	26.7	26.7	26.7	31300	0	61.975	8176700000	22	30572.6	75.0244	O75494;O75494-3;O75494-4;Q5JRI1;O75494-5;O75494-6;O75494-2;Q8WXF0;Q6IQ42;R4GMP8	O75494;O75494-3;O75494-4;Q5JRI1;O75494-5;O75494-6;O75494-2	Serine/arginine-rich splicing factor 10	SRSF10
30.0144		3	3	3	64.5	64.5	64.5	8543.5	0	323.31	1797300000	19	157588	386.717	O75506	O75506	Heat shock factor-binding protein 1	HSBP1
26.1026		6	6	6	15.9	15.9	15.9	50197	0	11.055	745760000	10	1782.06	4.37313	O75530;O75530-2;O75530-3;E9PJK2;E9PMU3;H0YEL4	O75530;O75530-2;O75530-3;E9PJK2	Polycomb protein EED	EED
33.0016		5	5	5	43.8	43.8	43.8	10058	0	42.029	44671000000	48	1061400	2604.66	O75531;E9PJJ8	O75531	Barrier-to-autointegration factor;Barrier-to-autointegration factor, N-terminally processed	BANF1
33.4901		43	43	43	45.1	45.1	45.1	145830	0	323.31	47557000000	170	102709	252.046	O75533;B4DGZ4;H7C341;O75533-2;F8WC19	O75533	Splicing factor 3B subunit 1	SF3B1
30.4001		23	23	20	35.5	35.5	31	88884	0	119.21	8477200000	51	19790	48.5641	O75534;O75534-4;O75534-2;O75534-3;E9PLT0;E9PLD4;E9PKN4	O75534;O75534-4;O75534-2;O75534-3;E9PLT0	Cold shock domain-containing protein E1	CSDE1
30.8055		10	10	10	42.5	42.5	42.5	33195	0	70.07	18955000000	36	70182.4	172.226	O75558	O75558	Syntaxin-11	STX11
32.4797		14	14	14	50.7	50.7	50.7	41216	0	323.31	38954000000	62	180392	442.678	O75563;C9JQ17	O75563	Src kinase-associated phosphoprotein 2	SKAP2
28.5639		8	8	8	32.9	32.9	32.9	34404	0	24.227	3080200000	20	14319.4	35.1395	O75569;O75569-3;O75569-2;G5E9Q4;F8WEG8;C9JMM3	O75569;O75569-3;O75569-2;G5E9Q4;F8WEG8;C9JMM3	Interferon-inducible double-stranded RNA-dependent protein kinase activator A	PRKRA
29.8785		10	8	8	14.3	12.2	12.2	89864	0	12.423	1527100000	14	13635.7	33.4618	O75582;O75582-2;O75582-3;G3V2D1	O75582;O75582-2;O75582-3	Ribosomal protein S6 kinase alpha-5	RPS6KA5
30.714		57	57	57	15.2	15.2	15.2	510080	0	323.31	9590600000	103	4286.71	10.5195	O75592;O75592-2;H7C3U4;A0A0C4DGY7	O75592;O75592-2	E3 ubiquitin-protein ligase MYCBP2	MYCBP2
34.5141		6	6	6	45.4	45.4	45.4	21731	0	323.31	24619000000	42	1401580	3439.45	O75594	O75594	Peptidoglycan recognition protein 1	PGLYRP1
33.1422		7	7	7	54.3	54.3	54.3	24669	0	124.42	22198000000	26	477049	1170.67	O75608;O75608-2;A0A087X1K9;E5RGR0;B4DP64;E5RJ48;E5RI35	O75608;O75608-2;A0A087X1K9;E5RGR0;B4DP64	Acyl-protein thioesterase 1	LYPLA1
27.3641		2	2	2	14.1	14.1	14.1	24074	0	5.6799	172750000	2	8908.39	21.861	O75629	O75629	Protein CREG1	CREG1
33.4859		76	76	75	43.9	43.9	43.6	244500	0	323.31	50844000000	220	61082.3	149.895	O75643;O75643-2;B4E0P5;Q86VH2-2	O75643	U5 small nuclear ribonucleoprotein 200 kDa helicase	SNRNP200
30.4782		10	10	10	41.9	41.9	41.9	31444	0	33.527	7605800000	30	59052.2	144.913	O75663;O75663-2	O75663;O75663-2	TIP41-like protein	TIPRL
32.9696		14	12	8	39.9	35.5	23.6	52642	0	126.9	12301000000	55	198348	486.743	O75688;O75688-2;C9JIR6;O75688-4;B8ZZF0;O75688-5	O75688;O75688-2;C9JIR6;O75688-4;B8ZZF0;O75688-5	Protein phosphatase 1B	PPM1B
29.1364		6	6	1	14.4	14.4	2.1	43395	0	14.02	1652000000	16	16881.7	41.4272	O75689	O75689	Arf-GAP with dual PH domain-containing protein 1	ADAP1
33.0017		7	7	7	20.9	20.9	20.9	39641	0	18.685	15063000000	32	269323	660.912	O75695	O75695	Protein XRP2	RP2
28.5255		17	17	13	27	27	21.4	74761	0	41.412	11440000000	45	6416.4	15.7457	O75746;O75746-2;F8W9J0;H0YFB2;B4DGK6	O75746;O75746-2	Calcium-binding mitochondrial carrier protein Aralar1	SLC25A12
30.0692		7	7	7	30.4	30.4	30.4	33395	0	16.498	2930400000	12	41877.3	102.766	O75792	O75792	Ribonuclease H2 subunit A	RNASEH2A
26.6536		5	5	5	17.6	17.6	17.6	39134	0	11.889	556300000	10	3349	8.21838	O75794;X6RF82;X6RA30;X6RKY7;H7BZW7	O75794;X6RF82;X6RA30;X6RKY7	Cell division cycle protein 123 homolog	CDC123
24.0196		4	4	4	4.9	4.9	4.9	117310	0	75.081	183250000	5	179.979	0.441664	O75808;A0A1B0GVE3;O75808-2;H3BR03	O75808;A0A1B0GVE3;O75808-2;H3BR03	Calpain-15	CAPN15
30.348		13	13	3	41.6	41.6	12.2	35611	0	323.31	16149000000	47	47645.1	116.92	O75821;K7EL20;K7ENA8;K7EP16	O75821;K7EL20;K7ENA8	Eukaryotic translation initiation factor 3 subunit G	EIF3G
31.689		11	11	11	44.6	44.6	44.6	29062	0	76.667	16945000000	28	147887	362.912	O75822;O75822-3;O75822-2;H0YGJ7;H0YLP3	O75822;O75822-3;O75822-2	Eukaryotic translation initiation factor 3 subunit J	EIF3J
25.7821		10	8	8	50.2	39.7	39.7	30850	0	34.429	6926900000	18	2321.97	5.69807	O75828	O75828	Carbonyl reductase [NADPH] 3	CBR3
31.1696		15	15	15	19.9	19.9	19.9	87116	0	24.894	5036300000	40	34419.3	84.4643	O75843;H0YJ08;G3V532;G3V3Z2;H0YJ47;G3V2V9	O75843	AP-1 complex subunit gamma-like 2	AP1G2
30.1928		12	12	12	28.4	28.4	28.4	54812	0	123.11	8519800000	48	27797.4	68.2142	O75844	O75844	CAAX prenyl protease 1 homolog	ZMPSTE24
34.9224		14	13	13	41.8	39.6	39.6	46659	0	188.02	66419000000	114	866320	2125.93	O75874;C9J4N6;C9JJE5;C9JLU6	O75874;C9J4N6	Isocitrate dehydrogenase [NADP] cytoplasmic	IDH1
29.5035		4	4	4	26.9	26.9	26.9	21000	0	38.515	1269800000	9	44993.7	110.414	O75884;O75884-2	O75884;O75884-2	Putative hydrolase RBBP9	RBBP9
30.8724		11	11	9	26.5	26.5	22.9	58164	0	87.113	8457400000	38	41955.8	102.959	O75886;O75886-2	O75886;O75886-2	Signal transducing adapter molecule 2	STAM2
24.4299		4	4	4	11.7	11.7	11.7	64239	0	133.21	489900000	6	436.795	1.07188	O75909;O75909-4;O75909-1;G3V5E1;G3V2Q3;O75909-2;G3V235	O75909;O75909-4;O75909-1;G3V5E1;G3V2Q3;O75909-2	Cyclin-K	CCNK
31.7363		5	5	5	24.5	24.5	24.5	21614	0	323.31	11955000000	27	205488	504.262	O75915;F8WF90;C9JQU6;F8WF33	O75915;F8WF90;C9JQU6;F8WF33	PRA1 family protein 3	ARL6IP5
36.1229		68	68	65	40.1	40.1	39.1	237290	0	323.31	81230000000	202	391484	960.694	O75923;O75923-4;O75923-2;O75923-10;O75923-3;O75923-14;O75923-6;O75923-5;O75923-8;O75923-7;O75923-11;O75923-15;O75923-9;O75923-12;O75923-13	O75923;O75923-4;O75923-2;O75923-10;O75923-3;O75923-14;O75923-6;O75923-5;O75923-8;O75923-7;O75923-11;O75923-15;O75923-9;O75923-12;O75923-13	Dysferlin	DYSF
26.3194		4	4	4	6.5	6.5	6.5	71835	0	12.79	381420000	7	1447.17	3.55134	O75925;O75925-2;O75925-3;H3BSI8	O75925;O75925-2;O75925-3	E3 SUMO-protein ligase PIAS1	PIAS1
27.3857		7	7	7	27.6	27.6	27.6	26131	0	70.931	3122000000	19	8330.65	20.4432	O75934	O75934	Pre-mRNA-splicing factor SPF27	BCAS2
30.2869		6	6	6	35.5	35.5	35.5	21119	0	17.952	13986000000	16	77006.5	188.972	O75935;O75935-3;X6RCK5;X6RA56;A0A0A0MRV8;X6RLR1;O75935-2	O75935;O75935-3;X6RCK5;X6RA56;A0A0A0MRV8;X6RLR1;O75935-2	Dynactin subunit 3	DCTN3
31.4256		10	10	10	36	36	36	29841	0	323.31	28466000000	42	119997	294.471	O75937;S4R3J5	O75937	DnaJ homolog subfamily C member 8	DNAJC8
28.4678		6	6	6	29	29	29	26711	0	17.731	3122400000	14	17254.6	42.3425	O75940	O75940	Survival of motor neuron-related-splicing factor 30	SMNDC1
32.2495		9	9	9	59.6	59.6	59.6	18491	0	35.121	33471000000	42	342800	841.225	O75947;O75947-2;F5H608	O75947;O75947-2	ATP synthase subunit d, mitochondrial	ATP5H
35.2806		22	22	22	63.2	63.2	63.2	47355	0	277.66	61373000000	150	1094140	2685.01	O75955;O75955-2;A0A140T9R1;A0A140T9W4;A2AB10;A0A140T9X0;A2AB12;A2AB09;A2AB13;A0A0G2JJQ6;A2AB11;A0A140T959;A0A140T974;A0A140T9C3;A0A140T9B1;A0A140T957;A0A140T910;A0A140T907;A0A140T905;A2ABJ5	O75955;O75955-2;A0A140T9R1;A0A140T9W4;A2AB10	Flotillin-1	FLOT1
25.7755		4	4	4	3.3	3.3	3.3	152930	0	6.4618	188160000	6	466.277	1.14423	O75976;O75976-2;J3QQJ4	O75976;O75976-2	Carboxypeptidase D	CPD
32.6223		11	11	11	42.4	42.4	42.4	41595	0	66.812	20279000000	61	197324	484.23	O75995	O75995	SAM and SH3 domain-containing protein 3	SASH3
30.519		9	9	9	36.7	36.7	36.7	37432	0	167.27	20005000000	38	51028.4	125.223	O76003	O76003	Glutaredoxin-3	GLRX3
25.0164		10	10	10	19.1	19.1	19.1	69223	0	16.542	1418500000	16	608.646	1.4936	O76031;H0YK07;H0YM48	O76031	ATP-dependent Clp protease ATP-binding subunit clpX-like, mitochondrial	CLPX
29.1133		5	5	5	16.2	16.2	16.2	37840	0	10.512	2586100000	14	19052.8	46.7553	O76071	O76071	Probable cytosolic iron-sulfur protein assembly protein CIAO1	CIAO1
29.7328		18	18	18	30	30	30	74605	0	120.34	5105100000	33	14846.6	36.4333	O76094;O76094-2;R4GNC1;D6RDY6	O76094;O76094-2;R4GNC1	Signal recognition particle subunit SRP72	SRP72
30.0189		10	9	9	41.4	38.6	38.6	31121	0	10.957	1158900000	17	43397.5	106.496	O94760;B4DYP1;O94760-2	O94760;B4DYP1;O94760-2	N(G),N(G)-dimethylarginine dimethylaminohydrolase 1	DDAH1
24.8559		6	6	6	22.1	22.1	22.1	37121	0	17.692	1122100000	10	1015.51	2.49203	O94766;G3V150;O94766-2;E9PNA1	O94766;G3V150;O94766-2;E9PNA1	Galactosylgalactosylxylosylprotein 3-beta-glucuronosyltransferase 3	B3GAT3
30.6934		8	8	8	28	28	28	42344	0	37.625	3621600000	26	50905.2	124.92	O94768;C9JZJ1;U3KQF8	O94768	Serine/threonine-protein kinase 17B	STK17B
30.6381		23	23	22	34.9	34.9	33.4	75022	0	45.805	11955000000	55	27651.4	67.856	O94776;O94776-2;Q9BTC8;Q9BTC8-2;E9PCS8;E7EQY4;D6W5A2;E7EV10	O94776;O94776-2	Metastasis-associated protein MTA2	MTA2
33.8989		31	30	30	38.6	37.5	37.5	112130	0	323.31	44591000000	121	177332	435.17	O94804;H0YB71	O94804	Serine/threonine-protein kinase 10	STK10
27.1725		3	3	3	18.6	18.6	18.6	15113	0.0072521	1.2874	1086200000	6	12425.2	30.4911	O94817	O94817	Ubiquitin-like protein ATG12	ATG12
30.881		9	9	9	20.1	20.1	20.1	65719	0	127.29	2893800000	16	37355.5	91.6697	O94819	O94819	Kelch repeat and BTB domain-containing protein 11	KBTBD11
27.0846		13	13	13	8.6	8.6	8.6	200550	0	18.668	884500000	20	880.992	2.16194	O94822;O94822-3;H7BYG8;S4R3T2;O94822-2	O94822;O94822-3	E3 ubiquitin-protein ligase listerin	LTN1
29.1247		14	14	14	27.5	27.5	27.5	67454	0	237.01	8062700000	26	10772.6	26.4358	O94826	O94826	Mitochondrial import receptor subunit TOM70	TOMM70A
26.8236		6	6	6	9.1	9.1	9.1	108190	0	22.887	621030000	9	1362.85	3.34441	O94829;Q5T4X2	O94829	Importin-13	IPO13
26.6333		3	3	3	5.3	5.3	5.3	66194	0	3.9407	712840000	5	1952.18	4.79061	O94842;O94842-3;O94842-2;O94900;O15405;O15405-2	O94842;O94842-3;O94842-2	TOX high mobility group box family member 4	TOX4
23.8343		3	3	3	3	3	3	126690	0	4.222	194980000	4	146.565	0.359668	O94851;O94851-5;O94851-6;O94851-4;O94851-3;O94851-2;E9PJB0;E9PRE0;E9PL42;E9PNC3;E9PKI3	O94851;O94851-5;O94851-6;O94851-4;O94851-3;O94851-2	Protein-methionine sulfoxide oxidase MICAL2	MICAL2
29.77		10	10	10	12.3	12.3	12.3	113010	0	36.379	2133700000	23	10056.8	24.6792	O94855;O94855-2;E9PC44;E9PDM8	O94855;O94855-2;E9PC44;E9PDM8	Protein transport protein Sec24D	SEC24D
31.1093		27	27	27	40.3	40.3	40.3	89594	0	236.17	16362000000	55	32098.3	78.7686	O94874;O94874-2;O94874-3	O94874;O94874-2;O94874-3	E3 UFM1-protein ligase 1	UFL1
30.5813		10	10	10	13.9	13.9	13.9	92125	0	39.422	9937500000	37	21648.7	53.1255	O94886;Q2HIZ8;X6RI56	O94886	CSC1-like protein 1	TMEM63A
26.8827		9	9	9	27.8	27.8	27.8	54862	0	42.697	1898900000	16	2800.06	6.87129	O94888;C9JAT7;F8WB69;C9JD50;H7BYF4	O94888;C9JAT7	UBX domain-containing protein 7	UBXN7
31.7834		9	9	9	34.9	34.9	34.9	30344	0	30.072	12001000000	41	151225	371.103	O94903;E5RFX7;E5RG77;H0YBG2;E5RFZ4	O94903;E5RFX7;E5RG77	Proline synthase co-transcribed bacterial homolog protein	PROSC
30.2171		16	16	16	19.7	19.7	19.7	106920	0	64.996	6738500000	38	14491.7	35.5624	O94906;O94906-2	O94906;O94906-2	Pre-mRNA-processing factor 6	PRPF6
26.9714		17	17	17	13.4	13.4	13.4	173050	0	145.27	1864100000	24	943.947	2.31642	O94913;E9PKN0;E9PQ01;E9PQF9;E9PNY7	O94913;E9PKN0;E9PQ01	Pre-mRNA cleavage complex 2 protein Pcf11	PCF11
31.3458		37	37	21	13.5	13.5	8	339590	0	93.979	8840800000	80	9976.85	24.483	O94915;F2Z2S2;H0Y9X0;D6R9B9	O94915;F2Z2S2	Protein furry homolog-like	FRYL
26.3287		13	13	2	32.3	32.3	5.7	65459	0	211.02	15785000000	47	1598.42	3.92248	O94925-3;B8ZZA8;B8ZZC5	O94925-3	Glutaminase kidney isoform, mitochondrial	GLS
31.3464		31	24	24	42.3	32.5	32.5	103960	0	186.74	7754700000	67	32604.2	80.01	O94973;O94973-2;A0A0G2JS82;O94973-3;A0A0G2JQM1;E9PR62;A0A0G2JRF9;A0A0G2JQA4;A0A0G2JRS3;E9PQP4;E9PNC4;A0A0G2JS17;A0A0G2JQT9;H0YDE9;H0YEG0	O94973;O94973-2;A0A0G2JS82;O94973-3;A0A0G2JQM1	AP-2 complex subunit alpha-2	AP2A2
27.5153		2	2	2	1.1	1.1	1.1	195620	0.0019616	1.9499	768840000	4	1217.4	2.98747	O94986;O94986-1;O94986-2;O94986-3;A0A075B719	O94986;O94986-1;O94986-2;O94986-3;A0A075B719	Centrosomal protein of 152 kDa	CEP152
23.7857		2	2	2	5.8	5.8	5.8	40623	0	3.3691	614310000	3	441.932	1.08449	O94992	O94992	Protein HEXIM1	HEXIM1
27.884		10	9	9	13	11.9	11.9	125870	0	103.3	2955400000	21	2442.96	5.99496	O95104;O95104-2;O95104-3	O95104;O95104-2;O95104-3	Splicing factor, arginine/serine-rich 15	SCAF4
25.9785		3	3	3	25	25	25	15489	0	5.4778	2810800000	8	5299.3	13.0044	O95139;O95139-2;A0A087WZX2	O95139;O95139-2;A0A087WZX2	NADH dehydrogenase [ubiquinone] 1 beta subcomplex subunit 6	NDUFB6
28.0799		13	12	12	19.7	18.5	18.5	86401	0	60.921	3881200000	23	4076.76	10.0043	O95140;O95140-2;Q5JXC5	O95140	Mitofusin-2	MFN2
25.1291		3	3	3	9.4	9.4	9.4	41142	0.00015131	2.9739	227640000	4	1107.26	2.7172	O95149;H3BQR0;H3BTA6;H3BSK1;H3BUB4;H3BRI5	O95149	Snurportin-1	SNUPN
27.5398		19	19	19	19.4	19.4	19.4	146180	0	51.894	1845100000	25	1657.08	4.06644	O95155;O95155-2;O95155-4;O95155-3;K7EP75;B1AQ61;K7ERA7	O95155;O95155-2;O95155-4;O95155-3	Ubiquitin conjugation factor E4 B	UBE4B
26.2746		24	24	24	23.9	23.9	23.9	150250	0	313.36	3357400000	37	670.738	1.64598	O95163;F5H2T0;H0YDF3	O95163;F5H2T0	Elongator complex protein 1	IKBKAP
28.1495		1	1	1	10.3	10.3	10.3	13157	0	4.2676	456270000	4	28094.7	68.9438	O95164	O95164	Ubiquitin-like protein 3	UBL3
29.5717		3	3	3	31	31	31	15208	0	15.122	6065000000	18	65135.3	159.841	O95168;O95168-2;F2Z3P9;C9JXQ9	O95168;O95168-2;F2Z3P9;C9JXQ9	NADH dehydrogenase [ubiquinone] 1 beta subcomplex subunit 4	NDUFB4
29.2492		5	5	5	43.4	43.4	43.4	12551	0	10.832	8730600000	10	63114.1	154.881	O95182;M0R0N0;M0R1K9	O95182	NADH dehydrogenase [ubiquinone] 1 alpha subcomplex subunit 7	NDUFA7
34.9093		4	4	1	4.2	4.2	1.2	112610	0	55.227	48470000000	51	355700	872.881	O95197;O95197-7;O95197-2;O95197-4;F5H617	O95197;O95197-7;O95197-2;O95197-4	Reticulon-3	RTN3
26.6736		4	1	1	19.5	6.4	6.4	25609	0.0004485	2.7685	183750000	2	5188.99	12.7337	O95197-3;O95197-5;O95197-6;B7Z4M1	O95197-3;O95197-5;O95197-6	Reticulon-3	RTN3
29.8619		21	21	21	33.3	33.3	33.3	83353	0	98.249	15558000000	62	14532.1	35.6615	O95202;O95202-2;O95202-3	O95202	LETM1 and EF-hand domain-containing protein 1, mitochondrial	LETM1
32.2685		7	7	7	34.4	34.4	34.4	39007	0	19.761	5409600000	17	164657	404.064	O95210	O95210	Starch-binding domain-containing protein 1	STBD1
27.6032		6	6	6	20.6	20.6	20.6	37404	0	67.594	867000000	6	6767.17	16.6065	O95218;O95218-2	O95218;O95218-2	Zinc finger Ran-binding domain-containing protein 2	ZRANB2
25.6652		11	11	11	28.9	28.9	28.9	51908	0	40.665	1135600000	17	1272.61	3.12296	O95219;O95219-2;F8W9T3;F8WDD4	O95219;O95219-2;F8W9T3	Sorting nexin-4	SNX4
26.9007		2	2	2	1.9	1.9	1.9	139880	0.0032845	1.665	156650000	3	1111.96	2.72873	O95239	O95239	Chromosome-associated kinesin KIF4A	KIF4A
26.6306		5	5	1	8.4	8.4	1.6	65347	0	11.524	517310000	11	1973.87	4.84384	O95243-2	O95243-2	Methyl-CpG-binding domain protein 4	MBD4
26.7604		9	9	9	18.5	18.5	18.5	70642	0	136.18	1080100000	13	1997.79	4.90254	O95251;O95251-4;O95251-2;E7EUP3;O95251-3;O95251-5;D6RFZ5	O95251;O95251-4;O95251-2;E7EUP3	Histone acetyltransferase KAT7;Histone acetyltransferase	KAT7
28.4768		3	3	3	9.2	9.2	9.2	40262	0	14.788	564640000	8	11518.5	28.266	O95273;O95273-2;H3BR23;H3BQA6;O95273-4;O95273-3	O95273;O95273-2;H3BR23	Cyclin-D1-binding protein 1	CCNDBP1
31.1041		12	11	11	44	39.1	39.1	27228	0	15.036	11879000000	31	105241	258.26	O95292;E5RK64;O95292-2	O95292	Vesicle-associated membrane protein-associated protein B/C	VAPB
29.3324		7	7	7	56.6	56.6	56.6	14874	0	107.46	3362600000	17	56420.3	138.454	O95295	O95295	SNARE-associated protein Snapin	SNAPIN
26.3064		1	1	1	4.8	4.8	4.8	29082	0.0059793	1.3664	271450000	4	3542.5	8.69321	O95297;O95297-3;Q9UEL6;O95297-4;O95297-2	O95297;O95297-3;Q9UEL6;O95297-4;O95297-2	Myelin protein zero-like protein 1	MPZL1
33.5986		11	11	11	55.8	55.8	55.8	27547	0	133.35	34583000000	60	586181	1438.48	O95336;M0R261;M0R1L2;M0R0U3	O95336;M0R261;M0R1L2	6-phosphogluconolactonase	PGLS
25.3682		8	8	8	15.1	15.1	15.1	69500	0	11.668	990390000	12	773.628	1.89847	O95340;O95340-2	O95340;O95340-2	Bifunctional 3-phosphoadenosine 5-phosphosulfate synthase 2;Sulfate adenylyltransferase;Adenylyl-sulfate kinase	PAPSS2
27.1576		18	18	18	18.5	18.5	18.5	135650	0	36.513	2113500000	28	1370.12	3.36226	O95347;O95347-2;Q5T821;A0A0C4DGE5	O95347;O95347-2	Structural maintenance of chromosomes protein 2	SMC2
33.5386		23	23	23	37.4	37.4	37.4	77959	0	87.527	17993000000	71	198689	487.577	O95352;O95352-3;O95352-2;C9JFF4;C9J415;H7C2R3;H7BZ92;C9JE55;H7C2J8;C9JNU2;C9JKA3;H7C059;C9JGL2;F8WDY9;H7C369	O95352;O95352-3;O95352-2	Ubiquitin-like modifier-activating enzyme ATG7	ATG7
25.7383		1	1	1	2.9	2.9	2.9	61438	0	3.9633	517790000	2	1131.06	2.7756	O95365	O95365	Zinc finger and BTB domain-containing protein 7A	ZBTB7A
30.9644		7	7	7	37.7	37.7	37.7	24737	0	32.212	12023000000	34	105150	258.035	O95372;Q5QPQ1;Q5QPQ0;Q5QPQ3;Q5QPQ2;Q5QPN5;Q5QPN9	O95372;Q5QPQ1;Q5QPQ0;Q5QPQ3;Q5QPQ2	Acyl-protein thioesterase 2	LYPLA2
30.496		19	19	18	24.6	24.6	23.6	119520	0	107.9	9431500000	50	15729	38.5986	O95373;E9PLB2;E9PLJ0	O95373	Importin-7	IPO7
33.7887		7	7	2	38.9	38.9	9.6	23003	0	179.84	26481000000	55	800846	1965.26	O95379;D6RCM8;O95379-3;O95379-2;J3KQT8;E5RIJ3	O95379;D6RCM8;O95379-3;O95379-2	Tumor necrosis factor alpha-induced protein 8	TNFAIP8
26.9126		7	7	7	16	16	16	68386	0	32.371	793950000	10	2293.34	5.62781	O95391;A0A0C4DGD2;E5RGM7;E5RK41	O95391	Pre-mRNA-splicing factor SLU7	SLU7
30.4558		10	10	10	23.2	23.2	23.2	59851	0	14.524	2175400000	20	30547.2	74.9623	O95394;O95394-3;O95394-4;A0A087WT27;J3KN95;H0Y8I3;H0Y987;D6RCQ8;D6RF77;D6RIS6;D6RCD1;D6RC77	O95394;O95394-3;O95394-4;A0A087WT27;J3KN95	Phosphoacetylglucosamine mutase	PGM3
24.7409		3	3	3	6.7	6.7	6.7	49669	0	11.728	241190000	4	700.82	1.7198	O95396	O95396	Adenylyltransferase and sulfurtransferase MOCS3;Molybdopterin-synthase adenylyltransferase;Molybdopterin-synthase sulfurtransferase	MOCS3
23.8556		5	5	5	19.6	19.6	19.6	37646	0	31.449	1219800000	8	500.557	1.22836	O95400	O95400	CD2 antigen cytoplasmic tail-binding protein 2	CD2BP2
31.6232		32	32	32	19.1	19.1	19.1	247740	0	236.28	5591400000	61	16575.7	40.6764	O95425;O95425-2;O95425-4;O95425-3;A0A0J9YWY6	O95425;O95425-2;O95425-4;O95425-3;A0A0J9YWY6	Supervillin	SVIL
24.1542		4	4	4	4.5	4.5	4.5	105810	0	4.8852	365610000	5	219.052	0.537548	O95427;K7EMD7;K7EPN0;K7EQG0;K7EQ07;K7EPJ2;K7EID9;K7ESH9	O95427;K7EMD7;K7EPN0;K7EQG0	GPI ethanolamine phosphate transferase 1	PIGN
31.2852		9	9	9	40.2	40.2	40.2	38274	0	72.06	8470400000	41	84878.1	208.289	O95433;O95433-2;H0YJG7;G3V438;H0YJU2;H0YJ63;G3V3W9	O95433;O95433-2;H0YJG7;G3V438	Activator of 90 kDa heat shock protein ATPase homolog 1	AHSA1
26.3348		14	14	14	22.2	22.2	22.2	73450	0	41.085	2311100000	20	1430.58	3.51062	O95453;O95453-2;O95453-3;H3BRK1;O95453-4;F5H1Z4	O95453;O95453-2;O95453-3;H3BRK1;O95453-4	Poly(A)-specific ribonuclease PARN	PARN
24.8112		4	4	4	16.7	16.7	16.7	32854	0	11.351	520450000	6	1112.37	2.72973	O95456;O95456-2;F8WBH7	O95456;O95456-2	Proteasome assembly chaperone 1	PSMG1
35.4861		45	45	3	42.2	42.2	3.3	122410	0	323.31	98056000000	192	488091	1197.76	O95466-2;K7EK60;Q96PY5-3	O95466-2;K7EK60	Formin-like protein 1	FMNL1
29.0004		6	6	6	12.5	12.5	12.5	63523	0	7.2934	1846500000	12	10495	25.7544	O95470;H0Y3V8;H7BXL7	O95470;H0Y3V8;H7BXL7	Sphingosine-1-phosphate lyase 1	SGPL1
32.2898		23	23	23	38.2	38.2	38.2	88892	0	52.916	8135000000	56	73326.1	179.941	O95479;R4GMU1	O95479;R4GMU1	GDH/6PGL endoplasmic bifunctional protein;Glucose 1-dehydrogenase;6-phosphogluconolactonase	H6PD
29.7084		13	13	13	15.5	15.5	15.5	119750	0	30.173	4454100000	37	9094.57	22.3179	O95486;O95486-2;H0Y9J6	O95486	Protein transport protein Sec24A	SEC24A
31.1832		14	14	14	13.5	13.5	13.5	137420	0	45.965	5258700000	40	22027.5	54.0551	O95487;O95487-3;O95487-2	O95487;O95487-3;O95487-2	Protein transport protein Sec24B	SEC24B
32.9541		8	8	8	21.8	21.8	21.8	57011	0	68.354	8790200000	22	181193	444.644	O95497;Q9NY84-5;Q9NY84-2;Q9NY84	O95497	Pantetheinase	VNN1
34.8717		11	11	1	27.9	27.9	5	58502	0	323.31	31722000000	53	667093	1637.03	O95498;J3KQ55;J3QT03;J3KQQ7;E9PL76;B4DQB2;O95498-3;O95498-4;O95498-2;E9PLK5;O95498-5;E9PK31	O95498;J3KQ55;J3QT03;J3KQQ7	Vascular non-inflammatory molecule 2	VNN2
28.1998		11	1	1	28.1	2.6	2.6	52843	0.0016959	2.0544	308300000	2	7242.95	17.774	O95498-6;E9PRD9;E9PQ75	O95498-6	Vascular non-inflammatory molecule 2	VNN2
33.0681		11	11	11	35.2	35.2	35.2	49228	0	104.01	10790000000	39	227089	557.271	O95544;O95544-2;A0A0A0MR98;O95544-3;J3KSP9;J3KTI3	O95544;O95544-2;A0A0A0MR98;O95544-3	NAD kinase	NADK
26.477		3	3	3	8.8	8.8	8.8	40929	0	22.387	544320000	8	2833.23	6.95269	O95551;O95551-3;O95551-2;X6R5A3	O95551;O95551-3;O95551-2;X6R5A3	Tyrosyl-DNA phosphodiesterase 2	TDP2
26.3375		1	1	1	6.2	6.2	6.2	17779	0.00015288	3.1474	1397300000	5	5921.24	14.5306	O95562;Q5TIH2	O95562;Q5TIH2	Vesicle transport protein SFT2B	SFT2D2
33.2793		11	11	11	59.8	59.8	59.8	27873	0	93.781	32360000000	61	464324	1139.44	O95571;M0QXB5;M0QY80;M0QX80	O95571;M0QXB5	Persulfide dioxygenase ETHE1, mitochondrial	ETHE1
30.1146		14	13	13	22.8	21.2	21.2	80419	0	20.288	2206800000	22	17945.8	44.0387	O95573;F5GWH2;C9JC11;F5H062	O95573	Long-chain-fatty-acid--CoA ligase 3	ACSL3
25.4973		34	34	34	11.1	11.1	11.1	378030	0	70.436	1915400000	40	155.547	0.381708	O95613;O95613-2	O95613;O95613-2	Pericentrin	PCNT
27.0833		6	6	6	25.6	25.6	25.6	26499	0	51.241	1068000000	10	6661.91	16.3482	O95619;F8W0J4;F8W1B9;F8VTR4	O95619;F8W0J4;F8W1B9	YEATS domain-containing protein 4	YEATS4
29.5164		11	11	11	28.8	28.8	28.8	48076	0	65.365	5154700000	33	19830	48.6624	O95630;C9JK83;O95630-2;C9JEK5;F5H5B9;C9JZ93	O95630;C9JK83;O95630-2	STAM-binding protein	STAMBP
27.9508		5	5	4	19.7	19.7	16.4	30255	0	14.656	1290800000	11	10645.2	26.123	O95639;O95639-2;O95639-3;C9JEV9;B7Z7B0;C9K0K2;H7C016;F8WEL7;H9KVA5;H7C419	O95639;O95639-2;O95639-3;C9JEV9;B7Z7B0	Cleavage and polyadenylation specificity factor subunit 4	CPSF4
29.6212		17	17	17	37.7	37.7	37.7	68856	0	116.01	4933600000	33	14888.3	36.5357	O95671;O95671-2;O95671-3	O95671;O95671-2;O95671-3	N-acetylserotonin O-methyltransferase-like protein	ASMTL
29.6953		7	7	7	19.6	19.6	19.6	51417	0	51.001	8203700000	19	20989.5	51.5078	O95674;Q92903	O95674	Phosphatidate cytidylyltransferase 2	CDS2
29.7891		4	4	4	19.1	19.1	19.1	32559	0	7.6863	1459400000	9	35373.6	86.8061	O95685	O95685	Protein phosphatase 1 regulatory subunit 3D	PPP1R3D
25.237		8	8	8	7.7	7.7	7.7	119520	0	6.4647	1076700000	14	410.742	1.00795	O95696;O95696-2;J3KQ61	O95696;O95696-2;J3KQ61	Bromodomain-containing protein 1	BRD1
24.653		6	6	6	1.2	1.2	1.2	527220	0	4.9617	217350000	7	62.1196	0.15244	O95714;A0A0J9YVP0;Q9BVR0;A0A0G2JPS8;A0A0J9YXQ8	O95714;A0A0J9YVP0	E3 ubiquitin-protein ligase HERC2	HERC2
27.6125		10	10	10	48.8	48.8	48.8	28970	0	120.18	7774100000	19	8793.85	21.5799	O95721;C9JAF7	O95721;C9JAF7	Synaptosomal-associated protein 29;Synaptosomal-associated protein	SNAP29
33.9946		14	14	12	32.3	32.3	28.8	58022	0	323.31	28729000000	70	366217	898.688	O95747;C9JIG9;F8WBK9	O95747;C9JIG9	Serine/threonine-protein kinase OSR1	OXSR1
30.3602		7	7	1	25.7	25.7	2.7	34870	0	32.99	3082100000	17	49070.6	120.418	O95749;C9J6G3;C9J7M1	O95749;C9J6G3;C9J7M1	Geranylgeranyl pyrophosphate synthase	GGPS1
31.2237		9	7	7	21.2	17.9	17.9	59689	0	88.032	7640800000	19	52156.7	127.991	O95758;O95758-4;O95758-1;O95758-6;O95758-5;O95758-2;O95758-7;X6R242	O95758;O95758-4;O95758-1;O95758-6;O95758-5;O95758-2;O95758-7	Polypyrimidine tract-binding protein 3	PTBP3
32.7412		5	5	5	82.3	82.3	82.3	10403	0	191.85	14358000000	25	856736	2102.41	O95777;F2Z2Y6;C9JIZ0;C9JNV3	O95777;F2Z2Y6;C9JIZ0;C9JNV3	U6 snRNA-associated Sm-like protein LSm8	LSM8
33.4511		34	34	27	40.5	40.5	31.1	107540	0	323.31	30942000000	105	135562	332.666	O95782;O95782-2;M0R2D9	O95782;O95782-2	AP-2 complex subunit alpha-1	AP2A1
30.5922		16	16	16	19.2	19.2	19.2	106600	0	108.62	4376600000	36	18851.2	46.2603	O95786;O95786-2;A2A376	O95786;O95786-2;A2A376	Probable ATP-dependent RNA helicase DDX58	DDX58
25.4351		21	21	21	56.5	56.5	56.5	47173	0	323.31	333980000000	135	1193.9	2.92979	O95810	O95810	Serum deprivation-response protein	SDPR
27.4932		10	10	10	46.4	46.4	46.4	23772	0	24.524	2508200000	19	9866.01	24.211	O95816;O95816-2	O95816;O95816-2	BAG family molecular chaperone regulator 2	BAG2
28.5618		20	11	0	21.2	13.5	0	138420	0	164.64	1431100000	21	3553.86	8.72109	O95819-2;O95819;O95819-5;O95819-4;O95819-3;E7ENQ1;G3XAA2;H7C360;G5E948;A0A0D9SEY1;E7EX83;A0A0D9SG62;H7C0P6	O95819-2;O95819;O95819-5;O95819-4;O95819-3;E7ENQ1;G3XAA2;H7C360;G5E948;A0A0D9SEY1;E7EX83;A0A0D9SG62;H7C0P6	Mitogen-activated protein kinase kinase kinase kinase 4	MAP4K4
25.7435		6	6	6	17.2	17.2	17.2	55003	0	19.319	1085900000	8	1267.95	3.11152	O95822;O95822-2	O95822;O95822-2	Malonyl-CoA decarboxylase, mitochondrial	MLYCD
32.2314		18	18	18	33.4	33.4	33.4	66900	0	233.82	27712000000	100	93567.2	229.612	O95831;O95831-3;O95831-2;E9PMA0;O95831-5;O95831-6;O95831-4	O95831;O95831-3;O95831-2;E9PMA0;O95831-5	Apoptosis-inducing factor 1, mitochondrial	AIFM1
31.6821		14	14	2	21.5	21.5	2.6	92069	0	42.934	10603000000	40	46458.8	114.009	O95834-3;O95834-2;C9JRL6;K7ESL7	O95834-3;O95834-2;C9JRL6	Echinoderm microtubule-associated protein-like 2	EML2
31.116		11	11	3	45.5	45.5	10.4	33392	0	17.385	6991000000	31	86524.5	212.329	O95861;O95861-4;O95861-2;A6NF51;F8VZG4;F8W1J0;F8VVW8	O95861;O95861-4;O95861-2;A6NF51	3(2),5-bisphosphate nucleotidase 1	BPNT1
31.6041		11	11	10	52.3	52.3	49.5	29644	0	61.549	11712000000	34	136704	335.469	O95865;A0A140T971;Q5SSV3;Q5SRR8;H0Y7N1	O95865;A0A140T971;Q5SSV3;Q5SRR8;H0Y7N1	N(G),N(G)-dimethylarginine dimethylaminohydrolase 2	DDAH2
26.5071		3	3	3	13.9	13.9	13.9	31710	0	3.3935	766940000	5	3733.98	9.1631	O95873	O95873	Uncharacterized protein C6orf47	C6orf47
31.3917		7	7	7	58.7	58.7	58.7	19206	0	53.578	5128600000	27	182106	446.885	O95881;V9GY50;V9GYV4	O95881	Thioredoxin domain-containing protein 12	TXNDC12
26.1829		3	3	3	15.2	15.2	15.2	28722	0	6.0148	224910000	4	3292.81	8.08049	O95926;O95926-2	O95926;O95926-2	Pre-mRNA-splicing factor SYF2	SYF2
29.1756		5	5	5	23.2	23.2	23.2	27013	0	10.264	1130000000	15	27867.2	68.3856	O95976;H3BNM0	O95976	Immunoglobulin superfamily member 6	IGSF6
27.2256		1	1	1	3.1	3.1	3.1	41623	0	4.3481	156940000	2	4680.9	11.4868	O95977	O95977	Sphingosine 1-phosphate receptor 4	S1PR4
27.231		5	2	1	29.7	12.2	8.1	19471	0	112.22	377310000	3	10043.3	24.646	O95989	O95989	Diphosphoinositol polyphosphate phosphohydrolase 1	NUDT3
26.9358		3	3	3	22.3	22.3	22.3	19979	0	6.6419	450620000	5	7977.24	19.576	O95994;H7C3Z9;B5MC07;Q8TD06;H7C040;C9J3E2;B5MC62	O95994;H7C3Z9;B5MC07	Anterior gradient protein 2 homolog	AGR2
27.458		6	6	6	25.8	25.8	25.8	26251	0	12.761	746100000	8	8719.14	21.3966	O95999;A0A087WWW9	O95999;A0A087WWW9	B-cell lymphoma/leukemia 10	BCL10
28.306		5	5	5	9.4	9.4	9.4	76096	0	33.798	1546100000	11	5414.22	13.2864	O96005;O96005-4;O96005-3;K7EJ16;K7EQQ1	O96005;O96005-4;O96005-3	Cleft lip and palate transmembrane protein 1	CLPTM1
35.2428		9	9	9	14.6	14.6	14.6	78155	0	7.3797	41100000000	15	645815	1584.82	O96006;C9JXP4	O96006	Zinc finger BED domain-containing protein 1	ZBED1
26.8374		6	6	6	26.6	26.6	26.6	37893	0	323.31	2795900000	19	3928.49	9.64043	O96008;O96008-2;K7EJ57;K7EKG4	O96008;O96008-2;K7EJ57;K7EKG4	Mitochondrial import receptor subunit TOM40 homolog	TOMM40
30.6355		9	9	9	42.5	42.5	42.5	28431	0	68.098	4112900000	25	72833.8	178.733	O96011;O96011-2;H7C3V6	O96011;O96011-2	Peroxisomal membrane protein 11B	PEX11B
31.8713		10	10	10	32.6	32.6	32.6	47460	0	143.07	12575000000	50	102761	252.173	O96019;O96019-2;H7C5S0;O94805;C9JQT2	O96019;O96019-2;H7C5S0	Actin-like protein 6A	ACTL6A
29.2923		2	2	2	5	5	5	42717	0.00015249	3.1162	2700600000	8	19106.6	46.8873	P00156	P00156	Cytochrome b	MT-CYB
27.2893		4	4	4	42.5	42.5	42.5	15330	0	21.046	2148700000	12	13282.6	32.5953	P00167;P00167-2;P00167-3;J3KNC7	P00167;P00167-2;P00167-3	Cytochrome b5	CYB5A
38.2689		17	17	14	63.3	63.3	50.9	36688	0	118.42	561370000000	387	11207200	27502.2	P00338;P00338-3;P00338-4;P00338-2;P00338-5;F5GXY2;F5GYU2;F5GXH2;F5H5J4;F5H6W8;F5GZQ4;F5H8H6;F5GXC7;P07864;Q6ZMR3;F5GXU1;F5H5G7;F5H155;A0A087WUM2;G3XAP5;F5H245	P00338;P00338-3;P00338-4;P00338-2;P00338-5;F5GXY2	L-lactate dehydrogenase A chain	LDHA
28.9249		16	15	15	42.5	41.1	41.1	54861	0	321.41	2936100000	30	11532.4	28.3003	P00352;Q5SYQ9;Q5SYQ8;Q5SYQ7	P00352;Q5SYQ9;Q5SYQ8	Retinal dehydrogenase 1	ALDH1A1
32.7634		21	21	21	42.8	42.8	42.8	61397	0	290.53	68481000000	124	147420	361.767	P00367;P49448;P00367-3;P00367-2	P00367;P49448;P00367-3;P00367-2	Glutamate dehydrogenase 1, mitochondrial;Glutamate dehydrogenase 2, mitochondrial	GLUD1;GLUD2
34.1437		16	16	16	58.8	58.8	58.8	34234	0	323.31	103280000000	118	688248	1688.94	P00387;P00387-2;P00387-3;B1AHF3	P00387;P00387-2;P00387-3;B1AHF3	NADH-cytochrome b5 reductase 3;NADH-cytochrome b5 reductase 3 membrane-bound form;NADH-cytochrome b5 reductase 3 soluble form	CYB5R3
35.35		16	16	16	42.1	42.1	42.1	56256	0	323.31	93815000000	100	966417	2371.57	P00390;P00390-2;P00390-4;P00390-3;P00390-5;E5RI06;H0YC68	P00390;P00390-2;P00390-4;P00390-3;P00390-5	Glutathione reductase, mitochondrial	GSR
27.4095		1	1	1	1.6	1.6	1.6	57041	0.0053519	1.4224	270330000	4	3879.9	9.52119	P00395	P00395	Cytochrome c oxidase subunit 1	MT-CO1
32.6566		7	7	7	44.9	44.9	44.9	25565	0	105.93	25518000000	45	328764	806.781	P00403	P00403	Cytochrome c oxidase subunit 2	MT-CO2
27.2874		3	3	3	13	13	13	29950	0	7.3787	7879600000	14	6790.05	16.6626	P00414	P00414	Cytochrome c oxidase subunit 3	MT-CO3
33.9287		7	7	7	64.9	64.9	64.9	15936	0	323.31	122430000000	87	1273780	3125.83	P00441;H7BYH4	P00441;H7BYH4	Superoxide dismutase [Cu-Zn]	SOD1
31.3314		18	18	18	18.4	18.4	18.4	122200	0	88.998	5513600000	64	27451.1	67.3644	P00450;E9PFZ2;H7C5R1;CON__ENSEMBL:ENSBTAP00000031900;D6RE86;H7C5N5	P00450;E9PFZ2;H7C5R1	Ceruloplasmin	CP
29.6163		31	31	31	47.1	47.1	47.1	83266	0	323.31	473650000000	358	12270.5	30.1115	P00488;Q9NQP5;A6PVK5;H0Y796;H0Y4W5	P00488	Coagulation factor XIII A chain	F13A1
36.1983		18	18	18	81	81	81	32118	0	323.31	170710000000	216	3047500	7478.51	P00491;G3V5M2;G3V2H3;G3V393	P00491;G3V5M2	Purine nucleoside phosphorylase	PNP
34.3579		12	12	12	69.7	69.7	69.7	24579	0	268.42	42510000000	79	1112050	2728.94	P00492	P00492	Hypoxanthine-guanine phosphoribosyltransferase	HPRT1
32.0279		17	17	17	43.3	43.3	43.3	47517	0	86.508	29939000000	71	114402	280.741	P00505;P00505-2	P00505;P00505-2	Aspartate aminotransferase, mitochondrial	GOT2
38.7809		30	30	30	73.1	73.1	73.1	44614	0	323.31	900390000000	573	13142500	32251.3	P00558;P00558-2;P07205	P00558;P00558-2	Phosphoglycerate kinase 1	PGK1
29.0274		11	11	11	24.4	24.4	24.4	70036	0	114.75	5439100000	37	9698.89	23.8009	P00734;E9PIT3;C9JV37;CON__P00735	P00734;E9PIT3	Prothrombin;Activation peptide fragment 1;Activation peptide fragment 2;Thrombin light chain;Thrombin heavy chain	F2
37.0973		16	16	8	42.4	42.4	24.4	45205	0	212.25	158720000000	159	4037840	9908.77	P00738;A0A0C4DGL8;J3QR68;H0Y300;P00738-2;J3QLC9;A0A087WU08;H3BS21;J3KRH2;J3KSV1;J3QQI8;H3BMJ7	P00738;A0A0C4DGL8;J3QR68;H0Y300;P00738-2;J3QLC9;A0A087WU08;H3BS21	Haptoglobin;Haptoglobin alpha chain;Haptoglobin beta chain	HP
30.1931		13	13	13	22.3	22.3	22.3	90568	0	258.7	13670000000	35	16825.8	41.2901	P00747;Q5TEH5;A6PVI2;CON__P06868;Q15195;Q02325	P00747	Plasminogen;Plasmin heavy chain A;Activation peptide;Angiostatin;Plasmin heavy chain A, short form;Plasmin light chain B	PLG
25.491		5	5	5	12.7	12.7	12.7	67791	0	18.756	1350100000	16	863.6	2.11926	P00748	P00748	Coagulation factor XII;Coagulation factor XIIa heavy chain;Beta-factor XIIa part 1;Coagulation factor XIIa light chain	F12
31.7668		16	16	16	47.1	47.1	47.1	40764	0	136.75	16695000000	61	111278	273.074	P00813;F5GWI4;F5GXW0;F5GYD4	P00813;F5GWI4;F5GXW0	Adenosine deaminase	ADA
24.493		1	1	1	4.4	4.4	4.4	24817	0.0023582	1.8192	95551000	2	1181.17	2.89857	P00846	P00846	ATP synthase subunit a	MT-ATP6
32.0454		8	8	8	44.8	44.8	44.8	28870	0	32.112	5290700000	30	190591	467.706	P00915;E5RHP7;E5RH81;E5RFE7;E5RG81;E5RJI8;E5RIF9;E5RG43;E5RII2;E5RJF6;E5RGU8;E5RFL2;H0YBE2	P00915;E5RHP7;E5RH81;E5RFE7;E5RG81;E5RJI8;E5RIF9;E5RG43	Carbonic anhydrase 1	CA1
32.4438		12	12	12	58.1	58.1	58.1	29246	0	149.63	81019000000	67	247989	608.559	P00918;E5RID5;E5RK37	P00918	Carbonic anhydrase 2	CA2
23.182		2	2	2	5.3	5.3	5.3	46530	0.0024896	1.7849	30485000	3	253.914	0.6231	P00966;Q5T6L6;Q5T6L5	P00966;Q5T6L6;Q5T6L5	Argininosuccinate synthase	ASS1
32.2601		13	13	13	34.9	34.9	34.9	52602	0	224.49	8365600000	62	121391	297.89	P01008;Q8TCE1;CON__P41361	P01008;Q8TCE1	Antithrombin-III	SERPINC1
36.3425		22	22	22	62.2	62.2	62.2	46736	0	323.31	140120000000	204	2314540	5679.84	P01009;A0A024R6I7;P01009-2;A0A0G2JRN3;P01009-3;G3V2B9;G3V544;G3V5R8;G3V387;A0A0B4J278;P20848;A0A0G2JPK4	P01009;A0A024R6I7;P01009-2;A0A0G2JRN3;P01009-3	Alpha-1-antitrypsin;Short peptide from AAT	SERPINA1
30.0356		8	8	8	24.3	24.3	24.3	47650	0	34.367	7802100000	24	28674.5	70.3666	P01011;G3V3A0;G3V595;A0A087WY93;P01011-2	P01011;G3V3A0	Alpha-1-antichymotrypsin;Alpha-1-antichymotrypsin His-Pro-less	SERPINA3
30.2647		6	6	6	19.6	19.6	19.6	53154	0	123.22	2253100000	22	30128.9	73.9357	P01019	P01019	Angiotensinogen;Angiotensin-1;Angiotensin-2;Angiotensin-3;Angiotensin-4;Angiotensin 1-9;Angiotensin 1-7;Angiotensin 1-5;Angiotensin 1-4	AGT
33.5139		40	40	40	38.2	38.2	38.2	163290	0	273.28	22683000000	160	93255.1	228.846	P01023;P20742;P20742-2;H0YFH1;F8W7L3;CON__ENSEMBL:ENSBTAP00000024146;F5H1E8	P01023	Alpha-2-macroglobulin	A2M
34.1121		62	62	60	47.6	47.6	46.3	187150	0	323.31	62795000000	273	123170	302.256	P01024;CON__Q2UVX4;M0QYC8;M0QXZ3;M0R0Q9;O95568	P01024	Complement C3;Complement C3 beta chain;C3-beta-c;Complement C3 alpha chain;C3a anaphylatoxin;Acylation stimulating protein;Complement C3b alpha chain;Complement C3c alpha chain fragment 1;Complement C3dg fragment;Complement C3g fragment;Complement C3d fragment;Complement C3f fragment;Complement C3c alpha chain fragment 2	C3
28.9454		11	11	11	7.7	7.7	7.7	188300	0	22.882	2531200000	17	3408.22	8.3637	P01031	P01031	Complement C5;Complement C5 beta chain;Complement C5 alpha chain;C5a anaphylatoxin;Complement C5 alpha chain	C5
27.6267		3	3	3	17.9	17.9	17.9	23171	0	6.1395	9876600000	13	11103.5	27.2476	P01033;Q5H9A7;Q5H9B5;Q5H9B4	P01033;Q5H9A7;Q5H9B5	Metalloproteinase inhibitor 1	TIMP1
26.4759		4	4	4	30.8	30.8	30.8	15799	0	12.473	2985400000	8	7334.21	17.998	P01034	P01034	Cystatin-C	CST3
36.9051		6	6	6	68.4	68.4	68.4	11006	0	58.121	163550000000	80	14515900	35621.8	P01040;C9J0E4	P01040;C9J0E4	Cystatin-A;Cystatin-A, N-terminally processed	CSTA
29.9783		11	11	2	30.2	30.2	4	47883	0	303.43	12024000000	36	27422.7	67.2947	P01042-2;P01042-3	P01042-2;P01042-3	Kininogen-1;Kininogen-1 heavy chain;T-kinin;Bradykinin;Lysyl-bradykinin;Kininogen-1 light chain;Low molecular weight growth-promoting factor	KNG1
29.7962		6	3	1	43.4	18	4.8	21229	0	7.9549	2680900000	13	54521.1	133.794	P01111	P01111	GTPase NRas	NRAS
32.4266		6	6	1	43.6	43.6	6.4	21424	0	64.106	11578000000	27	334503	820.864	P01116-2	P01116-2	GTPase KRas;GTPase KRas, N-terminally processed	KRAS
30.8286		12	12	12	35.9	35.9	35.9	44341	0	137.47	36854000000	70	53389	131.015	P01137;M0R2S0	P01137	Transforming growth factor beta-1;Latency-associated peptide	TGFB1
25.6063		1	1	1	13.7	13.7	13.7	12848	0	11.246	116410000	2	4935.85	12.1125	P01594;P01593	P01594;P01593	Ig kappa chain V-I region AU;Ig kappa chain V-I region AG
24.6746		1	1	1	10.7	10.7	10.7	12042	0.0003017	2.9235	103490000	3	2760.74	6.77479	P01714	P01714	Ig lambda chain V-III region SH
27.0721		1	1	1	9.8	9.8	9.8	12011	0.0010085	2.2532	293420000	5	14584	35.7889	P01717;P01718	P01717;P01718	Ig lambda chain V-IV region Hil;Ig lambda chain V-IV region Kern
27.4536		2	2	1	23.1	23.1	17.1	12566	0	123.29	183810000	2	18159.4	44.5628	P01721	P01721	Ig lambda chain V-VI region AR
35.0379		5	5	5	80.2	80.2	80.2	11609	0	323.31	68334000000	100	3772150	9256.79	P01834;A0A075B6H6	P01834;A0A075B6H6	Ig kappa chain C region	IGKC
34.6931		14	14	5	62.1	62.1	26.1	36105	0	291.36	60465000000	78	955029	2343.62	P01857;A0A0A0MS08;A0A0A0MS07	P01857;A0A0A0MS08;A0A0A0MS07	Ig gamma-1 chain C region	IGHG1
30.939		10	4	3	42.9	21.2	16.9	35900	0	7.5797	3622900000	28	71188	174.694	P01859	P01859	Ig gamma-2 chain C region	IGHG2
24.2455		7	1	1	27.5	2.8	2.8	35940	0.0089902	1.169	138140000	3	687.046	1.686	P01861	P01861	Ig gamma-4 chain C region	IGHG4
31.6735		8	8	8	35.1	35.1	35.1	37654	0	21.257	7028000000	38	112925	277.116	P01876;P01877;A0A0G2JMB2;A0A075B6N7	P01876;P01877;A0A0G2JMB2	Ig alpha-1 chain C region;Ig alpha-2 chain C region	IGHA1;IGHA2
33.2402		12	5	5	86.4	46.9	46.9	16055	0	245.25	11665000000	31	784538	1925.24	P02042;E9PFT6;E9PEW8;C9JRG0;A8MUF7	P02042;E9PFT6;E9PEW8	Hemoglobin subunit delta	HBD
32.1027		7	7	7	5.9	5.9	5.9	138940	0	52.636	10913000000	34	41207.2	101.121	P02452	P02452	Collagen alpha-1(I) chain	COL1A1
30.1948		30	29	2	47.3	46.1	4.5	74139	0	323.31	44209000000	115	20579.5	50.5016	P02545;P02545-6;P02545-3;P02545-5;P02545-4;H0YAB0;A0A0C4DGC5	P02545;P02545-6;P02545-3;P02545-5;P02545-4	Prelamin-A/C;Lamin-A/C	LMNA
34.2762		68	68	68	35.6	35.6	35.6	280010	0	323.31	22507000000	177	92240.8	226.357	P02549;P02549-2;V9GY79	P02549;P02549-2	Spectrin alpha chain, erythrocytic 1	SPTA1
35.3896		18	18	18	60.7	60.7	60.7	30777	0	150.59	175450000000	191	1815600	4455.45	P02647;F8W696;CON__P15497	P02647;F8W696	Apolipoprotein A-I;Proapolipoprotein A-I;Truncated apolipoprotein A-I	APOA1
32.9965		13	13	13	47.6	47.6	47.6	36154	0	133.41	15977000000	40	294245	722.07	P02649;H0Y7L5;E9PEV4;E7ERP7;CON__Q03247	P02649;H0Y7L5;E9PEV4;E7ERP7	Apolipoprotein E	APOE
33.7015		4	4	4	59	59	59	11175	0	170.76	26572000000	11	1551840	3808.19	P02652;V9GYM3;V9GYE3;V9GYG9;V9GYC1;V9GYS1	P02652;V9GYM3;V9GYE3;V9GYG9;V9GYC1;V9GYS1	Apolipoprotein A-II;Proapolipoprotein A-II;Truncated apolipoprotein A-II	APOA2
33.01		39	39	39	50.9	50.9	50.9	94972	0	323.31	891170000000	434	113063	277.454	P02671;P02671-2;A0A087WUA0;CON__P02672	P02671;P02671-2	Fibrinogen alpha chain;Fibrinopeptide A;Fibrinogen alpha chain	FGA
31.9864		29	29	23	70.5	70.5	61.9	55928	0	323.31	457250000000	298	94442.8	231.761	P02675;D6REL8;F8W6P4	P02675;D6REL8	Fibrinogen beta chain;Fibrinopeptide B;Fibrinogen beta chain	FGB
33.7111		24	24	17	64.2	64.2	50.1	51511	0	323.31	683050000000	347	338904	831.662	P02679;P02679-2;C9JEU5;C9JC84	P02679;P02679-2;C9JEU5;C9JC84	Fibrinogen gamma chain	FGG
35.311		23	23	23	35.1	35.1	35.1	101790	0	323.31	44059000000	117	519886	1275.79	P02730;P02730-2;A0A0A0MS98	P02730;P02730-2;A0A0A0MS98	Band 3 anion transport protein	SLC4A1
29.1843		7	7	7	33.6	33.6	33.6	25387	0	22.814	1875400000	14	29830.6	73.2036	P02743	P02743	Serum amyloid P-component;Serum amyloid P-component(1-203)	APCS
27.8059		10	10	10	18.6	18.6	18.6	63173	0	30.366	1696500000	14	4611.05	11.3154	P02748;CON__Q3MHN2	P02748	Complement component C9;Complement component C9a;Complement component C9b	C9
29.0977		10	10	10	36.2	36.2	36.2	38298	0	40.553	8599000000	21	18622.1	45.6982	P02749;J3QRN2;J3QLI0;J3KS17;CON__P17690	P02749;J3QRN2	Beta-2-glycoprotein 1	APOH
33.2899		8	8	8	32.6	32.6	32.6	38177	0	155.88	10984000000	28	341506	838.05	P02750	P02750	Leucine-rich alpha-2-glycoprotein	LRG1
29.904		50	50	50	26.9	26.9	26.9	262620	0	323.31	53542000000	134	4748.92	11.6537	P02751;P02751-8;P02751-14;P02751-3;P02751-15;P02751-7;P02751-5;P02751-10;P02751-9;P02751-17;P02751-11;P02751-6;P02751-13;P02751-4;P02751-12;H0Y7Z1;P02751-16;P02751-2;H0Y4K8	P02751;P02751-8;P02751-14;P02751-3;P02751-15;P02751-7;P02751-5;P02751-10;P02751-9;P02751-17;P02751-11;P02751-6;P02751-13;P02751-4;P02751-12;H0Y7Z1	Fibronectin;Anastellin;Ugl-Y1;Ugl-Y2;Ugl-Y3	FN1
28.5182		6	6	6	21.6	21.6	21.6	38999	0	14.937	2186200000	20	12237.8	30.0314	P02760;S4R471;S4R3Y4	P02760;S4R471;S4R3Y4	Protein AMBP;Alpha-1-microglobulin;Inter-alpha-trypsin inhibitor light chain;Trypstatin	AMBP
35.3274		6	6	4	36.3	36.3	27.9	23511	0	85.449	48102000000	69	2276440	5586.33	P02763	P02763	Alpha-1-acid glycoprotein 1	ORM1
30.6602		8	8	8	31.3	31.3	31.3	39324	0	121.94	16480000000	30	53567.6	131.454	P02765;C9JV77;CON__P12763	P02765;C9JV77	Alpha-2-HS-glycoprotein;Alpha-2-HS-glycoprotein chain A;Alpha-2-HS-glycoprotein chain B	AHSG
33.1544		6	6	6	63.9	63.9	63.9	15887	0	281.49	36640000000	73	747049	1833.24	P02766;A0A087WT59;A0A087WV45	P02766;A0A087WT59;A0A087WV45	Transthyretin	TTR
29.4285		8	8	8	51.6	51.6	51.6	13894	0	323.31	577160000000	183	64558.3	158.425	P02775	P02775	Platelet basic protein;Connective tissue-activating peptide III;TC-2;Connective tissue-activating peptide III(1-81);Beta-thromboglobulin;Neutrophil-activating peptide 2(74);Neutrophil-activating peptide 2(73);Neutrophil-activating peptide 2;TC-1;Neutrophil-activating peptide 2(1-66);Neutrophil-activating peptide 2(1-63)	PPBP
29.624		6	6	4	36.6	36.6	12.9	10845	0	51.806	415160000000	198	94711.9	232.421	P02776	P02776	Platelet factor 4;Platelet factor 4, short form	PF4
27.3838		11	11	11	17.4	17.4	17.4	84870	0	109.04	1762500000	18	2561.6	6.2861	P02786;G3V0E5;H7C3V5;F8WBE5	P02786;G3V0E5	Transferrin receptor protein 1;Transferrin receptor protein 1, serum form	TFRC
35.5374		28	28	27	46.6	46.6	45.1	77063	0	323.31	84361000000	185	803351	1971.41	P02787;C9JB55;F8WCI6;C9JVG0;H7C5E8;F8WEK9	P02787	Serotransferrin	TF
30.3862		6	6	6	17.3	17.3	17.3	51676	0	7.9076	1811800000	16	33712.5	82.7298	P02790;Q9BS19	P02790;Q9BS19	Hemopexin	HPX
32.9754		6	6	6	45.1	45.1	45.1	20019	0	59.276	35734000000	67	523704	1285.16	P02792	P02792	Ferritin light chain	FTL
32.3782		8	8	8	51.9	51.9	51.9	21225	0	45.281	33194000000	63	326497	801.217	P02794;G3V192;G3V1D1;E9PRK8;E9PKY7;E9PPQ4;E9PQR3;E9PKM5;E9PK45	P02794;G3V192;G3V1D1	Ferritin heavy chain;Ferritin heavy chain, N-terminally processed;Ferritin	FTH1
27.4051		4	4	4	10.3	10.3	10.3	67026	0	289.11	1501100000	12	3291.9	8.07825	P03915	P03915	NADH-ubiquinone oxidoreductase chain 5	MT-ND5
24.6632		1	1	1	8	8	8	18622	0	5.1412	132270000	3	1771.24	4.34659	P03923	P03923	NADH-ubiquinone oxidoreductase chain 6	MT-ND6
24.9614		1	1	1	19.1	19.1	19.1	7991.6	0	12.596	1612400000	9	5074.94	12.4538	P03928	P03928	ATP synthase protein 8	MT-ATP8
30.9299		8	8	8	15.9	15.9	15.9	67033	0	40.095	7024200000	15	37886.3	92.9722	P04003;F2Z2V7;A6PVY5	P04003	C4b-binding protein alpha chain	C4BPA
27.4265		13	13	13	29.9	29.9	29.9	54305	0	53.985	14635000000	31	4123.61	10.1193	P04004;F5GX75;CON__Q3ZBS7;H0YJW9	P04004	Vitronectin;Vitronectin V65 subunit;Vitronectin V10 subunit;Somatomedin-B	VTN
38.5694		26	26	26	58.6	58.6	58.6	59755	0	323.31	577330000000	394	8474190	20795.5	P04040	P04040	Catalase	CAT
30.6872		5	5	5	12.9	12.9	12.9	53688	0	8.9017	2662200000	12	39978.1	98.1054	P04066	P04066	Tissue alpha-L-fucosidase	FUCA1
38.1377		27	27	10	84.3	84.3	37.1	39420	0	323.31	661130000000	433	9523760	23371.1	P04075;J3KPS3;P04075-2;H3BQN4;H3BUH7;H3BR04;H3BMQ8;H3BU78;H3BR68	P04075;J3KPS3;P04075-2;H3BQN4	Fructose-bisphosphate aldolase A;Fructose-bisphosphate aldolase	ALDOA
35.4559		7	7	7	77.6	77.6	77.6	11139	0	323.31	97795000000	91	5252670	12889.9	P04080	P04080	Cystatin-B	CSTB
38.935		28	28	28	70.8	70.8	70.8	38714	0	323.31	874530000000	333	16852900	41356.7	P04083;Q5T3N1;Q5T3N0	P04083;Q5T3N1	Annexin A1;Annexin	ANXA1
32.9856		92	92	92	24.3	24.3	24.3	515600	0	323.31	37051000000	254	20477.4	50.2512	P04114;A8MUN2;CON__ENSEMBL:ENSBTAP00000032840	P04114	Apolipoprotein B-100;Apolipoprotein B-48	APOB
29.2765		12	12	12	20.8	20.8	20.8	85658	0	323.31	3108700000	25	9424.57	23.1277	P04150;P04150-2;P04150-10;P04150-7;P04150-5;P04150-9;P04150-6;P04150-8;P04150-3;P04150-13;P04150-12;P04150-11;D6RDA9;Q3MSN4;P04150-16;P04150-15;P04150-14;P08235;B0ZBF8;B0ZBF6;P08235-2;P08235-4	P04150;P04150-2;P04150-10;P04150-7;P04150-5;P04150-9;P04150-6;P04150-8;P04150-3;P04150-13;P04150-12;P04150-11	Glucocorticoid receptor	NR3C1
24.8427		6	6	6	18.9	18.9	18.9	48534	0	11.456	348830000	9	769.646	1.88869	P04181;P04181-2	P04181;P04181-2	Ornithine aminotransferase, mitochondrial;Ornithine aminotransferase, hepatic form;Ornithine aminotransferase, renal form	OAT
29.9813		11	11	11	26.9	26.9	26.9	59578	0	29.797	7242400000	32	22085.5	54.1975	P04196	P04196	Histidine-rich glycoprotein	HRG
31.1596		7	7	7	25.3	25.3	25.3	54253	0	94.506	3562000000	32	54888.5	134.695	P04217;P04217-2;M0R009;CON__Q2KJF1	P04217;P04217-2;M0R009	Alpha-1B-glycoprotein	A1BG
26.7103		8	4	1	44	16.5	3.8	29914	0	37.934	9009700000	14	4556.77	11.1822	P04229;Q29974;P13760;Q30154;Q30167	P04229;Q29974;P13760;Q30154	HLA class II histocompatibility antigen, DRB1-1 beta chain;HLA class II histocompatibility antigen, DRB1-16 beta chain;HLA class II histocompatibility antigen, DRB1-4 beta chain;HLA class II histocompatibility antigen, DR beta 5 chain	HLA-DRB1;HLA-DRB5
29.1025		6	6	6	28	28	28	26398	0	99.953	12409000000	23	27107	66.5201	P04233-2;P04233;H0YBZ2;E7EQJ3;H0YBZ8;E7ESL3;P04233-3;E7ER71	P04233-2;P04233;H0YBZ2	HLA class II histocompatibility antigen gamma chain	CD74
26.4243		64	64	64	27.7	27.7	27.7	309260	0	323.31	147900000000	253	361.504	0.887123	P04275;P04275-2	P04275	von Willebrand factor;von Willebrand antigen 2	VWF
38.9206		27	27	4	88.4	88.4	14.6	36053	0	323.31	959530000000	449	17916700	43967.2	P04406;E7EUT5;O14556	P04406;E7EUT5	Glyceraldehyde-3-phosphate dehydrogenase	GAPDH
34.529		25	2	2	90.8	4.4	4.4	31548	0	25.657	29443000000	46	975514	2393.89	P04406-2	P04406-2	Glyceraldehyde-3-phosphate dehydrogenase	GAPDH
32.8593		13	13	13	29.3	29.3	29.3	51657	0	26.225	13058000000	40	187252	459.512	P04424;P04424-3;P04424-2;F8W943;H7C0S8	P04424;P04424-3;P04424-2;F8W943	Argininosuccinate lyase	ASL
33.4203		15	15	2	49.3	49.3	6.3	40840	0	323.31	85462000000	95	349424	857.479	P04439;Q5SRN5;Q5SRN7;P13746;P13746-2;P05534;P30447;Q31611;A0A0G2JNX1	P04439;Q5SRN5;Q5SRN7;P13746;P13746-2;P05534;P30447	HLA class I histocompatibility antigen, A-3 alpha chain;HLA class I histocompatibility antigen, A-11 alpha chain;HLA class I histocompatibility antigen, A-24 alpha chain;HLA class I histocompatibility antigen, A-23 alpha chain	HLA-A
31.2448		10	10	10	65.9	65.9	65.9	22782	0	290.99	86630000000	99	138662	340.273	P04792;F8WE04;C9J3N8	P04792;F8WE04	Heat shock protein beta-1	HSPB1
36.4149		18	18	18	39.3	39.3	39.3	65335	0	91.426	116670000000	124	1740860	4272.04	P04839;Q9Y5S8;Q5H9D4;Q9Y5S8-2;Q9Y5S8-3	P04839	Cytochrome b-245 heavy chain	CYBB
34.5553		30	30	30	62.4	62.4	62.4	68569	0	323.31	95310000000	147	457064	1121.62	P04843;B7Z4L4;F8WF32	P04843;B7Z4L4	Dolichyl-diphosphooligosaccharide--protein glycosyltransferase subunit 1	RPN1
33.6734		16	16	9	39.8	39.8	19	69283	0	323.31	32607000000	71	245466	602.368	P04844;P04844-2;Q5JYR3;H0Y5M1	P04844;P04844-2	Dolichyl-diphosphooligosaccharide--protein glycosyltransferase subunit 2	RPN2
36.9849		17	17	9	63.9	63.9	39.7	40450	0	323.31	186300000000	208	4174280	10243.6	P04899;P04899-6;P04899-3;P04899-5;P04899-2;P04899-4;P19087;A8MTJ3;P11488;A0A087WTB6;A2A2R6;Q5JWD1;H0Y7E8;A0A087WZE5;P38405-3	P04899;P04899-6;P04899-3;P04899-5;P04899-2;P04899-4	Guanine nucleotide-binding protein G(i) subunit alpha-2	GNAI2
28.5622		11	11	11	13.7	13.7	13.7	137010	0	136.42	1915800000	23	3591.43	8.81328	P04920;P04920-2;P04920-3;C9JVC2;C9J722;C9J035;C9J9M9;P48751;C9J459;H7C1Z2;E9PCP1;F8WD49;P48751-2;P48751-3	P04920;P04920-2;P04920-3	Anion exchange protein 2	SLC4A2
33.426		32	32	28	37.7	37.7	34.1	112890	0	323.31	49106000000	154	126916	311.449	P05023;P05023-4;P05023-3;P05023-2;P13637;M0R116;A0A0A0MT26;P13637-2;P13637-3;P50993;B1AKY9;H0Y7C1;Q13733;P20648;E9PRA5;Q5TC01;M0QXF2;Q5TC02;Q5TC05	P05023;P05023-4;P05023-3;P05023-2	Sodium/potassium-transporting ATPase subunit alpha-1	ATP1A1
36.1298		14	14	14	66.5	66.5	66.5	34735	0	189.79	75930000000	79	2687260	6594.49	P05089;P05089-2;P05089-3	P05089;P05089-2;P05089-3	Arginase-1	ARG1
33.2808		18	18	1	48.2	48.2	2.5	56381	0	175.22	27387000000	72	229790	563.899	P05091;F8VP50;S4R3S4	P05091	Aldehyde dehydrogenase, mitochondrial	ALDH2
29.918		17	1	1	50.6	1.9	1.9	50989	0.00045167	2.8823	2385600000	2	24698	60.6084	P05091-2	P05091-2	Aldehyde dehydrogenase, mitochondrial	ALDH2
27.9039		26	26	26	38.6	38.6	38.6	87057	0	323.31	545080000000	325	3581.31	8.78845	P05106;H3BM21;P05106-2;P05106-3;I3L4X8	P05106;H3BM21;P05106-2;P05106-3	Integrin beta-3;Integrin beta	ITGB3
38.0648		29	29	2	43.7	43.7	2.2	84781	0	323.31	400180000000	328	4210010	10331.3	P05107;J3KNI6;E7EVZ9;E5RK25	P05107	Integrin beta-2	ITGB2
40.3031		21	21	21	100	100	100	10834	0	262.09	1864600000000	702	155450000	381472	P05109	P05109	Protein S100-A8;Protein S100-A8, N-terminally processed	S100A8
28.1238		11	11	6	33.3	33.3	18.3	46596	0	120.89	3376200000	30	7792.76	19.1233	P05120;E7ERB5;E7EPJ9;E9PDK7	P05120	Plasminogen activator inhibitor 2	SERPINB2
33.8114		12	12	5	37.2	37.2	18.5	32852	0	150.92	84165000000	64	569672	1397.96	P05141	P05141	ADP/ATP translocase 2;ADP/ATP translocase 2, N-terminally processed	SLC25A5
23.7316		2	2	2	4.7	4.7	4.7	45674	0.0052293	1.4375	55590000	2	378.6	0.929075	P05154;G3V4B4;G3V3F5;G3V482;G3V265;G3V264;G3V2M1;G3V5Q9	P05154;G3V4B4;G3V3F5;G3V482;G3V265;G3V264;G3V2M1;G3V5Q9	Plasma serine protease inhibitor	SERPINA5
40.5308		36	36	32	61.6	61.6	55.3	83868	0	323.31	1930000000000	929	23513700	57702.1	P05164;P05164-2;P05164-3;J3QSF7	P05164;P05164-2;P05164-3	Myeloperoxidase;Myeloperoxidase;89 kDa myeloperoxidase;84 kDa myeloperoxidase;Myeloperoxidase light chain;Myeloperoxidase heavy chain	MPO
24.8101		15	15	15	27.7	27.7	27.7	80058	0	37.883	3783900000	27	456.151	1.11938	P05165;P05165-2;P05165-3;A0A1B0GU58;A0A1B0GWI4;A0A1B0GUX9;A0A1B0GWA1;A0A1B0GTR1;Q5JVH2;H0Y5U0;H0Y4B9;Q5JTW6	P05165;P05165-2;P05165-3;A0A1B0GU58;A0A1B0GWI4;A0A1B0GUX9;A0A1B0GWA1	Propionyl-CoA carboxylase alpha chain, mitochondrial	PCCA
28.7428		5	5	5	15.3	15.3	15.3	57304	0	61.435	449220000	7	9732.03	23.8822	P05186;P05186-3;P05186-2;B1ANL0	P05186;P05186-3;P05186-2;B1ANL0	Alkaline phosphatase, tissue-nonspecific isozyme	ALPL
32.7135		17	17	17	55.2	55.2	55.2	36112	0	323.31	28032000000	88	242116	594.146	P05198;G3V4T5;H0YJS4	P05198;G3V4T5;H0YJS4	Eukaryotic translation initiation factor 2 subunit 1	EIF2S1
37.2491		3	3	2	25.6	25.6	25.6	9392.6	0	5.3281	233280000000	53	21589200	52979.4	P05204	P05204	Non-histone chromosomal protein HMG-17	HMGN2
29.2923		9	9	9	19.2	19.2	19.2	57825	0	24.903	1842800000	18	14114.8	34.6375	P05362;E7ESS4;K7EKL8	P05362;E7ESS4	Intercellular adhesion molecule 1	ICAM1
33.7073		7	7	6	91.3	91.3	76.5	11665	0	323.31	77766000000	76	1492610	3662.84	P05387;H0YDD8;P05386-2	P05387	60S acidic ribosomal protein P2	RPLP2
32.751		9	9	9	35.6	35.6	35.6	34273	0	132.65	55707000000	55	261833	642.534	P05388;F8VU65;F8VWS0;P05388-2;Q8NHW5;F8VPE8;G3V210;F8VW21;F8VQY6;F8VRK7;F8VZS0;F8VS58;F8VWV4;F8W1K8	P05388;F8VU65;F8VWS0;P05388-2;Q8NHW5;F8VPE8;G3V210;F8VW21;F8VQY6;F8VRK7;F8VZS0;F8VS58	60S acidic ribosomal protein P0;60S acidic ribosomal protein P0-like	RPLP0;RPLP0P6
32.2745		2	2	2	4.8	4.8	4.8	44395	0.001823	1.9628	5462700000	7	145271	356.493	P05423;E5RHT4	P05423;E5RHT4	DNA-directed RNA polymerase III subunit RPC4	POLR3D
33.6749		17	17	17	46.3	46.3	46.3	46836	0	133.06	74503000000	109	363508	892.04	P05455;E7ERC4;E9PGX9;E9PFL9	P05455;E7ERC4	Lupus La protein	SSB
27.058		9	9	9	16.2	16.2	16.2	57070	0	9.6672	3135200000	18	3039.34	7.45848	P05546	P05546	Heparin cofactor 2	SERPIND1
29.1989		17	17	13	22.6	22.6	16.8	88414	0	137.38	88563000000	85	8652.97	21.2342	P05556;P05556-2;P05556-5;P05556-4;P05556-3;C9JPK5;Q5T3E6;E9PLR6;E7EQW5;E7ERX5;C9JJP8;Q5T3E5;E9PQJ2;H7C4N8;C9JNE0;H7C4K3	P05556;P05556-2;P05556-5;P05556-4;P05556-3	Integrin beta-1	ITGB1
32.186		17	17	13	40.9	40.9	32.1	77011	0	191.53	21662000000	60	78764.5	193.286	P05771-2;P05771;H3BV73;I3L1Z0;A0A0C4DGL5;I3L148	P05771-2;P05771	Protein kinase C beta type	PRKCB
27.4552		1	1	1	6.2	6.2	6.2	21932	0.0011427	2.1506	16412000000	5	10415.8	25.5601	P08590;P05976;P05976-2	P08590;P05976;P05976-2	Myosin light chain 3;Myosin light chain 1/3, skeletal muscle isoform	MYL3;MYL1
28.4054		9	9	3	31.3	31.3	12.5	40786	0	137.04	9076000000	37	10821.7	26.5561	P06132;A0A1B0GVZ4;A0A1B0GVN9;Q5T446	P06132;A0A1B0GVZ4;A0A1B0GVN9;Q5T446	Uroporphyrinogen decarboxylase	UROD
31.0673		3	3	3	8.2	8.2	8.2	48766	0	6.585	2764000000	8	57278.9	140.561	P06280	P06280	Alpha-galactosidase A	GLA
32.2298		1	1	1	7.8	7.8	7.8	12669	0.0018233	1.9664	5917800000	6	493542	1211.14	P06307	P06307	Cholecystokinin;Cholecystokinin-58;Cholecystokinin-58 desnonopeptide;Cholecystokinin-39;Cholecystokinin-33;Cholecystokinin-25;Cholecystokinin-18;Cholecystokinin-12;Cholecystokinin-8;Cholecystokinin-7;Cholecystokinin-5	CCK
25.1787		1	1	1	9.9	9.9	9.9	13380	0	3.6866	111300000	2	3523.85	8.64744	P06312	P06312	Ig kappa chain V-IV region	IGKV4-1
26.1128		35	2	2	51.2	3.1	3.1	85696	0	5.6865	2130200000	8	1051.27	2.57979	P06396;A0A0A0MS51;A0A0A0MT01;P06396-4;P06396-3	P06396;A0A0A0MS51;A0A0A0MT01;P06396-4;P06396-3	Gelsolin	GSN
39.1333		35	35	2	52.8	52.8	1.4	80640	0	323.31	1154600000000	596	9282860	22779.9	P06396-2;Q5T0I0	P06396-2	Gelsolin	GSN
26.212		7	7	7	9.1	9.1	9.1	106160	0	84.233	619060000	8	909.021	2.23072	P06400	P06400	Retinoblastoma-associated protein	RB1
35.9838		22	22	17	64.5	64.5	45.2	56559	0	323.31	376060000000	348	1491520	3660.16	P06576;H0YH81;F8W079;F8W0P7	P06576;H0YH81;F8W079	ATP synthase subunit beta, mitochondrial;ATP synthase subunit beta	ATP5B
41.1377		20	20	20	96.5	96.5	96.5	13242	0	323.31	3021200000000	1531	226811000	556590	P06702	P06702	Protein S100-A9	S100A9
36.9866		5	5	5	45.6	45.6	45.6	10180	0	20.787	236460000000	52	16605900	40750.6	P06703;R4GN98	P06703;R4GN98	Protein S100-A6;Protein S100	S100A6
31.5681		21	21	21	50.3	50.3	50.3	45398	0	74.35	18427000000	76	87063.9	213.653	P06727;CON__Q32PJ2	P06727	Apolipoprotein A-IV	APOA4
30.8122		5	5	5	30.9	30.9	30.9	25097	0	39.356	8570200000	21	93263.3	228.866	P06730;P06730-2;D6RBW1;P06730-3;D6RFJ3;H0Y8J7	P06730;P06730-2;D6RBW1;P06730-3	Eukaryotic translation initiation factor 4E	EIF4E
39.1882		28	28	8	74.9	74.9	17.7	47168	0	323.31	1185900000000	655	16485900	40456.1	P06733;K7EM90	P06733	Alpha-enolase	ENO1
33.3965		21	2	2	75.7	2.9	2.9	36928	0	5.4331	11431000000	48	380120	932.806	P06733-2	P06733-2	Alpha-enolase	ENO1
38.1999		45	45	36	59.3	59.3	47.7	97147	0	323.31	377780000000	435	4034740	9901.18	P06737;P06737-2;E9PK47	P06737;P06737-2;E9PK47	Glycogen phosphorylase, liver form;Alpha-1,4 glucan phosphorylase	PYGL
27.9315		9	9	9	32.5	32.5	32.5	38177	0	29.738	1410200000	13	8324.02	20.427	P06746;H0YBJ0;H0YBX1;E7EW18;E5RHZ4;H0YAV8;E5RIJ0;E5RJ55	P06746;H0YBJ0;H0YBX1;E7EW18	DNA polymerase beta	POLB
34.6329		9	9	6	37.4	37.4	25.5	32575	0	321.12	150160000000	57	1015300	2491.53	P06748;P06748-2;P06748-3;E5RGW4	P06748;P06748-2;P06748-3	Nucleophosmin	NPM1
37.9128		25	25	0	66.9	66.9	0	29032	0	151.47	991360000000	421	11064500	27152.1	P06753-2;Q5HYB6;A0A087WWU8;Q5VU61;J3KN67;D6R904;D6RFM2	P06753-2;Q5HYB6;A0A087WWU8;Q5VU61;J3KN67		DKFZp686J1372;TPM3
27.2018		21	1	0	58.9	3.6	0	28870	0.001006	2.2128	405550000	4	6638.12	16.2898	P06753-5;P06753-7	P06753-5;P06753-7
28.8956		23	1	0	60.9	5.2	0	28922	0	6.7483	1303900000	4	21436.7	52.6052	P06753-6	P06753-6
28.068		3	3	3	9.7	9.7	9.7	53162	0	5.8993	408700000	3	6571.07	16.1253	P06858	P06858	Lipoprotein lipase	LPL
32.4693		10	10	10	32.5	32.5	32.5	52948	0	53.183	7571500000	31	139413	342.118	P07099;B1AQP9;B1AQP8	P07099;B1AQP9	Epoxide hydrolase 1	EPHX1
35.8217		14	13	13	46.4	42.8	42.8	36638	0	302.9	323720000000	210	2057790	5049.77	P07195;A8MW50;C9J7H8;F5H793	P07195;A8MW50;C9J7H8	L-lactate dehydrogenase B chain;L-lactate dehydrogenase	LDHB
29.9097		4	3	2	6.4	4.8	3.3	61516	0	3.4156	1092400000	3	20354.5	49.9494	P07196;A0A087X0W2	P07196;A0A087X0W2	Neurofilament light polypeptide	NEFL
26.6974		4	4	4	7.7	7.7	7.7	65171	0	4.4068	647810000	8	2072.92	5.08691	P07199	P07199	Major centromere autoantigen B	CENPB
38.0973		28	28	28	58.3	58.3	58.3	57116	0	323.31	584100000000	410	6391570	15684.8	P07237;H7BZ94;H0Y3Z3;I3L398;I3L312;I3L4M2;I3L0S0;I3NI03;I3L3U6;I3L514;I3L3P5;I3L1Y5	P07237;H7BZ94;H0Y3Z3;I3L398	Protein disulfide-isomerase	P4HB
36.1837	+	6	6	6	27.3	27.3	27.3	20863	0	19.348	91732000000	45	4644300	11397	P07305;P07305-2	P07305;P07305-2	Histone H1.0;Histone H1.0, N-terminally processed	H1F0
33.1646		24	24	23	41.1	41.1	39.8	93495	0	150.6	15764000000	62	127848	313.737	P07332;P07332-3;P07332-4;E7ENM8;P07332-2;E9PIJ7;E9PGC7;E7EMJ7;H0YNN8;C9J3W6;H0YNT6	P07332;P07332-3;P07332-4;E7ENM8;P07332-2;E9PIJ7	Tyrosine-protein kinase Fes/Fps	FES
32.0728		23	23	4	67.6	67.6	12.4	38604	0	323.31	258220000000	223	145267	356.481	P07355;P07355-2;H0YN42;H0YMD0;H0YMU9;A6NMY6;H0YM50;H0YKS4;H0YNP5;H0YMM1;H0YKZ7;H0YLV6;H0YKX9;H0YKL9;H0YMW4;H0YKV8;H0YMD9;H0YNB8;H0YKN4	P07355;P07355-2;H0YN42;H0YMD0;H0YMU9;A6NMY6;H0YM50;H0YKS4;H0YNP5	Annexin A2;Annexin;Putative annexin A2-like protein	ANXA2;ANXA2P2
23.5561		4	4	4	8.4	8.4	8.4	65163	0	7.9646	775490000	8	234.981	0.576637	P07357	P07357	Complement component C8 alpha chain	C8A
25.174		3	3	3	20.3	20.3	20.3	22277	0	7.091	272280000	5	2109.58	5.17686	P07360;Q5SQ08	P07360	Complement component C8 gamma chain	C8G
35.5153		30	30	30	47.3	47.3	47.3	81889	0	190.37	142720000000	177	744515	1827.02	P07384;E9PRM1;E9PLX0;E9PJJ3;E9PLC9;E9PMC6;E9PJA6;E9PSA6;E9PQB3;E9PL37;E9PIA9	P07384	Calpain-1 catalytic subunit	CAPN1
36.2191		20	5	4	55.9	19.4	16	49670	0	230.48	268620000000	129	1999210	4906.03	P07437;Q5JP53;Q5ST81;A6NNZ2;G3V2A3;G3V5W4;G3V2R8;G3V3R4;G3V2N6	P07437;Q5JP53;Q5ST81	Tubulin beta chain	TUBB
33.6447		16	16	16	32.2	32.2	32.2	63111	0	323.31	30897000000	67	264180	648.293	P07686;Q5URX0;H0YA83;H0Y9B6;D6REQ8;H0Y9M3	P07686;Q5URX0;H0YA83	Beta-hexosaminidase subunit beta;Beta-hexosaminidase subunit beta chain B;Beta-hexosaminidase subunit beta chain A	HEXB
38.8669		16	16	8	77.1	77.1	39.3	15054	0	219.92	1151200000000	454	41340400	101448	P07737;K7EJ44	P07737;K7EJ44	Profilin-1	PFN1
29.0962		6	6	6	32.8	32.8	32.8	30005	0	17.232	798540000	11	23745.4	58.2707	P07738;C9JH23	P07738	Bisphosphoglycerate mutase	BPGM
32.9914		9	9	9	68.9	68.9	68.9	19608	0	290.77	36051000000	42	540608	1326.64	P07741;H3BQZ9;P07741-2;H3BQF1;H3BQB1;H3BSW3	P07741;H3BQZ9;P07741-2;H3BQF1;H3BQB1	Adenine phosphoribosyltransferase	APRT
33.1486		42	42	41	36.9	36.9	36.4	170590	0	323.31	34332000000	141	69294.5	170.047	P07814;V9GYZ6;V9GZ76	P07814;V9GYZ6	Bifunctional glutamate/proline--tRNA ligase;Glutamate--tRNA ligase;Proline--tRNA ligase	EPRS
32.0707		9	9	9	37.5	37.5	37.5	37821	0	239.12	16866000000	45	148061	363.338	P07858;R4GMQ5;E9PS78;E9PR54;E9PJ67;E9PCB3;E9PKQ7;E9PNL5;E9PHZ5;E9PLY3;E9PSG5;E9PQM1;E9PIS1;E9PL32;E9PKX0	P07858	Cathepsin B;Cathepsin B light chain;Cathepsin B heavy chain	CTSB
37.6516		33	33	22	48.9	48.9	32.7	84659	0	323.31	640940000000	523	3165990	7769.26	P07900;P07900-2;G3V2J8;Q14568;Q58FG0	P07900;P07900-2	Heat shock protein HSP 90-alpha	HSP90AA1
29.4368		6	6	6	21.4	21.4	21.4	43363	0	18.151	1976100000	23	20805.1	51.0554	P07902;G3V3U5;G3V223;F2Z2X9;G3V4G9;P07902-2;H0YJL3	P07902;G3V3U5;G3V223;F2Z2X9;G3V4G9;P07902-2	Galactose-1-phosphate uridylyltransferase	GALT
29.1453		3	3	3	38.5	38.5	38.5	10739	0	28.644	1680900000	8	68639.8	168.441	P07919;A0A096LP55	P07919	Cytochrome b-c1 complex subunit 6, mitochondrial	UQCRH
32.8616		15	13	1	38.1	34.4	2.9	56033	0	131.58	17204000000	68	172905	424.305	P07948-2	P07948-2	Tyrosine-protein kinase Lyn	LYN
32.9491		14	14	14	33.3	33.3	33.3	54636	0	47.226	48179000000	72	188410	462.354	P07954;P07954-2	P07954;P07954-2	Fumarate hydratase, mitochondrial	FH
29.6365		55	55	13	48.8	48.8	13.7	129380	0	323.31	980450000000	487	8008.2	19.652	P07996;P07996-2;A8MZG1;P35442	P07996;P07996-2	Thrombospondin-1	THBS1
38.531		41	41	16	60.5	60.5	25.7	75872	0	323.31	789070000000	578	6498830	15948	P08133;P08133-2;E7EMC6;E5RK63;E5RJF5;E5RI05;E5RFF0;E5RJR0;E5RIU8	P08133;P08133-2;E7EMC6	Annexin A6;Annexin	ANXA6
28.1086		3	3	3	9.6	9.6	9.6	45140	0.00015124	2.972	309130000	5	7959.69	19.5329	P08185;G3V4V7;G3V350	P08185;G3V4V7;G3V350	Corticosteroid-binding globulin	SERPINA6
33.1146		12	12	12	19.5	19.5	19.5	74731	0	209.27	18346000000	53	154495	379.128	P08236;P08236-3;P08236-2;F8WBK6;F2Z3L6	P08236;P08236-3;P08236-2	Beta-glucuronidase	GUSB
24.6293		12	10	10	18.5	16.2	16.2	85182	0	25.181	2494700000	14	378.212	0.928125	P08237;P08237-3;P08237-2;H0YHB8;F8VNX2;F8VZQ1;F8VP00	P08237;P08237-3;P08237-2	ATP-dependent 6-phosphofructokinase, muscle type	PFKM
34.8674		32	20	17	49	30.9	26.7	83263	0	323.31	171670000000	227	467309	1146.77	P08238;Q58FF7;Q58FG1	P08238	Heat shock protein HSP 90-beta	HSP90AB1
30.2515		18	18	18	32.8	32.8	32.8	69810	0	91.335	6643100000	46	22730.6	55.7803	P08240;P08240-2	P08240;P08240-2	Signal recognition particle receptor subunit alpha	SRPR
27.6591		4	4	4	8	8	8	64369	0	5.2462	366530000	6	4087.57	10.0308	P08243;P08243-3;P08243-2;F8WEJ5;C9J057	P08243;P08243-3;P08243-2;F8WEJ5	Asparagine synthetase [glutamine-hydrolyzing]	ASNS
37.6945		7	7	7	34.5	34.5	34.5	28518	0	60.495	247320000000	92	9682420	23760.5	P08246	P08246	Neutrophil elastase	ELANE
39.3518		13	13	13	51	51	51	28837	0	323.31	747120000000	347	30203500	74118.6	P08311	P08311	Cathepsin G	CTSG
34.3667		21	21	21	32.5	32.5	32.5	85513	0	173.59	22151000000	57	321581	789.153	P08473;C9JR96;C9J9X7;C9IYX7;C9JDZ3;A0A087WWM7;Q3KQS6	P08473	Neprilysin	MME
29.3337		6	6	6	14.3	14.3	14.3	47442	0	6.5003	676570000	5	17704.3	43.446	P08476	P08476	Inhibin beta A chain	INHBA
28.537		31	31	31	37.9	37.9	37.9	113380	0	323.31	589540000000	361	4264.6	10.4652	P08514;P08514-2;P08514-3;K7EKA6;K7EP83	P08514;P08514-2;P08514-3	Integrin alpha-IIb;Integrin alpha-IIb heavy chain;Integrin alpha-IIb light chain, form 1;Integrin alpha-IIb light chain, form 2	ITGA2B
31.0368		14	14	14	34.1	34.1	34.1	43295	0	29.761	13052000000	46	63169.3	155.016	P08559;P08559-3;P08559-2;P08559-4;Q5JPU0;Q5JPT9;Q5JPU1;P29803;Q5JPU3;Q5JPU2	P08559;P08559-3;P08559-2;P08559-4	Pyruvate dehydrogenase E1 component subunit alpha, somatic form, mitochondrial	PDHA1
33.4175		13	13	13	48.9	48.9	48.9	40124	0	323.31	126360000000	84	354978	871.109	P08567	P08567	Pleckstrin	PLEK
30.457		7	7	7	27.2	27.2	27.2	40076	0	66.489	19279000000	30	45657.6	112.043	P08571;D6RFL4	P08571;D6RFL4	Monocyte differentiation antigen CD14;Monocyte differentiation antigen CD14, urinary form;Monocyte differentiation antigen CD14, membrane-bound form	CD14
29.8852		6	6	6	24.9	24.9	24.9	35422	0	52.402	5601500000	29	34752.7	85.2823	P08574	P08574	Cytochrome c1, heme protein, mitochondrial	CYC1
29.0765		10	10	9	48	48	44.9	25486	0	136.19	11931000000	27	27576.3	67.6716	P08579	P08579	U2 small nuclear ribonucleoprotein B	SNRPB2
28.6451		23	23	22	21.5	21.5	20.6	139090	0	117.47	14279000000	53	3746.75	9.19445	P08603;A0A0D9SG88;P08603-2;Q5TFM2	P08603;A0A0D9SG88;P08603-2	Complement factor H	CFH
32.7576		16	16	16	30.7	30.7	30.7	51556	0	52.091	22361000000	39	174857	429.095	P08621;P08621-2;P08621-3;M0QYR1;P08621-4;M0QX04	P08621;P08621-2;P08621-3	U1 small nuclear ribonucleoprotein 70 kDa	SNRNP70
26.2258		9	9	9	11.2	11.2	11.2	114540	0	314.79	1988300000	16	850.622	2.08741	P08648;H0YIV7;H0YHL9	P08648	Integrin alpha-5;Integrin alpha-5 heavy chain;Integrin alpha-5 light chain	ITGA5
27.2514		3	3	3	6.7	6.7	6.7	55674	0	5.2965	689670000	5	3562.64	8.74264	P08651;P08651-4;P08651-5;P08651-3;P08651-6;P08651-2	P08651;P08651-4;P08651-5;P08651-3;P08651-6;P08651-2	Nuclear factor 1 C-type	NFIC
39.6462		48	48	37	84.5	84.5	71.9	53651	0	323.31	1950700000000	973	19908400	48854.9	P08670;B0YJC4;B0YJC5;Q5JVS8;A0A1B0GUA0;A0A1B0GTT5;A0A1B0GVG8;O43790;Q14533;P78386;P78385;U3KPR1;B4DIR1;K7ELP4;K7EJU1;CON__Q61726;A0A087X106;CON__O43790;CON__Q6NT21;CON__P78385;CON__Q14533;CON__P78386;F8W835	P08670;B0YJC4;B0YJC5	Vimentin	VIM
30.2598		7	7	7	20	20	20	54565	0	68.745	4194500000	18	29249.7	71.778	P08697;C9JMH6;A0A0J9YY65;C9JPV4;A0A0J9YWQ3;A0A0G2JPA8;P08697-2;CON__P28800	P08697;C9JMH6;A0A0J9YY65;C9JPV4;A0A0J9YWQ3;A0A0G2JPA8;P08697-2	Alpha-2-antiplasmin	SERPINF2
31.9633		7	7	7	56.3	56.3	56.3	15550	0	323.31	32917000000	48	334289	820.339	P08708;H0YN88;A0A075B716;H0YN73;H3BNC9	P08708;H0YN88;A0A075B716	40S ribosomal protein S17	RPS17
32.2818		13	7	7	48	28.8	28.8	40532	0	323.31	6990500000	22	159925	392.454	P08754	P08754	Guanine nucleotide-binding protein G(k) subunit alpha	GNAI3
36.3626		22	22	22	73.4	73.4	73.4	35936	0	323.31	266800000000	183	3052390	7490.5	P08758;D6RBL5;D6RBE9;E9PHT9;D6RCN3	P08758;D6RBL5;D6RBE9	Annexin A5;Annexin	ANXA5
25.3787		1	1	1	3	3	3	51547	0	9.8176	66268000	1	1050.68	2.57835	P08887	P08887	Interleukin-6 receptor subunit alpha	IL6R
32.3192		8	7	7	28.4	25.9	25.9	31279	0	176.43	13295000000	32	212681	521.914	P09012;M0R268;M0QXK2;M0R221;M0R2B8;M0R0G9;M0QZG7	P09012;M0R268;M0QXK2;M0R221;M0R2B8;M0R0G9	U1 small nuclear ribonucleoprotein A	SNRPA
24.4042		15	12	10	56.2	47.7	40.8	47268	0	323.31	21961000000	36	583.115	1.43095	P09104;P09104-2;F5H0C8;F5H1C3;U3KQQ1;U3KQP4	P09104;P09104-2;F5H0C8	Gamma-enolase;Enolase	ENO2
32.7218		12	12	12	45.8	45.8	45.8	44292	0	323.31	14877000000	47	198539	487.21	P09110;C9JDE9;H7C131;P09110-2;H0Y4D4;B4DVF4;F2Z2Q6;F2Z3P7	P09110;C9JDE9;H7C131;P09110-2;H0Y4D4	3-ketoacyl-CoA thiolase, peroxisomal	ACAA1
36.3634		12	12	12	66.2	66.2	66.2	23356	0	323.31	157220000000	177	4698970	11531.2	P09211;A8MX94;A0A087X2E9;A0A087X243	P09211;A8MX94	Glutathione S-transferase P	GSTP1
28.9774		3	2	2	32.7	17.8	17.8	11301	0.0027431	1.6986	528510000	3	58058.5	142.474	P09341	P09341	Growth-regulated alpha protein;GRO-alpha(4-73);GRO-alpha(5-73);GRO-alpha(6-73)	CXCL1
32.6166		9	9	9	85.2	85.2	85.2	14716	0	316.4	109290000000	96	555548	1363.3	P09382;F8WEI7	P09382	Galectin-1	LGALS1
30.7403		4	4	4	23.8	23.8	23.8	25789	0	323.31	4674200000	19	86346.5	211.892	P09417;P09417-2;H0Y8F7;B7Z415;D6RGG7	P09417;P09417-2;H0Y8F7;B7Z415;D6RGG7	Dihydropteridine reductase	QDPR
35.3368		6	4	4	28.4	19.1	19.1	24893	0	83.672	146790000000	84	2164170	5310.83	P09429;Q5T7C4;B2RPK0	P09429;Q5T7C4;B2RPK0	High mobility group protein B1;Putative high mobility group protein B1-like 1	HMGB1;HMGB1P1
31.558		11	11	10	42.3	42.3	39.1	36842	0	171.87	16895000000	36	106535	261.435	P09467;Q5VZC3	P09467	Fructose-1,6-bisphosphatase 1	FBP1
28.5199		6	2	2	19.5	6.8	6.8	40086	0	3.5684	419160000	2	11920.2	29.252	P09471-2;P09471;H3BTM2;H3BQG8;H3BN82	P09471-2;P09471;H3BTM2	Guanine nucleotide-binding protein G(o) subunit alpha	GNAO1
25.1481		11	11	11	33.3	33.3	33.3	34632	0	181.49	69488000000	48	1332.86	3.27081	P09486;F5GY03;E5RK62	P09486;F5GY03;E5RK62	SPARC	SPARC
33.6412		11	9	3	56.4	45.4	16.1	25712	0	111.07	30332000000	31	646845	1587.34	P09488;E7EWW9;P09488-2;B9ZVX7;H3BQT3	P09488;E7EWW9;P09488-2;B9ZVX7	Glutathione S-transferase Mu 1	GSTM1
27.5203		18	3	0	47.9	9.2	0	32816	0	5.9209	64184000000	21	7282.39	17.8708	P09493-8	P09493-8
31.7299		6	6	6	25.2	25.2	25.2	23662	0	111.29	7687300000	13	186863	458.557	P09496-2;P09496;F8WF69;P09496-4;P09496-3;P09496-5;C9J8P9	P09496-2;P09496;F8WF69;P09496-4;P09496-3;P09496-5	Clathrin light chain A	CLTA
31.9858		6	6	6	23.1	23.1	23.1	25190	0	8.1194	15504000000	21	209593	514.336	P09497;P09497-2;D6RJD1;H0Y9Q6	P09497;P09497-2	Clathrin light chain B	CLTB
36.1586		17	17	3	52.4	52.4	13.5	35882	0	323.31	94303000000	127	2653920	6512.65	P09525;Q6P452;B4E1S2	P09525;Q6P452	Annexin A4;Annexin	ANXA4
29.3224		15	1	1	57.8	5.5	5.5	27062	0	8.212	835980000	9	30795.4	75.5712	P09525-2	P09525-2	Annexin A4	ANXA4
31.82		14	14	14	39.9	39.9	39.9	47578	0	54.5	11667000000	36	98923.5	242.756	P09543;P09543-2;K7EN66;C9K0L8;K7ERZ0;K7ERC4	P09543;P09543-2	2,3-cyclic-nucleotide 3-phosphodiesterase	CNP
27.8569		6	6	6	28.8	28.8	28.8	32818	0	16.223	4115900000	14	9195.68	22.566	P09601;B1AHA8	P09601;B1AHA8	Heme oxygenase 1	HMOX1
32.7361		10	10	10	24.4	24.4	24.4	54177	0	33.079	27344000000	60	163937	402.297	P09622;E9PEX6;P09622-2;P09622-3;F8WDM5;F2Z2E3	P09622;E9PEX6;P09622-2;P09622-3	Dihydrolipoyl dehydrogenase, mitochondrial;Dihydrolipoyl dehydrogenase	DLD
31.7117		8	8	8	35.7	35.7	35.7	28415	0	113.64	15108000000	41	153662	377.083	P09661;H0YMA0;H0YLR3;H0YKK0	P09661;H0YMA0;H0YLR3;H0YKK0	U2 small nuclear ribonucleoprotein A	SNRPA1
34.1964		12	12	12	25	25	25	59478	0	155.7	24640000000	53	410894	1008.33	P09769;Q5TGY6	P09769;Q5TGY6	Tyrosine-protein kinase Fgr	FGR
30.2797		36	36	36	39.8	39.8	39.8	113080	0	323.31	64928000000	162	14310.5	35.1176	P09874;Q5VX84;Q5VX85	P09874	Poly [ADP-ribose] polymerase 1	PARP1
29.9739		11	11	11	27.8	27.8	27.8	55360	0	17.594	1428300000	30	23647.2	58.0297	P09914;P09914-2;Q5T764	P09914;P09914-2	Interferon-induced protein with tetratricopeptide repeats 1	IFIT1
35.5675		24	24	24	44.4	44.4	44.4	77982	0	323.31	57711000000	99	810630	1989.27	P09917;P09917-2;P09917-3;P09917-5;P09917-4;A0A087X109	P09917;P09917-2;P09917-3;P09917-5;P09917-4	Arachidonate 5-lipoxygenase	ALOX5
37.6184		30	30	30	63.8	63.8	63.8	69284	0	323.31	270510000000	314	3780580	9277.47	P09960;P09960-2;P09960-4;P09960-3;B4DEH5	P09960;P09960-2;P09960-4;P09960-3	Leukotriene A-4 hydrolase	LTA4H
33.5472		22	16	16	63.7	49.2	49.2	39455	0	243.57	29250000000	73	394948	969.195	P09972;A8MVZ9;C9J8F3;J3KSV6;J3QKP5;J3QKK1;K7EKH5	P09972;A8MVZ9;C9J8F3;J3KSV6;J3QKP5	Fructose-bisphosphate aldolase C;Fructose-bisphosphate aldolase	ALDOC
32.0664		38	38	38	30.7	30.7	30.7	192780	0	323.31	15699000000	116	28960.7	71.069	P0C0L4;P0C0L5;A0A140TA44;A0A140TA32;A0A140TA29;A0A0G2JL54;A0A0G2JPR0;P0C0L4-2;F5GXS0;A0A140TA49;CON__P01030;CON__ENSEMBL:ENSBTAP00000007350	P0C0L4;P0C0L5;A0A140TA44;A0A140TA32;A0A140TA29;A0A0G2JL54;A0A0G2JPR0;P0C0L4-2;F5GXS0;A0A140TA49	Complement C4-A;Complement C4 beta chain;Complement C4-A alpha chain;C4a anaphylatoxin;C4b-A;C4d-A;Complement C4 gamma chain;Complement C4-B;Complement C4 beta chain;Complement C4-B alpha chain;C4a anaphylatoxin;C4b-B;C4d-B;Complement C4 gamma chain	C4A;C4B
35.9554	+	5	3	3	31.2	24.2	24.2	13509	0	9.8413	127130000000	33	6122980	15025.7	Q71UI9;P0C0S5;C9J0D1;Q71UI9-3;Q71UI9-4;Q71UI9-2;C9J386	Q71UI9;P0C0S5;C9J0D1;Q71UI9-3;Q71UI9-4;Q71UI9-2;C9J386	Histone H2A.V;Histone H2A.Z;Histone H2A	H2AFV;H2AFZ
24.9245		3	3	3	10.5	10.5	10.5	30632	0.00059084	2.5905	164900000	3	1290.57	3.16703	P0C2W1	P0C2W1	F-box/SPRY domain-containing protein 1	FBXO45
26.6897		4	4	4	17.4	17.4	17.4	35932	0	77.643	696030000	10	3739.69	9.17712	P0C870;P0C869-8;P0C869-7;P0C869-6;C9K0I3;B5MC20	P0C870;P0C869-8;P0C869-7;P0C869-6;C9K0I3;B5MC20	JmjC domain-containing protein 7	JMJD7
28.8453		4	4	4	10.7	10.7	10.7	51391	0	5.9892	805170000	8	11650.4	28.5898	P0CG12	P0CG12	Chromosome transmission fidelity protein 8 homolog isoform 2	CHTF8
25.7641		3	3	3	24.3	24.3	24.3	16445	0	6.1717	355890000	6	4301.85	10.5567	P0DI81;P0DI82;P0DI81-3;F5H785	P0DI81;P0DI82;P0DI81-3;F5H785	Trafficking protein particle complex subunit 2;Trafficking protein particle complex subunit 2B	TRAPPC2;TRAPPC2B
26.5159		1	1	1	12.9	12.9	12.9	10933	0	3.9312	95960000	1	10896.3	26.7394	P0DN24	P0DN24
31.2138		7	7	2	40	40	11.2	27872	0	214.12	5863700000	30	110934	272.23	Q01081;P0DN76;Q01081-4;Q8WU68;Q8WU68-3	Q01081;P0DN76;Q01081-4	Splicing factor U2AF 35 kDa subunit	U2AF1
24.7855		5	2	2	31.1	11.5	11.5	20615	0	11.226	649300000	7	1741.52	4.27366	P10114	P10114	Ras-related protein Rap-2a	RAP2A
31.6384		3	3	3	29.7	29.7	29.7	17652	0	28.225	27349000000	28	235096	576.921	P10124	P10124	Serglycin	SRGN
36.4263		6	6	6	23	23	23	18354	0	151.39	114960000000	80	6246280	15328.2	P10153	P10153	Non-secretory ribonuclease	RNASE2
32.667		16	16	16	37.4	37.4	37.4	60670	0	75.936	18771000000	62	139539	342.425	P10155;P10155-5;P10155-3;P10155-4;G5E9R9;P10155-2;H0Y9N5	P10155;P10155-5;P10155-3;P10155-4	60 kDa SS-A/Ro ribonucleoprotein	TROVE2
27.8885		1	1	1	5.5	5.5	5.5	17012	0.0083551	1.1909	2726400000	16	18132.1	44.4957	U3KQK5;P10176	U3KQK5;P10176	Cytochrome c oxidase subunit 8A, mitochondrial	COX8A
32.0003		13	13	13	21.7	21.7	21.7	105320	0	289.12	14230000000	70	50638.7	124.266	P10253;I3L3L3;I3L0S5	P10253	Lysosomal alpha-glucosidase;76 kDa lysosomal alpha-glucosidase;70 kDa lysosomal alpha-glucosidase	GAA
27.8269		9	9	7	45.9	45.9	33.5	23480	0	38.934	5334900000	16	12588.4	30.8918	P10301;E9PQK5;E9PQC5	P10301	Ras-related protein R-Ras	RRAS
30.7133		17	17	13	35.1	35.1	30.5	67585	0	42.358	4961900000	37	32336.3	79.3526	P10398;Q96II5;P10398-2	P10398;Q96II5	Serine/threonine-protein kinase A-Raf	ARAF
36.9098	+	15	15	4	43.8	43.8	16.4	21865	0	48.472	463240000000	92	7330600	17989.1	P10412;P22492	P10412	Histone H1.4	HIST1H1E
30.5874		11	11	11	21.9	21.9	21.9	68996	0	46.199	14645000000	30	29028.2	71.2346	P10515;H0YDD4;E9PEJ4	P10515;H0YDD4;E9PEJ4	Dihydrolipoyllysine-residue acetyltransferase component of pyruvate dehydrogenase complex, mitochondrial;Acetyltransferase component of pyruvate dehydrogenase complex	DLAT
[truncated: 3,502 more rows]
