# Supplementary material for: Accurate MS-based Rab10 Phosphorylation Stoichiometry Determination as Readout for LRRK2 Activity in Parkinson's Disease
Source: Mol Cell Proteomics. 2020 Nov 25;19(9):1546–60. doi: 10.1074/mcp.RA120.002055 (PMC8143643; doi:10.1074/mcp.RA120.002055)
Supplement: Supplementary file 1 [file mmc1.zip › mmc1/159671_1_supp_550280_qc39fh.xlsx]

## Sheet: Figure 1
Amount (fmol)	50	10	5	1	0.5	0.1	0.05	0.01								raw name		Area
SIM	1244412288	342246304	145281792	23538100	8084083	1683507	1014480									20181004_QX7_OzKa_SA_pRab10_methodevoluation_FullScan_8	Rab10 pT73_SIL_FullScan_50fmol	393650272
mxSIM	921631808	249634992	135123952	19676642	6637619	1984550	1053884									20181004_QX7_OzKa_SA_pRab10_methodevoluation_FullScan_7	Rab10 pT73_SIL_FullScan_10fmol	129483464
Full scan MS	393650272	129483464	85483192	18802840	5583889											20181004_QX7_OzKa_SA_pRab10_methodevoluation_FullScan_6	Rab10 pT73_SIL_FullScan_5fmol	85483192
PRM	198515760	83874736	27220414	3371281	2221175	662389	330863									20181004_QX7_OzKa_SA_pRab10_methodevoluation_FullScan_5	Rab10 pT73_SIL_FullScan_1fmol	18802840
																20181004_QX7_OzKa_SA_pRab10_methodevoluation_FullScan_4	Rab10 pT73_SIL_FullScan_0.5fmol	5583889
																20181004_QX7_OzKa_SA_pRab10_methodevoluation_FullScan_3	Rab10 pT73_SIL_FullScan_0.1fmol
																20181004_QX7_OzKa_SA_pRab10_methodevoluation_FullScan_2	Rab10 pT73_SIL_FullScan_0.05fmol
																20181004_QX7_OzKa_SA_pRab10_methodevoluation_FullScan_1	Rab10 pT73_SIL_FullScan_0.01fmol
																	Regression log3 scale	0.9899
																raw name		Area
																20181004_QX7_OzKa_SA_pRab10_methodevoluation_SIM_8	Rab10 pT73_SIL_SIM_50fmol	1244412288
																20181004_QX7_OzKa_SA_pRab10_methodevoluation_SIM_7	Rab10 pT73_SIL_SIM_10fmol	342246304
																20181004_QX7_OzKa_SA_pRab10_methodevoluation_SIM_6	Rab10 pT73_SIL_SIM_5fmol	145281792
																20181004_QX7_OzKa_SA_pRab10_methodevoluation_SIM_5	Rab10 pT73_SIL_SIM_1fmol	23538100
																20181004_QX7_OzKa_SA_pRab10_methodevoluation_SIM_4	Rab10 pT73_SIL_SIM_0.5fmol	8084083
																20181004_QX7_OzKa_SA_pRab10_methodevoluation_SIM_3	Rab10 pT73_SIL_SIM_0.1fmol	1683507
																20181004_QX7_OzKa_SA_pRab10_methodevoluation_SIM_2	Rab10 pT73_SIL_SIM_0.05fmol	1014480
																20181004_QX7_OzKa_SA_pRab10_methodevoluation_SIM_1	Rab10 pT73_SIL_SIM_0.01fmol
																	Regression log3 scale	0.9949
																raw name		all y
																20181004_QX7_OzKa_SA_pRab10_methodevoluation_PRM_8	Rab10 pT73_SIL_PRM_50fmol	198515760
																20181004_QX7_OzKa_SA_pRab10_methodevoluation_PRM_7	Rab10 pT73_SIL_PRM_10fmol	83874736
																20181004_QX7_OzKa_SA_pRab10_methodevoluation_PRM_6	Rab10 pT73_SIL_PRM_5fmol	27220414
																20181004_QX7_OzKa_SA_pRab10_methodevoluation_PRM_5	Rab10 pT73_SIL_PRM_1fmol	3371281
																20181004_QX7_OzKa_SA_pRab10_methodevoluation_PRM_4	Rab10 pT73_SIL_PRM_0.5fmol	2221175
																20181004_QX7_OzKa_SA_pRab10_methodevoluation_PRM_3	Rab10 pT73_SIL_PRM_0.1fmol	662389
																20181004_QX7_OzKa_SA_pRab10_methodevoluation_PRM_2	Rab10 pT73_SIL_PRM_0.05fmol	330863
																20181004_QX7_OzKa_SA_pRab10_methodevoluation_PRM_1	Rab10 pT73_SIL_PRM_0.01fmol
																	Regression log3 scale	0.9834
																raw name	light_25fmol	Area_light (25fmol)	Area_heavy (variable)	L/H	L/H
																20181004_QX7_OzKa_SA_pRab10_methodevoluation_QL_8_1	Rab10 pT73_SIL_SIM_50fmol_1	622470000	921631808	0.6754	0.5
																20181004_QX7_OzKa_SA_pRab10_methodevoluation_QL_8_2	Rab10 pT73_SIL_SIM_50fmol_2	730380000	1044893824	0.698999
																20181004_QX7_OzKa_SA_pRab10_methodevoluation_QL_8_3	Rab10 pT73_SIL_SIM_50fmol_3	510290000	693838144	0.73546
																20181004_QX7_OzKa_SA_pRab10_methodevoluation_QL_7_1	Rab10 pT73_SIL_SIM_10fmol_1	685520000	320122528	2.14143	2.5
																20181004_QX7_OzKa_SA_pRab10_methodevoluation_QL_7_2	Rab10 pT73_SIL_SIM_10fmol_2	647850000	249634992	2.59519
																20181004_QX7_OzKa_SA_pRab10_methodevoluation_QL_7_3	Rab10 pT73_SIL_SIM_10fmol_3	566230000	242983440	2.33032
																20181004_QX7_OzKa_SA_pRab10_methodevoluation_QL_6_1	Rab10 pT73_SIL_SIM_5fmol_1	751430000	164371712	4.57153	5
																20181004_QX7_OzKa_SA_pRab10_methodevoluation_QL_6_2	Rab10 pT73_SIL_SIM_5fmol_2	473170000	99381576	4.76114
																20181004_QX7_OzKa_SA_pRab10_methodevoluation_QL_6_3	Rab10 pT73_SIL_SIM_5fmol_3	642680000	135123952	4.75623
																20181004_QX7_OzKa_SA_pRab10_methodevoluation_QL_5_1	Rab10 pT73_SIL_SIM_1fmol_1	553790000	19676642	28.1445	25
																20181004_QX7_OzKa_SA_pRab10_methodevoluation_QL_5_2	Rab10 pT73_SIL_SIM_1fmol_2	494490000	17362190	28.4809
																20181004_QX7_OzKa_SA_pRab10_methodevoluation_QL_5_3	Rab10 pT73_SIL_SIM_1fmol_3	518680000	20527818	25.2672
																20181004_QX7_OzKa_SA_pRab10_methodevoluation_QL_4_1	Rab10 pT73_SIL_SIM_0.5fmol_1	467090000	8640633	54.0574	50
																20181004_QX7_OzKa_SA_pRab10_methodevoluation_QL_4_2	Rab10 pT73_SIL_SIM_0.5fmol_2	368970000	6637619	55.5877
																20181004_QX7_OzKa_SA_pRab10_methodevoluation_QL_4_3	Rab10 pT73_SIL_SIM_0.5fmol_3	309290000	5761204	53.685
																20181004_QX7_OzKa_SA_pRab10_methodevoluation_QL_3_1	Rab10 pT73_SIL_SIM_0.1fmol_1	512820000	2502748	204.903	250
																20181004_QX7_OzKa_SA_pRab10_methodevoluation_QL_3_2	Rab10 pT73_SIL_SIM_0.1fmol_2	451670000	1984550	227.593
																20181004_QX7_OzKa_SA_pRab10_methodevoluation_QL_3_3	Rab10 pT73_SIL_SIM_0.1fmol_3	467510000	1448014	322.863
																20181004_QX7_OzKa_SA_pRab10_methodevoluation_QL_2_1	Rab10 pT73_SIL_SIM_0.05fmol_1	656552640	1358124	483.426	500
																20181004_QX7_OzKa_SA_pRab10_methodevoluation_QL_2_2	Rab10 pT73_SIL_SIM_0.05fmol_2	446096960	1053884	423.288
																20181004_QX7_OzKa_SA_pRab10_methodevoluation_QL_2_3	Rab10 pT73_SIL_SIM_0.05fmol_3	459123232	918893	499.648
																20181004_QX7_OzKa_SA_pRab10_methodevoluation_QL_1_1	Rab10 pT73_SIL_SIM_0.01fmol_1			#DIV/0!	2500
																20181004_QX7_OzKa_SA_pRab10_methodevoluation_QL_1_2	Rab10 pT73_SIL_SIM_0.01fmol_2			#DIV/0!
																20181004_QX7_OzKa_SA_pRab10_methodevoluation_QL_1_3	Rab10 pT73_SIL_SIM_0.01fmol_3			#DIV/0!
																	Regression log3 scale	0.9973

## Sheet: Figure 2
		light	heavy	L/H		light	heavy	L/H
		FHTITTSYYR	FHTITTSYYR	FHTITTSYYR	total light intensity	FHTITTSYYR	FHTITTSYYR	FHTITTSYYR	total heavy intensity	%		%
HA-IP protein Peptide-centric	20171229_QX4_OzKa_SA_HEK293_HA_Rab10_LRRK2_Y1699C_hRab10spikeIn_HA-IP_1	28813918208	16650360832	1.73053	32368494848	3554576640	3866470656	0.919334	20516831488	65.3064		67.3599	Y1699C_mock_1	HA-IP protein Protein-centric
	20171229_QX4_OzKa_SA_HEK293_HA_Rab10_LRRK2_Y1699C_hRab10spikeIn_HA-IP_2	28895139840	16279959552	1.77489	32494021120	3598881280	4131121152	0.871163	20411080704	67.0769		68.8285	Y1699C_mock_2
	20171229_QX4_OzKa_SA_HEK293_HA_Rab10_LRRK2_Y1699C_hRab10spikeIn_HA-IP_3	30407524352	15413504000	1.97278	34281161472	3873637120	4394905088	0.881393	19808409088	69.1192		63.6685	Y1699C_mock_3
	20171229_QX4_OzKa_SA_HEK293_HA_Rab10_LRRK2_Y1699C_MLi2_hRab10spikeIn_HA-IP_1	709336512	13239023616	0.0535792	12596555200	11887218688	4075452416	2.91679	17314476032	1.80379		1.73529	Y1699C_Mli2_1
	20171229_QX4_OzKa_SA_HEK293_HA_Rab10_LRRK2_Y1699C_MLi2_hRab10spikeIn_HA-IP_2	800912704	14766656512	0.0542379	14178210112	13377297408	4771020800	2.80386	19537677312	1.89769		1.60791	Y1699C_Mli2_2
	20171229_QX4_OzKa_SA_HEK293_HA_Rab10_LRRK2_Y1699C_MLi2_hRab10spikeIn_HA-IP_3	857418752	15293961216	0.0560626	16332923904	15475505152	5481560576	2.82319	20775521792	1.94712		1.7817	Y1699C_Mli2_3
Rab10-IP protein Peptide-centric	20171229_QX4_OzKa_SA_HEK293_HA_Rab10_LRRK2_Y1699C_hRab10spikeIn_Rab10-IP_1	6426039296	15453631488	0.415827	8095480320	1669441024	4322362368	0.386233	19775993856	51.8449
	20171229_QX4_OzKa_SA_HEK293_HA_Rab10_LRRK2_Y1699C_hRab10spikeIn_Rab10-IP_2	6681588224	16554594304	0.403609	8763488000	2081899776	5276134912	0.394588	21830729216	50.5651
	20171229_QX4_OzKa_SA_HEK293_HA_Rab10_LRRK2_Y1699C_hRab10spikeIn_Rab10-IP_3	7075997696	17858928640	0.396216	9284737024	2208739328	5614210560	0.393419	23473139200	50.1771
	20171229_QX4_OzKa_SA_HEK293_HA_Rab10_LRRK2_Y1699C_MLi2_hRab10spikeIn_Rab10-IP_1	363009536	15806799872	0.0229654	4695829504	4332819968	5713210880	0.758386	21520010752	2.93919
	20171229_QX4_OzKa_SA_HEK293_HA_Rab10_LRRK2_Y1699C_MLi2_hRab10spikeIn_Rab10-IP_2	465240512	19996647424	0.0232659	7051132352	6585891840	8731681792	0.754252	28728329216	2.99233
	20171229_QX4_OzKa_SA_HEK293_HA_Rab10_LRRK2_Y1699C_MLi2_hRab10spikeIn_Rab10-IP_3	350986784	16213602304	0.0216477	4522363936	4171377152	5501414400	0.758237	21715016704	2.77575
InGel protein	20180209_QX7_OzKa_SA_HEK293_HA_Rab10_LRRK2_Y1699C_hRab10spikein_1	88773525504	2889848576	30.7191	109649639424	20876113920	1531522432	13.631	4421371008	69.2651
	20180209_QX7_OzKa_SA_HEK293_HA_Rab10_LRRK2_Y1699C_hRab10spikein_2	91451768832	2847792128	32.1132	113228390400	21776621568	1625938944	13.3933	4473731072	70.5685
	20180209_QX7_OzKa_SA_HEK293_HA_Rab10_LRRK2_Y1699C_hRab10spikein_3	84466319360	2518434560	33.5392	104850202624	20383883264	1614598656	12.6247	4133033216	72.6524
	20180209_QX7_OzKa_SA_HEK293_HA_Rab10_LRRK2_Y1699C_MLi2_hRab10spikein_1	3395793664	2889848576	1.17508	54649090816	51253297152	1513168384	33.8715	4403016960	3.3529
	20180209_QX7_OzKa_SA_HEK293_HA_Rab10_LRRK2_Y1699C_MLi2_hRab10spikein_2	3938924544	2847792128	1.38315	53372471296	49433546752	1530062976	32.3082	4377855104	4.10536
	20180209_QX7_OzKa_SA_HEK293_HA_Rab10_LRRK2_Y1699C_MLi2_hRab10spikein_3	3375327232	2518434560	1.34025	55175096320	51799769088	1635182592	31.6783	4153617152	4.05908
InGel SILpeps	20180525_QX8_OzKa_SA_293_Y1699C_HA-Rab10_InGel_SILpeps_1	7811980288	4295374848	1.8187	10090787840	2278807552	3044396288	0.748525	7339771136	70.843
	20180525_QX8_OzKa_SA_293_Y1699C_HA-Rab10_InGel_SILpeps_2	6204537856	3822535680	1.62315	8700666112	2496128256	3149447424	0.792561	6971983104	67.1914
	20180525_QX8_OzKa_SA_293_Y1699C_HA-Rab10_InGel_SILpeps_3	6825736192	3903013376	1.74884	8883737088	2058000896	2908239872	0.707645	6811253248	71.1928
	20180525_QX8_OzKa_SA_293_MLi2_Y1699C_HA-Rab10_InGel_SILpeps_1	377487712	6129474048	0.0615857	7466397024	7088909312	1936785408	3.66014	8066259456	1.65476
	20180525_QX8_OzKa_SA_293_MLi2_Y1699C_HA-Rab10_InGel_SILpeps_2	363579744	5161979904	0.0704342	6995668832	6632089088	1827397760	3.62925	6989377664	1.90379
	20180525_QX8_OzKa_SA_293_MLi2_Y1699C_HA-Rab10_InGel_SILpeps_3	286742848	3971289088	0.072204	6979598144	6692855296	1911799296	3.50081	5883088384	2.02081
Endogenous Rab10 SILpeps	20190108_QX0_OzKa_SA_293_Y1699C_Endogenous_pRab10_Rab10SpikeIn_mock_3	163638768	8602040320	0.0190233	207749188	44110420	2972066048	0.0148417	11574106368	56.1739
	20190108_QX0_OzKa_SA_293_Y1699C_Endogenous_pRab10_Rab10SpikeIn_mock_2	180962144	9650313216	0.0187519	212443048	31480904	2389363968	0.0131754	12039677184	58.7331
	20190108_QX0_OzKa_SA_293_Y1699C_Endogenous_pRab10_Rab10SpikeIn_mock_1	150808736	7638627840	0.0197429	195608656	44799920	3291643648	0.0136102	10930271488	59.1936
	20190108_QX0_OzKa_SA_293_Y1699C_Endogenous_pRab10_Rab10SpikeIn_MLi2_3	4519593	7321449472	0.000617309	202293625	197774032	2838251008	0.0696817	10159700480	0.878119
	20190108_QX0_OzKa_SA_293_Y1699C_Endogenous_pRab10_Rab10SpikeIn_MLi2_2	4079723	6682622976	0.000610497	243230651	239150928	3701897216	0.0646023	10384520192	0.936162
	20190108_QX0_OzKa_SA_293_Y1699C_Endogenous_pRab10_Rab10SpikeIn_MLi2_1	4082421	7963794432	0.000512623	208928165	204845744	3382677504	0.0605573	11346471936	0.839403
		L/H total area (skyline)
		FH(p)TITTSYYR	FHTITTSYYR	AFLTLAEDILR	ANINIEK	NIDEHANEDVER	SFENISK	FSDDAFNTTFISTIGIDFK	LQIWDTAGQER	LLLIGDSGVGK	TYDLLFK	FFETSAK	TVELQGK	TCVLFR	GEQIAR		x=NH(Phos)/NL(Phos)	y=NH(Pep)/NL(Pep)	z=NH(Protein)/NL(Protein)		a=NL(Phos)/NL(Pep)	b=NH(Phos)/NH(Pep)		occupancy		HA-IP protein Protein-centric
HA-IP protein Protein-centric	20171229_QX4_OzKa_SA_HEK293_HA_Rab10_LRRK2_Y1699C_hRab10spikeIn_HA-IP_1	1.7195	0.9213	1.396	1.3443	1.5613	1.3061	1.6307	1.5088	1.3557	1.3366	1.2955	1.3041	1.121	1.3274		0.581564	1.08542	0.746024		2.06372	-1.03982		67.3599	20171229_QX4_OzKa_SA_HEK293_HA_Rab10_LRRK2_Y1699C_hRab10spikeIn_HA-IP_1
	20171229_QX4_OzKa_SA_HEK293_HA_Rab10_LRRK2_Y1699C_hRab10spikeIn_HA-IP_2	1.7594	0.8742	1.4002	1.3236	1.5768	1.3005	1.5963	1.5097	1.3621	1.3386	1.2925	1.2988	1.1223	1.336		0.568376	1.1439	0.747776		2.20806	-1.2708		68.8285	20171229_QX4_OzKa_SA_HEK293_HA_Rab10_LRRK2_Y1699C_hRab10spikeIn_HA-IP_2
	20171229_QX4_OzKa_SA_HEK293_HA_Rab10_LRRK2_Y1699C_hRab10spikeIn_HA-IP_3	1.9499	0.8818	1.3835	1.3595	1.5547	1.2941	1.5754	1.518	1.3612	1.3254	1.2902	1.3048	1.1341	1.3486		0.512847	1.13404	0.738537		1.75243	-1.08861		63.6685	20171229_QX4_OzKa_SA_HEK293_HA_Rab10_LRRK2_Y1699C_hRab10spikeIn_HA-IP_3
	20171229_QX4_OzKa_SA_HEK293_HA_Rab10_LRRK2_Y1699C_MLi2_hRab10spikeIn_HA-IP_1	0.054	2.9187	1.5624	1.5281	1.7696	1.4839	1.8486	1.6951	1.5403	1.5114	1.4617	1.5084	1.2832	1.5032		18.5185	0.342618	0.658023		0.0176593	0.320974		1.73529	20171229_QX4_OzKa_SA_HEK293_HA_Rab10_LRRK2_Y1699C_MLi2_hRab10spikeIn_HA-IP_1
	20171229_QX4_OzKa_SA_HEK293_HA_Rab10_LRRK2_Y1699C_MLi2_hRab10spikeIn_HA-IP_2	0.0539	2.7699	1.6055	1.528	1.7496	1.492	1.8493	1.6976	1.558	1.5185	1.4434	1.5111	1.2994	1.5323		18.5529	0.361024	0.653532		0.0163418	0.297288		1.60791	20171229_QX4_OzKa_SA_HEK293_HA_Rab10_LRRK2_Y1699C_MLi2_hRab10spikeIn_HA-IP_2
	20171229_QX4_OzKa_SA_HEK293_HA_Rab10_LRRK2_Y1699C_MLi2_hRab10spikeIn_HA-IP_3	0.0569	2.832	1.5713	1.5258	1.7709	1.4859	1.8647	1.7139	1.5413	1.5049	1.4503	1.4765	1.2907	1.5038		17.5747	0.353107	0.659945		0.0181402	0.312404		1.7817	20171229_QX4_OzKa_SA_HEK293_HA_Rab10_LRRK2_Y1699C_MLi2_hRab10spikeIn_HA-IP_3
		H/L area
		FH(p)TITTSYYR	FHTITTSYYR	AFLTLAEDILR	ANINIEK	NIDEHANEDVER	SFENISK	FSDDAFNTTFISTIGIDFK	LQIWDTAGQER	LLLIGDSGVGK	TYDLLFK	FFETSAK	TVELQGK	TCVLFR	GEQIAR
HA-IP protein Protein-centric	20171229_QX4_OzKa_SA_HEK293_HA_Rab10_LRRK2_Y1699C_hRab10spikeIn_HA-IP_1	0.581564	1.08542	0.716332	0.743882	0.640492	0.765638	0.613234	0.662778	0.737626	0.748167	0.771903	0.766812	0.892061	0.753352
	20171229_QX4_OzKa_SA_HEK293_HA_Rab10_LRRK2_Y1699C_hRab10spikeIn_HA-IP_2	0.568376	1.1439	0.714184	0.755515	0.634196	0.768935	0.626449	0.662383	0.73416	0.747049	0.773694	0.769941	0.891027	0.748503
	20171229_QX4_OzKa_SA_HEK293_HA_Rab10_LRRK2_Y1699C_hRab10spikeIn_HA-IP_3	0.512847	1.13404	0.722804	0.735565	0.643211	0.772738	0.634759	0.658762	0.734646	0.754489	0.775074	0.766401	0.881756	0.74151
	20171229_QX4_OzKa_SA_HEK293_HA_Rab10_LRRK2_Y1699C_MLi2_hRab10spikeIn_HA-IP_1	18.5185	0.342618	0.640041	0.654407	0.565099	0.6739	0.54095	0.589936	0.649224	0.661638	0.684135	0.662954	0.779302	0.665247
	20171229_QX4_OzKa_SA_HEK293_HA_Rab10_LRRK2_Y1699C_MLi2_hRab10spikeIn_HA-IP_2	18.5529	0.361024	0.622859	0.65445	0.571559	0.670241	0.540745	0.589067	0.641849	0.658545	0.692809	0.66177	0.769586	0.652614
	20171229_QX4_OzKa_SA_HEK293_HA_Rab10_LRRK2_Y1699C_MLi2_hRab10spikeIn_HA-IP_3	17.5747	0.353107	0.636416	0.655394	0.564685	0.672993	0.536279	0.583465	0.648803	0.664496	0.689513	0.677277	0.774773	0.664982

## Sheet: Figure 2E-G
		light	heavy	L/H		light	heavy	L/H
		FHTITTSYYR	FHTITTSYYR	FHTITTSYYR	total light intensity	FHTITTSYYR	FHTITTSYYR	FHTITTSYYR	total heavy intensity	%
Exp 1	20180414_QX0_OzKa_SA_pRab10_lightprotein_5min_300fmol_AQUApeptides_50%_1	1990828160	2642361088	0.753428	7955944064	5965115904	448559840	13.2984	3090920928	5.36179
	20180414_QX0_OzKa_SA_pRab10_lightprotein_5min_300fmol_AQUApeptides_50%_2	1735686016	2632618752	0.6593	8333416832	6597730816	510819328	12.916	3143438080	4.85662
	20180414_QX0_OzKa_SA_pRab10_lightprotein_5min_300fmol_AQUApeptides_50%_3	1001642432	1392473344	0.719326	3750874304	2749231872	191629120	14.3466	1584102464	4.77451
	20180414_QX0_OzKa_SA_pRab10_lightprotein_30min_300fmol_AQUApeptides_50%_1	5733184512	3071302144	1.8667	7068106624	1334922112	298425600	4.47322	3369727744	29.4436
	20180414_QX0_OzKa_SA_pRab10_lightprotein_30min_300fmol_AQUApeptides_50%_2	5410516480	2812117760	1.924	6753936640	1343420160	303407168	4.42778	3115524928	30.2907
	20180414_QX0_OzKa_SA_pRab10_lightprotein_30min_300fmol_AQUApeptides_50%_3	2199878656	1139860608	1.92995	2782854528	582975872	131045680	4.44865	1270906288	30.2567
	20180414_QX0_OzKa_SA_pRab10_lightprotein_180min_300fmol_AQUApeptides_50%_1	9044271104	2942743552	3.07341	9426550912	382279808	380618752	1.00436	3323362304	75.3698
	20180414_QX0_OzKa_SA_pRab10_lightprotein_180min_300fmol_AQUApeptides_50%_2	8137294848	2803994368	2.90204	8553397024	416102176	389811904	1.06744	3193806272	73.1087
	20180414_QX0_OzKa_SA_pRab10_lightprotein_180min_300fmol_AQUApeptides_50%_3	5472679936	1612066432	3.39482	5726254800	253574864	236786704	1.0709	1848853136	76.0196
Exp 2	20180421_QX0_OzKa_SA_pRab10_lightprotein_5min_300fmol_AQUApeptides_50%_1	457031296	2633766912	0.173528	1416014144	958982848	354452032	2.70554	2988218944	6.02722
	20180421_QX0_OzKa_SA_pRab10_lightprotein_5min_300fmol_AQUApeptides_50%_2	409577952	2393790720	0.1711	1487460704	1077882752	428528224	2.51531	2822318944	6.36909
	20180421_QX0_OzKa_SA_pRab10_lightprotein_5min_300fmol_AQUApeptides_50%_3	233486256	1457496832	0.160197	663248560	429762304	181080528	2.37332	1638577360	6.32309
	20180421_QX0_OzKa_SA_pRab10_lightprotein_30min_300fmol_AQUApeptides_50%_1	1014857408	2415246848	0.420188	1276256736	261399328	238485600	1.09608	2653732448	27.712
	20180421_QX0_OzKa_SA_pRab10_lightprotein_30min_300fmol_AQUApeptides_50%_2	803433536	1740278272	0.46167	980098800	176665264	155879344	1.13335	1896157616	28.9445
	20180421_QX0_OzKa_SA_pRab10_lightprotein_30min_300fmol_AQUApeptides_50%_3	794900416	1829972096	0.434378	950056928	155156512	162319424	0.955872	1992291520	31.2446
	20180421_QX0_OzKa_SA_pRab10_lightprotein_180min_300fmol_AQUApeptides_50%_1	2420279296	2073451904	1.16727	2522829360	102550064	348059584	0.294634	2421511488	79.8459
	20180421_QX0_OzKa_SA_pRab10_lightprotein_180min_300fmol_AQUApeptides_50%_2	2573548032	2103993344	1.22317	2661364672	87816640	301077408	0.291675	2405070752	80.7456
	20180421_QX0_OzKa_SA_pRab10_lightprotein_180min_300fmol_AQUApeptides_50%_3	1731649024	1611900288	1.07429	1812678080	81029056	267667520	0.302723	1879567808	78.016
heavy occupancies (50% from exp2)	20180421_QX0_OzKa_SA_pRab10_lightprotein_180min_300fmol_AQUApeptides_10%_1	3385476352	603369664	5.61095	3595792960	210316608	653818688	0.321674	1257188352	65.9645
	20180421_QX0_OzKa_SA_pRab10_lightprotein_180min_300fmol_AQUApeptides_10%_2	3804443648	660234048	5.76227	4018568544	214124896	723821440	0.295826	1384055488	68.3973
	20180421_QX0_OzKa_SA_pRab10_lightprotein_180min_300fmol_AQUApeptides_10%_3	3762933760	610992448	6.15872	3939464240	176530480	548870144	0.321625	1159862592	68.027
	20180520_QX0_MaSt_SA_pRab10_lightprotein_180min_SILpeptides_30%_1	14357185536	4916958720	2.91993	14967541440	610355904	1572634112	0.388111	6489592832	76.3276
	20180520_QX0_MaSt_SA_pRab10_lightprotein_180min_SILpeptides_30%_2	16544094208	5866567680	2.82006	17225161664	681067456	1874555392	0.363322	7741123072	76.8867
	20180520_QX0_MaSt_SA_pRab10_lightprotein_180min_SILpeptides_30%_3	1160311424	382387680	3.03438	1197749616	37438192	101830632	0.367652	484218312	77.9599
	20180421_QX0_OzKa_SA_pRab10_lightprotein_180min_300fmol_AQUApeptides_70%_1	3198608128	3350803712	0.954579	3309927768	111319640	182851200	0.608799	3533654912	78.5343
	20180421_QX0_OzKa_SA_pRab10_lightprotein_180min_300fmol_AQUApeptides_70%_2	2724484352	3336485632	0.816573	2822715288	98230936	227836800	0.431146	3564322432	81.5472
	20180421_QX0_OzKa_SA_pRab10_lightprotein_180min_300fmol_AQUApeptides_70%_3	1362257024	1476762752	0.922462	1405355708	43098684	81349192	0.529799	1558111944	80.2477
	20180520_QX0_MaSt_SA_pRab10_lightprotein_180min_SILpeptides_90%_1	16628994048	10895588352	1.52621	17075056160	446062112	112715952	3.9574	11008304304	77.6334
	20180520_QX0_MaSt_SA_pRab10_lightprotein_180min_SILpeptides_90%_2	13388512256	9262869504	1.4454	13924962720	536450464	128953600	4.16003	9391823104	75.7695
	20180520_QX0_MaSt_SA_pRab10_lightprotein_180min_SILpeptides_90%_3	157467840	105048680	1.499	162846308	5378468	1350979	3.98116	106399659	77.2142
analytical	20180520_QX3_OzKa_SA_lightRab10protein_180min_SILpep_50%_injrep_1	9476022272	5455750656	1.73689	9769673216	293650944	628840512	0.466972	6084591168	78.8112
	20180520_QX3_OzKa_SA_lightRab10protein_180min_SILpep_50%_injrep_2	6661523968	3706998784	1.79701	6923301824	261777856	535362880	0.488973	4242361664	78.61
	20180520_QX3_OzKa_SA_lightRab10protein_180min_SILpep_50%_injrep_3	8054927360	4519223296	1.78237	8373100064	318172704	653056768	0.487205	5172280064	78.5332
	20180520_QX3_OzKa_SA_lightRab10protein_180min_SILpep_50%_injrep_4	28951894	17586078	1.6463	29892259	940365	1718806	0.547104	19304884	75.0568
	20180520_QX3_OzKa_SA_lightRab10protein_180min_SILpep_50%_injrep_5	7248416768	4210303488	1.72159	7569504640	321087872	643125632	0.499262	4853429120	77.5194
	20180520_QX3_OzKa_SA_lightRab10protein_180min_SILpep_50%_injrep_6	7687635456	4565027840	1.68403	7974714304	287078848	567444416	0.505915	5132472256	76.8982
Intra-assay	20180520_QX3_OzKa_SA_lightRab10protein_180min_SILpep_50%_exprep_1	5604749312	3975144960	1.40995	5746061472	141312160	680380288	0.207696	4655525248	87.1606
	20180520_QX3_OzKa_SA_lightRab10protein_180min_SILpep_50%_exprep_2	4802401792	3291378176	1.45909	4983838608	181436816	458224224	0.395956	3749602400	78.6551
	20180520_QX3_OzKa_SA_lightRab10protein_180min_SILpep_50%_exprep_3	5198650880	4188552960	1.24116	5509304128	310653248	582303872	0.53349	4770856832	69.9382
	20180520_QX3_OzKa_SA_lightRab10protein_180min_SILpep_50%_exprep_4	5449721344	4158472448	1.31051	5664909552	215188208	503742816	0.427179	4662215264	75.4169
	20180520_QX3_OzKa_SA_lightRab10protein_180min_SILpep_50%_exprep_5	6104047616	5087823872	1.19974	6213584448	109536832	686531456	0.159551	5774355328	88.2622
	20180520_QX3_OzKa_SA_lightRab10protein_180min_SILpep_50%_exprep_6	6816466944	4581964800	1.48767	7063148512	246681568	700944640	0.351927	5282909440	80.8694
Inter-assay	20180803_QX0_OzKa_SA_pRab10_lightprotein_ON_WF_CV_exp1_Rab10SIL_1	14496065536	28327376896	0.511733	91691448	716934016	7083485184	0.101212	35410862080	83.4876
	20180803_QX0_OzKa_SA_pRab10_lightprotein_ON_WF_CV_exp2_Rab10SIL_2	354978272	24986521600	0.0142068	78475944	78475944	8988115968	0.00873108	33974637568	61.936
	20180803_QX0_OzKa_SA_pRab10_lightprotein_ON_WF_CV_exp1_Rab10SIL_3	13885950976	28048928768	0.495062	62639656	1251404928	6311262208	0.198281	34360190976	71.4021
	20180803_QX0_OzKa_SA_pRab10_lightprotein_ON_WF_CV_exp1_Rab10SIL_4	10796863488	26941239296	0.400756	40453472	1362137216	11620590592	0.117218	38561829888	77.37
	20180803_QX0_OzKa_SA_pRab10_lightprotein_ON_WF_CV_exp1_Rab10SIL_5	13717819392	22189572096	0.61821	31242924	752825216	12334142464	0.0610359	34523714560	91.0142
	20180803_QX0_OzKa_SA_pRab10_lightprotein_ON_WF_CV_exp1_Rab10SIL_6	15187313664	26086422528	0.582192	99512592	1222510080	9123165184	0.134001	35209587712	81.2899
PRM	20180421_QX0_OzKa_SA_pRab10_lightprotein_180min_300fmol_AQUApeptides_50%_PRM_1	556108160	494569984	1.12443	573936064	17827904	52707300	0.338244	547277284	76.8749	most abundant 3 & bigger than precursor mass
	20180421_QX0_OzKa_SA_pRab10_lightprotein_180min_300fmol_AQUApeptides_50%_PRM_2	618255680	577701120	1.0702	636764272	18508592	62170648	0.297706	639871768	78.2364
	20180421_QX0_OzKa_SA_pRab10_lightprotein_180min_300fmol_AQUApeptides_50%_PRM_3	580930688	549119360	1.05793	600255898	19325210	61683700	0.313295	610803060	77.1522
	20180421_QX0_OzKa_SA_pRab10_lightprotein_180min_300fmol_AQUApeptides_50%_PRM_1	687181696	606454272	1.13311	708601532	21419836	62749152	0.341357	669203424	76.8489	y ions
	20180421_QX0_OzKa_SA_pRab10_lightprotein_180min_300fmol_AQUApeptides_50%_PRM_2	760872064	708847040	1.07339	783251752	22379688	75846736	0.295065	784693776	78.4382
	20180421_QX0_OzKa_SA_pRab10_lightprotein_180min_300fmol_AQUApeptides_50%_PRM_3	715566976	676037824	1.05847	738842018	23275042	74471144	0.312538	750508968	77.2038

## Sheet: Figure 3C-D
			light	heavy	L/H		light	heavy	L/H
			FHTITTSYYR	FHTITTSYYR	FHTITTSYYR	total light intensity	FHTITTSYYR	FHTITTSYYR	FHTITTSYYR	total heavy intensity	%
WT	Mock	20180920_QX7_OzKa_SA_MEF_WT_Rab10SILSpikeIn_1	28632002	10104376320	0.00283362	74349682	45717680	1880211584	0.0243152	11984587904	10.4374	11.6986
		20180920_QX7_OzKa_SA_MEF_WT_Rab10SILSpikeIn_2	29831086	10434554880	0.00285887	71909166	42078080	2030707584	0.0207209	12465262464	12.1243	12.1243
		20180920_QX7_OzKa_SA_MEF_WT_Rab10SILSpikeIn_3	33384666	11516750848	0.00289879	75916210	42531544	2102587776	0.0202282	13619338624	12.5342	0.641634
R1441G	Mock	20181229_QX7_OzKa_SA_MEF_R1441G_Mock_pRab10SpikeIn_1	56453376	8586496000	0.00657467	111427352	54973976	3092785664	0.0177749	11679281664	27.0012	28.8374
		20181229_QX7_OzKa_SA_MEF_R1441G_Mock_pRab10SpikeIn_2	64212168	8931087360	0.00718974	105439684	41227516	2418376192	0.0170476	11349463552	29.6639	29.6639
		20181229_QX7_OzKa_SA_MEF_R1441G_Mock_pRab10SpikeIn_3	38832888	6427371520	0.0060418	80131220	41298332	2908180224	0.0142007	9335551744	29.847	0.919618
	1nM_90min	20190111_QX0_OzKa_SA_MEF_R1441G_Rab10SpikeIn_MLi2_1_1	77687264	4610082304	0.0168516	222801328	145114064	1987792768	0.0730026	6597875072	18.7544	18.7024
		20190111_QX0_OzKa_SA_MEF_R1441G_Rab10SpikeIn_MLi2_1_2	85075248	5731499520	0.0148435	257632512	172557264	2228036864	0.0774481	7959536384	16.0832	18.7544
		20190111_QX0_OzKa_SA_MEF_R1441G_Rab10SpikeIn_MLi2_1_3	44566416	2402692864	0.0185485	139120632	94554216	1377173760	0.0686582	3779866624	21.2696	1.49741
	3nM_90min	20190111_QX0_OzKa_SA_MEF_R1441G_Rab10SpikeIn_MLi2_3_1	57951360	3893739776	0.0148832	161939400	103988040	1395915008	0.0744945	5289654784	16.652	15.4356
		20190111_QX0_OzKa_SA_MEF_R1441G_Rab10SpikeIn_MLi2_3_2	68826288	5463349760	0.0125978	157805264	88978976	1176417280	0.0756356	6639767040	14.2778	15.377
		20190111_QX0_OzKa_SA_MEF_R1441G_Rab10SpikeIn_MLi2_3_3	55515808	4170872064	0.0133104	174451024	118935216	1623694464	0.0732498	5794566528	15.377	0.685998
	10nM_10min	20181229_QX7_OzKa_SA_MEF_R1441G_MLi2_10nM_10min_pRab10SpikeIn_1	21496158	9477046272	0.00226823	92494582	70998424	3218813440	0.0220573	12695859712	9.32449	9.74578
		20181229_QX7_OzKa_SA_MEF_R1441G_MLi2_10nM_10min_pRab10SpikeIn_2	19847954	9320007680	0.00212961	95806810	75958856	3614651392	0.0210142	12934659072	9.20164	9.32449
		20181229_QX7_OzKa_SA_MEF_R1441G_MLi2_10nM_10min_pRab10SpikeIn_3	17249208	7472609280	0.00230832	90496536	73247328	3806595584	0.0192422	11279204864	10.7112	0.484017
	10nM_30min	20181229_QX7_OzKa_SA_MEF_R1441G_MLi2_10nM_30min_pRab10SpikeIn_1	16922758	7561899008	0.0022379	119010486	102087728	3777201408	0.0270273	11339100416	7.64695	6.96807
		20181229_QX7_OzKa_SA_MEF_R1441G_MLi2_10nM_30min_pRab10SpikeIn_2	16362361	7547073024	0.00216804	98324969	81962608	2653252352	0.0308914	10200325376	6.55801	6.69926
		20181229_QX7_OzKa_SA_MEF_R1441G_MLi2_10nM_30min_pRab10SpikeIn_3	14007955	6662928896	0.00210237	123474955	109467000	3738653440	0.0292798	10401582336	6.69926	0.341878
	10nM_90min	20181229_QX7_OzKa_SA_MEF_R1441G_MLi2_10nM_90min_pRab10SpikeIn_1	18645226	7162936320	0.00260301	93924122	75278896	2288484096	0.0328947	9451420416	7.33292	6.6681
		20181229_QX7_OzKa_SA_MEF_R1441G_MLi2_10nM_90min_pRab10SpikeIn_2	22922176	9633961984	0.00237931	140652312	117730136	3288664576	0.0357988	12922626560	6.23214	6.43924
		20181229_QX7_OzKa_SA_MEF_R1441G_MLi2_10nM_90min_pRab10SpikeIn_3	19868898	9536438272	0.00208347	111950882	92081984	3041781760	0.0302724	12578220032	6.43924	0.337743
	30nM_10min	20181229_QX7_OzKa_SA_MEF_R1441G_MLi2_30nM_10min_pRab10SpikeIn_1	14947324	9889320960	0.00151146	157309628	142362304	3528294912	0.0403488	13417615872	3.61073	3.92015
		20181229_QX7_OzKa_SA_MEF_R1441G_MLi2_30nM_10min_pRab10SpikeIn_2	13298156	7316401664	0.00181758	170688508	157390352	4557347840	0.0345355	11873749504	4.9998	3.61073
		20181229_QX7_OzKa_SA_MEF_R1441G_MLi2_30nM_10min_pRab10SpikeIn_3	13447467	9716988928	0.00138391	171438123	157990656	3712964864	0.0425511	13429953792	3.14991	0.555975
	30nM_30min	20181229_QX7_OzKa_SA_MEF_R1441G_MLi2_30nM_30min_pRab10SpikeIn_1	6097991	6831601664	0.000892615	136002239	129904248	3946619136	0.0329153	10778220800	2.64025	2.92698
		20181229_QX7_OzKa_SA_MEF_R1441G_MLi2_30nM_30min_pRab10SpikeIn_2	7457068	7059502592	0.00105632	157281164	149824096	5264465408	0.0284595	12323968000	3.57881	2.64025
		20181229_QX7_OzKa_SA_MEF_R1441G_MLi2_30nM_30min_pRab10SpikeIn_3	6990139	9284566016	0.000752877	124349163	117359024	4098485760	0.0286347	13383051776	2.56189	0.326699
	30nM_90min	20181229_QX7_OzKa_SA_MEF_R1441G_MLi2_30nM_90min_pRab10SpikeIn_1	5271041	5325458432	0.000989782	59366801	54095760	2211278592	0.0244636	7536737024	3.88861	3.35234
		20181229_QX7_OzKa_SA_MEF_R1441G_MLi2_30nM_90min_pRab10SpikeIn_2	4865694	5311842816	0.000916009	78699734	73834040	3156066048	0.0233943	8467908864	3.76798	3.76798
		20181229_QX7_OzKa_SA_MEF_R1441G_MLi2_30nM_90min_pRab10SpikeIn_3	7058523	9824581632	0.000718455	91014051	83955528	2874017792	0.0292119	12698599424	2.40042	0.47723
	100nM_90min	20180915_QX3_OzKa_SA_Easy12-11_MEF_R1441G_Rab10SILSpikeIn_8_1	9024810	8074682880	0.00111767	206598858	197574048	3236971008	0.0610367	11311653888	1.79821	1.63343
		20180915_QX3_OzKa_SA_Easy12-11_MEF_R1441G_Rab10SILSpikeIn_8_2	6238259	8074682880	0.00077257	182035555	175797296	3236971008	0.0543092	11311653888	1.40259	1.69948
		20180915_QX3_OzKa_SA_Easy12-11_MEF_R1441G_Rab10SILSpikeIn_8_3	8557210	8074682880	0.00105976	206976714	198419504	3236971008	0.0612979	11311653888	1.69948	0.118887

## Sheet: Figure 3E-H
			light	heavy	L/H		light	heavy	L/H			copy numbers
Donor #			FHTITTSYYR	FHTITTSYYR	FHTITTSYYR	total light intensity	FHTITTSYYR	FHTITTSYYR	FHTITTSYYR	total heavy intensity	%	phosphorylated	non-phosphorylated
5	Mock	20181223_QX6_OzKa_SA_Neutrophil_30nM_MLi2_Rab10SpikeIn_phospho_InGel_C35_3	7568118	3540112384	0.00213782	398047926	390479808	6308033024	0.061902	9848145408	3.33826	323501	9.3672e+06
		20181223_QX6_OzKa_SA_Neutrophil_30nM_MLi2_Rab10SpikeIn_phospho_InGel_C35_2	13479372	7917798400	0.00170241	453026380	439547008	6152095744	0.0714467	14069894144	2.32732	225534	9.46517e+06
		20181223_QX6_OzKa_SA_Neutrophil_30nM_MLi2_Rab10SpikeIn_phospho_InGel_C35_1	12057598	6220019712	0.00193851	509006046	496948448	6523638784	0.0761766	12743658496	2.48161	240486	9.45021e+06
	30nM	20181223_QX6_OzKa_SA_Neutrophil_mock_Rab10SpikeIn_phospho_InGel_C35_3	10573551	10676887552	0.000990321	550695663	540122112	6380062720	0.0846578	17056950272	1.15627	112050	9.57865e+06
		20181223_QX6_OzKa_SA_Neutrophil_mock_Rab10SpikeIn_phospho_InGel_C35_2	8217876	5160288256	0.00159252	550966932	542749056	5934188544	0.0914614	11094476800	1.7114	165846	9.52485e+06
		20181223_QX6_OzKa_SA_Neutrophil_mock_Rab10SpikeIn_phospho_InGel_C35_1	9576929	9842118656	0.000973056	600137185	590560256	7306172928	0.0808303	17148291584	1.18951	115271	9.57543e+06
	100nM	20181223_QX6_OzKa_SA_Neutrophil_100nM_MLi2_Rab10SpikeIn_phospho_InGel_C35_3	2783248	5594391552	0.000497507	397818256	395035008	5815857664	0.0679238	11410249216	0.727123	70463.3	9.62024e+06
		20181223_QX6_OzKa_SA_Neutrophil_100nM_MLi2_Rab10SpikeIn_phospho_InGel_C35_2	2202491	8483953152	0.000259607	331161083	328958592	4886951936	0.0673137	13370905088	0.384186	37230.3	9.65347e+06
		20181223_QX6_OzKa_SA_Neutrophil_100nM_MLi2_Rab10SpikeIn_phospho_InGel_C35_1	2354502	9004364800	0.000261485	269080742	266726240	2796902400	0.0953649	11801267200	0.273444	26498.6	9.6642e+06
1	Mock	20181223_QX6_OzKa_SA_Neutrophil_mock_Rab10SpikeIn_phospho_InGel_C16_3	15591164	7683433472	0.00202919	308706524	293115360	4010109952	0.0730941	11693543424	2.70115	261760	9.42894e+06
		20181223_QX6_OzKa_SA_Neutrophil_mock_Rab10SpikeIn_phospho_InGel_C16_2	17740836	8022438912	0.0022114	437892324	420151488	5584097280	0.0752407	13606536192	2.85519	276687	9.41401e+06
		20181223_QX6_OzKa_SA_Neutrophil_mock_Rab10SpikeIn_phospho_InGel_C16_1	25462850	10930693120	0.00232948	588740802	563277952	7054334464	0.0798485	17985027584	2.83468	274700	9.416e+06
	30nM	20181223_QX6_OzKa_SA_Neutrophil_30nM_MLi2_Rab10SpikeIn_phospho_InGel_C16_3	15671331	11218298880	0.00139694	675388195	659716864	6635360768	0.0994244	17853659648	1.38556	134271	9.55643e+06
		20181223_QX6_OzKa_SA_Neutrophil_30nM_MLi2_Rab10SpikeIn_phospho_InGel_C16_2	13684380	8710081536	0.0015711	603882396	590198016	6250995712	0.0944166	14961077248	1.63677	158614	9.53209e+06
		20181223_QX6_OzKa_SA_Neutrophil_30nM_MLi2_Rab10SpikeIn_phospho_InGel_C16_1	14737846	8832279552	0.00166863	723682294	708944448	7122818048	0.0995315	15955097600	1.64885	159785	9.53092e+06
	100nM	20181223_QX6_OzKa_SA_Neutrophil_100nM_MLi2_Rab10SpikeIn_phospho_InGel_C16_3	5978233	9884487680	0.00060481	517642297	511664064	5379876352	0.095107	15264364032	0.631907	61236.2	9.62946e+06
		20181223_QX6_OzKa_SA_Neutrophil_100nM_MLi2_Rab10SpikeIn_phospho_InGel_C16_2	5870066	9558784000	0.000614102	498431474	492561408	5010254336	0.0983107	14569038336	0.620777	60157.6	9.63054e+06
		20181223_QX6_OzKa_SA_Neutrophil_100nM_MLi2_Rab10SpikeIn_phospho_InGel_C16_1	5895892	10205632512	0.00057771	527993940	522098048	6618040832	0.0788901	16823673344	0.726973	70448.8	9.62025e+06
2	Mock	20181223_QX6_OzKa_SA_Neutrophil_mock_Rab10SpikeIn_phospho_InGel_C25_3	17392924	11199989760	0.00155294	446651932	429259008	5503614976	0.0779958	16703604736	1.95219	189181	9.50152e+06
		20181223_QX6_OzKa_SA_Neutrophil_mock_Rab10SpikeIn_phospho_InGel_C25_2	15128388	9279335424	0.00163033	414588420	399460032	5825883648	0.0685664	15105219072	2.32252	225068	9.46563e+06
		20181223_QX6_OzKa_SA_Neutrophil_mock_Rab10SpikeIn_phospho_InGel_C25_1	15923670	10455735296	0.00152296	497718998	481795328	6227084288	0.0773709	16682819584	1.93039	187068	9.50363e+06
	30nM	20181223_QX6_OzKa_SA_Neutrophil_30nM_MLi2_Rab10SpikeIn_phospho_InGel_C25_3	9772608	9850519552	0.000992091	427067328	417294720	4699250688	0.0888003	14549770240	1.10487	107070	9.58363e+06
		20181223_QX6_OzKa_SA_Neutrophil_30nM_MLi2_Rab10SpikeIn_phospho_InGel_C25_2	10025891	10260434944	0.000977141	607543459	597517568	7133389824	0.0837635	17393824768	1.1531	111743	9.57896e+06
		20181223_QX6_OzKa_SA_Neutrophil_30nM_MLi2_Rab10SpikeIn_phospho_InGel_C25_1	10118335	10505700352	0.000963128	445526847	435408512	4900800512	0.0888444	15406500864	1.07244	103927	9.58677e+06
	100nM	20181223_QX6_OzKa_SA_Neutrophil_100nM_MLi2_Rab10SpikeIn_phospho_InGel_C25_3	8962811	10973766656	0.000816749	524876603	515913792	5984070656	0.0862145	16957837312	0.938454	90942.8	9.59976e+06
		20181223_QX6_OzKa_SA_Neutrophil_100nM_MLi2_Rab10SpikeIn_phospho_InGel_C25_2	6688510	9403442176	0.000711283	495570814	488882304	5407074816	0.0904153	14810516992	0.780544	75640.2	9.61506e+06
		20181223_QX6_OzKa_SA_Neutrophil_100nM_MLi2_Rab10SpikeIn_phospho_InGel_C25_1	4452977	8311660544	0.000535751	501742449	497289472	5151219712	0.0965382	13462880256	0.551899	53482.9	9.63722e+06
3	Mock	20181223_QX6_OzKa_SA_Neutrophil_mock_Rab10SpikeIn_phospho_InGel_C28_3	22903898	8752942080	0.00261671	535233850	512329952	5983059968	0.0856301	14736002048	2.96522	287350	9.40335e+06
		20181223_QX6_OzKa_SA_Neutrophil_mock_Rab10SpikeIn_phospho_InGel_C28_2	27394136	12234819584	0.00223903	609058712	581664576	7796166656	0.074609	20030986240	2.91358	282346	9.40835e+06
		20181223_QX6_OzKa_SA_Neutrophil_mock_Rab10SpikeIn_phospho_InGel_C28_1	26028776	12586686464	0.00206796	580761832	554733056	6278261760	0.0883577	18864948224	2.28692	221618	9.46908e+06
	30nM	20181223_QX6_OzKa_SA_Neutrophil_30nM_MLi2_Rab10SpikeIn_phospho_InGel_C28_3	12361988	7150308352	0.00172887	653349700	640987712	5086393856	0.12602	12236702208	1.35334	131148	9.55955e+06
		20181223_QX6_OzKa_SA_Neutrophil_30nM_MLi2_Rab10SpikeIn_phospho_InGel_C28_2	15927632	11718199296	0.00135922	683153232	667225600	5154035712	0.129457	16872235008	1.03903	100689	9.59001e+06
		20181223_QX6_OzKa_SA_Neutrophil_30nM_MLi2_Rab10SpikeIn_phospho_InGel_C28_1	16116785	11277193216	0.00142915	644979121	628862336	5338748928	0.117792	16615942144	1.19874	116166	9.57453e+06
	100nM	20181223_QX6_OzKa_SA_Neutrophil_100nM_MLi2_Rab10SpikeIn_phospho_InGel_C28_3	7060324	13492877312	0.000523263	518885668	511825344	5963373568	0.0858282	19456250880	0.605969	58722.7	9.63198e+06
		20181223_QX6_OzKa_SA_Neutrophil_100nM_MLi2_Rab10SpikeIn_phospho_InGel_C28_2	7395958	11486971904	0.000643856	434689398	427293440	4715414528	0.0906163	16202386432	0.705517	68369.6	9.62233e+06
		20181223_QX6_OzKa_SA_Neutrophil_100nM_MLi2_Rab10SpikeIn_phospho_InGel_C28_1	6617248	11861983232	0.000557853	391443168	384825920	5431997952	0.0708443	17293981184	0.781284	75711.9	9.61499e+06
4	Mock	20181223_QX6_OzKa_SA_Neutrophil_mock_Rab10SpikeIn_phospho_InGel_C20_3	13121804	8649267200	0.0015171	585723084	572601280	4841149440	0.118278	13490416640	1.26641	122724	9.56798e+06
		20181223_QX6_OzKa_SA_Neutrophil_mock_Rab10SpikeIn_phospho_InGel_C20_2	13899750	7911028736	0.00175701	638612454	624712704	6223817216	0.100375	14134845952	1.72034	166713	9.52399e+06
		20181223_QX6_OzKa_SA_Neutrophil_mock_Rab10SpikeIn_phospho_InGel_C20_1	16406276	11452483584	0.00143255	580443460	564037184	5050211328	0.111686	16502694912	1.26642	122725	9.56798e+06
	30nM	20181223_QX6_OzKa_SA_Neutrophil_30nM_MLi2_Rab10SpikeIn_phospho_InGel_C20_3	6123530	7664476160	0.00079895	493119402	486995872	5272212992	0.0923703	12936689152	0.857525	83100.2	9.6076e+06
		20181223_QX6_OzKa_SA_Neutrophil_30nM_MLi2_Rab10SpikeIn_phospho_InGel_C20_2	7156875	6456621568	0.00110846	497679371	490522496	5483226112	0.0894587	11939847680	1.2239	118605	9.5721e+06
		20181223_QX6_OzKa_SA_Neutrophil_30nM_MLi2_Rab10SpikeIn_phospho_InGel_C20_1	5757596	5723335680	0.00100599	476148252	470390656	5104656384	0.0921493	10827992064	1.0799	104650	9.58605e+06
	100nM	20181223_QX6_OzKa_SA_Neutrophil_100nM_MLi2_Rab10SpikeIn_phospho_InGel_C20_3	3477866	9143230464	0.000380376	487052970	483575104	6100318720	0.0792705	15243549184	0.477554	46278.4	9.64442e+06
		20181223_QX6_OzKa_SA_Neutrophil_100nM_MLi2_Rab10SpikeIn_phospho_InGel_C20_2	2963625	9881714688	0.00029991	444421929	441458304	6238093312	0.0707681	16119808000	0.422004	40895.1	9.6498e+06
		20181223_QX6_OzKa_SA_Neutrophil_100nM_MLi2_Rab10SpikeIn_phospho_InGel_C20_1	3691327	10967500800	0.00033657	486960543	483269216	5516719104	0.0876008	16484219904	0.382738	37090	9.65361e+06
			light	heavy	L/H		light	heavy	L/H			copy numbers
			FHTITTSYYR	FHTITTSYYR	FHTITTSYYR	total light intensity	FHTITTSYYR	FHTITTSYYR	FHTITTSYYR	total heavy intensity	%	phosphorylated	non-phosphorylated
6	Mock	20180613_QX7_OzKa_SA_neutrophils_OK_Rab10SILSpikeIn_mock_1	125982104	1615860480	0.077966	1150560600	1024578496	279722336	3.66284	1895582816	2.0842	201974	9.48873e+06
		20180613_QX7_OzKa_SA_neutrophils_OK_Rab10SILSpikeIn_mock_2	131916408	1496893184	0.0881268	966531512	834615104	241805328	3.4516	1738698512	2.48965	241265	9.44944e+06
		20180613_QX7_OzKa_SA_neutrophils_OK_Rab10SILSpikeIn_mock_3	123617696	1560170752	0.0792334	910597024	786979328	231343552	3.40178	1791514304	2.27616	220576	9.47012e+06
	1nM	20180613_QX7_OzKa_SA_neutrophils_OK_Rab10SILSpikeIn_MLi2_1nM_1	60762148	1234723072	0.0492112	798048548	737286400	229090304	3.21832	1463813376	1.50606	145948	9.54475e+06
		20180613_QX7_OzKa_SA_neutrophils_OK_Rab10SILSpikeIn_MLi2_1nM_2	58321316	1147525120	0.0508236	942963556	884642240	242914864	3.64178	1390439984	1.37636	133379	9.55732e+06
		20180613_QX7_OzKa_SA_neutrophils_OK_Rab10SILSpikeIn_MLi2_1nM_3	46850608	976984896	0.0479543	497846736	450996128	116551648	3.8695	1093536544	1.22412	118626	9.57207e+06
	5nM	20180610_QX3_MaSt_SA_neutrophils_OK_5nM_Rab10SILSpikeIn_1	4729971	215621232	0.0219365	239678195	234948224	88803896	2.6457	304425128	0.82232	79688.5	9.61101e+06
		20180610_QX3_MaSt_SA_neutrophils_OK_5nM_Rab10SILSpikeIn_2	3896808	171886208	0.0226709	195528504	191631696	71219288	2.69073	243105496	0.835515	80967.3	9.60973e+06
		20180610_QX3_MaSt_SA_neutrophils_OK_5nM_Rab10SILSpikeIn_3	8405094	343519456	0.0244676	190349510	181944416	67837688	2.68206	411357144	0.904023	87606.2	9.60309e+06
	5nM	20180922_QX7_OzKa_SA_neutrophils_OK_5nM_Rab10SILSpikeIn_1	10122515	6035940352	0.00167704	779725139	769602624	3794627840	0.202814	9830568192	0.820106	79474	9.61123e+06
		20180922_QX7_OzKa_SA_neutrophils_OK_5nM_Rab10SILSpikeIn_2	8838844	5948788736	0.00148582	683027580	674188736	3106125568	0.217051	9054914304	0.679895	65886.5	9.62481e+06
		20180922_QX7_OzKa_SA_neutrophils_OK_5nM_Rab10SILSpikeIn_3	2355391	1461938560	0.00161114	168718719	166363328	552688256	0.301008	2014626816	0.5324	51593.3	9.63911e+06
	10nM	20180922_QX7_OzKa_SA_neutrophils_OK_10nM_Rab10SILSpikeIn_1	5477131	6622011392	0.00082711	702078091	696600960	3655111680	0.190583	10277123072	0.432115	41874.9	9.64883e+06
		20180922_QX7_OzKa_SA_neutrophils_OK_10nM_Rab10SILSpikeIn_2	6907415	8297253888	0.000832494	661782295	654874880	3759019264	0.174214	12056273152	0.475584	46087.4	9.64461e+06
		20180922_QX7_OzKa_SA_neutrophils_OK_10nM_Rab10SILSpikeIn_3	6794139	6732780544	0.00100911	664472859	657678720	3224002816	0.203994	9956783360	0.492242	47701.7	9.643e+06
	30nM	20180922_QX7_OzKa_SA_neutrophils_OK_30nM_Rab10SILSpikeIn_1	3539221	6733387264	0.000525623	533205877	529666656	2979738880	0.177756	9713126144	0.294827	28570.8	9.66213e+06
		20180922_QX7_OzKa_SA_neutrophils_OK_30nM_Rab10SILSpikeIn_2	3065672	7870512128	0.000389514	656814984	653749312	3657947392	0.17872	11528459520	0.217472	21074.6	9.66963e+06
		20180922_QX7_OzKa_SA_neutrophils_OK_30nM_Rab10SILSpikeIn_3	3258313	6701113344	0.000486235	584395529	581137216	3853106432	0.150823	10554219776	0.321351	31141.2	9.65956e+06
	100nM	20180922_QX7_OzKa_SA_neutrophils_OK_100nM_Rab10SILSpikeIn_1	3309413	5371066880	0.000616156	1156538981	1153229568	3781076224	0.305	9152143104	0.201611	19537.5	9.67116e+06
		20180922_QX7_OzKa_SA_neutrophils_OK_100nM_Rab10SILSpikeIn_2	2858195	5989584384	0.000477194	1110337619	1107479424	3444347904	0.321535	9433932288	0.148191	14360.8	9.67634e+06
		20180922_QX7_OzKa_SA_neutrophils_OK_100nM_Rab10SILSpikeIn_3	2532801	6916764672	0.000366183	1254934337	1252401536	4237738496	0.295535	11154503168	0.123752	11992.4	9.67871e+06
			light	heavy	L/H		light	heavy	L/H			copy numbers
			FHTITTSYYR	FHTITTSYYR	FHTITTSYYR	total light intensity	FHTITTSYYR	FHTITTSYYR	FHTITTSYYR	total heavy intensity	%	phosphorylated	non-phosphorylated
7	Mock	20180610_QX3_MaSt_SA_neutrophils_MS_mock_Rab10SILSpikeIn_1	4809150	678043328	0.00709269	86493190	81684040	175446944	0.465577	853490272	1.50056	145415	9.54529e+06
		20180610_QX3_MaSt_SA_neutrophils_MS_mock_Rab10SILSpikeIn_2	4587485	505212608	0.00908031	56517233	51929748	121864096	0.426128	627076704	2.08643	202189	9.48851e+06
		20180610_QX3_MaSt_SA_neutrophils_MS_mock_Rab10SILSpikeIn_3	5580707	693867712	0.0080429	55452799	49872092	120369128	0.414326	814236840	1.90423	184534	9.50617e+06
	1nM	20180610_QX3_MaSt_SA_neutrophils_MS_1nM_Rab10SILSpikeIn_1	11739831	312353792	0.037585	417985943	406246112	175637344	2.31298	487991136	1.59898	154952	9.53575e+06
		20180610_QX3_MaSt_SA_neutrophils_MS_1nM_Rab10SILSpikeIn_2	10456574	277801408	0.0376405	454468894	444012320	178860464	2.48245	456661872	1.49362	144742	9.54596e+06
		20180610_QX3_MaSt_SA_neutrophils_MS_1nM_Rab10SILSpikeIn_3	13958629	419868000	0.0332453	374204837	360246208	136711024	2.63509	556579024	1.24592	120738	9.56996e+06
	5nM	20180610_QX3_MaSt_SA_neutrophils_MS_5nM_Rab10SILSpikeIn_1	5888876	323012512	0.0182311	493721068	487832192	164926624	2.95787	487939136	0.612583	59363.6	9.63134e+06
		20180610_QX3_MaSt_SA_neutrophils_MS_5nM_Rab10SILSpikeIn_2	6032487	333336896	0.0180973	389435015	383402528	128410168	2.98576	461747064	0.602467	58383.2	9.63232e+06
		20180610_QX3_MaSt_SA_neutrophils_MS_5nM_Rab10SILSpikeIn_3	4798711	419675200	0.0114343	382677879	377879168	143921440	2.62559	563596640	0.433607	42019.6	9.64868e+06
	10nM	20180610_QX3_MaSt_SA_neutrophils_MS_10nM_Rab10SILSpikeIn_1	4996493	466173152	0.0107181	259912845	254916352	150277056	1.69631	616450208	0.627881	60846.1	9.62985e+06
		20180610_QX3_MaSt_SA_neutrophils_MS_10nM_Rab10SILSpikeIn_2	2758445	304583904	0.00905644	304081517	301323072	183657360	1.64068	488241264	0.548962	53198.3	9.6375e+06
		20180610_QX3_MaSt_SA_neutrophils_MS_10nM_Rab10SILSpikeIn_3	2061223	289095072	0.00712991	220569191	218507968	123015016	1.77627	412110088	0.399793	38742.8	9.65196e+06
	30nM	20180610_QX3_MaSt_SA_neutrophils_MS_30nM_Rab10SILSpikeIn_1	2249420	479647904	0.00468973	418881036	416631616	154093728	2.70375	633741632	0.173152	16779.7	9.67392e+06
		20180610_QX3_MaSt_SA_neutrophils_MS_30nM_Rab10SILSpikeIn_2	2860359	692342592	0.00413142	605014599	602154240	198869248	3.02789	891211840	0.13626	13204.5	9.6775e+06
		20180610_QX3_MaSt_SA_neutrophils_MS_30nM_Rab10SILSpikeIn_3	3373921	596285312	0.00565823	402815809	399441888	140632448	2.84033	736917760	0.198815	19266.5	9.67143e+06
	100nM	20180610_QX3_MaSt_SA_neutrophils_MS_100nM_Rab10SILSpikeIn_1	2549313	585712640	0.0043525	821218881	818669568	181461248	4.51154	767173888	0.0963818	9340.07	9.68136e+06
		20180610_QX3_MaSt_SA_neutrophils_MS_100nM_Rab10SILSpikeIn_2	2020093	538303360	0.0037527	654288381	652268288	156924560	4.15657	695227920	0.0902022	8741.22	9.68196e+06
		20180610_QX3_MaSt_SA_neutrophils_MS_100nM_Rab10SILSpikeIn_3	2173391	421974464	0.00515053	709907215	707733824	169380576	4.17836	591355040	0.123115	11930.7	9.67877e+06

## Sheet: Figure 4
		light	heavy	L/H		light	heavy	L/H			copy numbers
		FHTITTSYYR	FHTITTSYYR	FHTITTSYYR	total light intensity	FHTITTSYYR	FHTITTSYYR	FHTITTSYYR	total heavy intensity	%	phosphorylated	non-phosphorylated
LRRK2[G2019S]	20180608_QX3_MaSt_SA_neutrophils_D1_Rab10SILSpikeIn_1	4986077	2451619072	0.00203379	24244237	19258160	299260288	0.0643525	2750879360	3.06357	296881	9.39382e+06
	20180608_QX3_MaSt_SA_neutrophils_D1_Rab10SILSpikeIn_2	2464589	975089280	0.00252755	20681973	18217384	250419392	0.0727475	1225508672	3.35776	325390	9.36531e+06
	20180608_QX3_MaSt_SA_neutrophils_D1_Rab10SILSpikeIn_3	4016392	1681044736	0.00238922	22517640	18501248	233218032	0.0793303	1914262768	2.92369	283326	9.40737e+06
	20180608_QX3_MaSt_SA_neutrophils_D1_Rab10SILSpikeIn_MLi2_1	1395478	1941341056	0.000718822	17505787	16110309	246815296	0.0652727	2188156352	1.08926	105557	9.58514e+06
	20180608_QX3_MaSt_SA_neutrophils_D1_Rab10SILSpikeIn_MLi2_2	1093467	1435188608	0.000761898	15315269	14221802	248361552	0.0572625	1683550160	1.31306	127245	9.56345e+06
	20180608_QX3_MaSt_SA_neutrophils_D1_Rab10SILSpikeIn_MLi2_3	1640320	2161467392	0.000758892	16291598	14651278	219085552	0.0668747	2380552944	1.12206	108736	9.58196e+06
	20180726_QX0_OzKa_SA_neutrophils_D2_Rab10SILSpikeIn_1	5738963	1463202048	0.00392219	32754769	27015806	196550544	0.13745	1659752592	2.77438	268857	9.42184e+06
	20180726_QX0_OzKa_SA_neutrophils_D2_Rab10SILSpikeIn_2	6528815	1781825536	0.00366412	29462517	22933702	170219536	0.13473	1952045072	2.64759	256570	9.43413e+06
	20180726_QX0_OzKa_SA_neutrophils_D2_Rab10SILSpikeIn_3	6376303	1754905088	0.00363342	32148225	25771922	171119808	0.150607	1926024896	2.35568	228282	9.46242e+06
	20180726_QX0_OzKa_SA_neutrophils_D2_Rab10SILSpikeIn_MLi2_1	664568	2083057536	0.000319035	80651072	79986504	283745440	0.281895	2366802976	0.113047	10955	9.67974e+06
	20180726_QX0_OzKa_SA_neutrophils_D2_Rab10SILSpikeIn_MLi2_2	669188	1835715456	0.000364538	58344832	57675644	287612032	0.200533	2123327488	0.181455	17584.2	9.67312e+06
	20180726_QX0_OzKa_SA_neutrophils_D2_Rab10SILSpikeIn_MLi2_3	796336	1609323904	0.000494826	79527880	78731544	294511680	0.267329	1903835584	0.184758	17904.4	9.6728e+06
	20180726_QX0_OzKa_SA_neutrophils_D3_Rab10SILSpikeIn_1	5208285	1646896000	0.00316249	19430732	14222447	147390384	0.0964951	1794286384	3.17335	307520	9.38318e+06
	20180726_QX0_OzKa_SA_neutrophils_D3_Rab10SILSpikeIn_2	4758575	1636428672	0.0029079	19450261	14691686	142798528	0.102884	1779227200	2.7487	266368	9.42433e+06
	20180726_QX0_OzKa_SA_neutrophils_D3_Rab10SILSpikeIn_3	4787733	1546893568	0.00309506	17710780	12923047	138498032	0.0933085	1685391600	3.21053	311123	9.37958e+06
	20180726_QX0_OzKa_SA_neutrophils_D3_Rab10SILSpikeIn_MLi2_1	1251276	1761957760	0.000710162	50755088	49503812	452907840	0.109302	2214865600	0.64553	62556.3	9.62814e+06
	20180726_QX0_OzKa_SA_neutrophils_D3_Rab10SILSpikeIn_MLi2_2	1464946	1956048896	0.000748931	40139870	38674924	328571328	0.117706	2284620224	0.632248	61269.3	9.62943e+06
	20180726_QX0_OzKa_SA_neutrophils_D3_Rab10SILSpikeIn_MLi2_3	1654340	1894297984	0.000873326	39960404	38306064	366587552	0.104494	2260885536	0.828843	80320.6	9.61038e+06
	20180726_QX0_OzKa_SA_neutrophils_D4_Rab10SILSpikeIn_1	7891199	1825421440	0.00432295	29604099	21712900	223327504	0.0972245	2048748944	4.25707	412540	9.27816e+06
	20180726_QX0_OzKa_SA_neutrophils_D4_Rab10SILSpikeIn_2	7429968	1697863808	0.00437607	27935336	20505368	210782464	0.0972821	1908646272	4.30469	417154	9.27355e+06
	20180726_QX0_OzKa_SA_neutrophils_D4_Rab10SILSpikeIn_3	8808243	2242145280	0.00392849	39182553	30374310	293427296	0.103516	2535572576	3.65631	354322	9.33638e+06
	20180726_QX0_OzKa_SA_neutrophils_D4_Rab10SILSpikeIn_MLi2_1	903438	1466767104	0.000615938	38787814	37884376	206202528	0.183724	1672969632	0.334132	32379.7	9.65832e+06
	20180726_QX0_OzKa_SA_neutrophils_D4_Rab10SILSpikeIn_MLi2_2	1282585	1380396160	0.000929143	47413585	46131000	307233376	0.15015	1687629536	0.615005	59598.3	9.6311e+06
	20180726_QX0_OzKa_SA_neutrophils_D4_Rab10SILSpikeIn_MLi2_3	1396146	1451285504	0.000962006	39472418	38076272	215373328	0.176792	1666658832	0.541201	52446.2	9.63825e+06
	20180816_QX3_OzKa_SA_Easy12-11_neutrophils_D5_Rab10SILSpikeIn_1	20149498	3920792832	0.00513914	140713106	120563608	643099456	0.187473	4563892288	2.66813	258561	9.43214e+06
	20180816_QX3_OzKa_SA_Easy12-11_neutrophils_D5_Rab10SILSpikeIn_2	18720440	3452867840	0.00542171	145287312	126566872	632376960	0.200145	4085244800	2.63745	255587	9.43511e+06
	20180816_QX3_OzKa_SA_Easy12-11_neutrophils_D5_Rab10SILSpikeIn_3	18793770	3089118720	0.00608386	121296898	102503128	506838720	0.20224	3595957440	2.92038	283006	9.40769e+06
	20180816_QX3_OzKa_SA_Easy12-11_neutrophils_D5_Rab10SILSpikeIn_MLi2_1	11588106	4212859392	0.00275065	184868538	173280432	573584768	0.302101	4786444160	0.902292	87438.4	9.60326e+06
	20180816_QX3_OzKa_SA_Easy12-11_neutrophils_D5_Rab10SILSpikeIn_MLi2_2	12195238	3682559232	0.00331162	174553638	162358400	590417792	0.274989	4272977024	1.18994	115314	9.57539e+06
	20180816_QX3_OzKa_SA_Easy12-11_neutrophils_D5_Rab10SILSpikeIn_MLi2_3	12773244	3893270528	0.00328085	174412812	161639568	575314944	0.280958	4468585472	1.15426	111856	9.57884e+06
	20180816_QX3_OzKa_SA_Easy12-11_neutrophils_D6_Rab10SILSpikeIn_1	15647925	4204781568	0.00372146	50418509	34770584	481778400	0.0721713	4686559968	4.90358	475191	9.21551e+06
	20180816_QX3_OzKa_SA_Easy12-11_neutrophils_D6_Rab10SILSpikeIn_2	11655480	3114083072	0.00374283	45086366	33430886	409350208	0.0816682	3523433280	4.38214	424660	9.26604e+06
	20180816_QX3_OzKa_SA_Easy12-11_neutrophils_D6_Rab10SILSpikeIn_3	13752376	3117853952	0.00441085	43746108	29993732	383020032	0.0783085	3500873984	5.3323	516737	9.17396e+06
	20180908_QX4_OzKa_SA_neutrophils_D6_Rab10SILSpikeIn_MLi2_1	19687730	6989101568	0.00281692	804851122	785163392	5480299008	0.14327	12469400576	1.92825	186861	9.50384e+06
	20180908_QX4_OzKa_SA_neutrophils_D6_Rab10SILSpikeIn_MLi2_2	18944368	6812424704	0.00278086	734773680	715829312	5027532288	0.142382	11839956992	1.91568	185643	9.50506e+06
	20180908_QX4_OzKa_SA_neutrophils_D6_Rab10SILSpikeIn_MLi2_3	16014177	5474009088	0.00292549	533085825	517071648	3511363328	0.147257	8985372416	1.94796	188771	9.50193e+06
	20180906_QX8_OzKa_SA_neutrophils_D7_SILRab10SpikeIn_1	29018958	1381138304	0.0210109	357105934	328086976	541185728	0.606237	1922324032	3.34969	324609	9.36609e+06
	20180906_QX8_OzKa_SA_neutrophils_D7_SILRab10SpikeIn_2	20335174	861409984	0.0236068	213490774	193155600	286638816	0.673864	1148048800	3.38464	327995	9.36271e+06
	20180906_QX8_OzKa_SA_neutrophils_D7_SILRab10SpikeIn_3	19831358	944159616	0.0210042	207925406	188094048	285030336	0.659909	1229189952	3.08472	298931	9.39177e+06
	20180906_QX8_OzKa_SA_neutrophils_D7_SILRab10SpikeIn_MLi2_1	9213503	694058368	0.0132748	152947903	143734400	234142544	0.613876	928200912	2.11669	205122	9.48558e+06
	20180906_QX8_OzKa_SA_neutrophils_D7_SILRab10SpikeIn_MLi2_2	11956096	682649920	0.0175142	209800240	197844144	291807552	0.677995	974457472	2.51819	244030	9.44667e+06
	20180906_QX8_OzKa_SA_neutrophils_D7_SILRab10SpikeIn_MLi2_3	11868869	786470080	0.0150913	234574245	222705376	329130112	0.676648	1115600192	2.18165	211417	9.47928e+06
	20180906_QX8_OzKa_SA_neutrophils_D8_SILRab10SpikeIn_1	36907216	1056247616	0.0349418	218224128	181316912	300368768	0.603648	1356616384	5.47172	530248	9.16045e+06
	20180906_QX8_OzKa_SA_neutrophils_D8_SILRab10SpikeIn_2	34069580	924788736	0.0368404	192759724	158690144	243840352	0.650795	1168629088	5.35755	519184	9.17152e+06
	20180906_QX8_OzKa_SA_neutrophils_D8_SILRab10SpikeIn_3	16885190	523412480	0.0322598	86430894	69545704	100362352	0.692946	623774832	4.44837	431078	9.25962e+06
	20180906_QX8_OzKa_SA_neutrophils_D8_SILRab10SpikeIn_MLi2_1	16884970	1389119744	0.0121552	314160522	297275552	292947392	1.01477	1682067136	1.18364	114703	9.576e+06
	20180906_QX8_OzKa_SA_neutrophils_D8_SILRab10SpikeIn_MLi2_2	11993842	1181468160	0.0101516	292632370	280638528	305905984	0.917401	1487374144	1.09445	106060	9.58464e+06
	20180906_QX8_OzKa_SA_neutrophils_D8_SILRab10SpikeIn_MLi2_3	12710515	1393129344	0.00912371	293882323	281171808	311553152	0.902484	1704682496	1.00084	96988.2	9.59371e+06
		light	heavy	L/H		light	heavy	L/H			copy numbers
		FHTITTSYYR	FHTITTSYYR	FHTITTSYYR	total light intensity	FHTITTSYYR	FHTITTSYYR	FHTITTSYYR	total heavy intensity	%	phosphorylated	non-phosphorylated
VPS35[D620N]	20180608_QX3_MaSt_SA_neutrophils_A1_Rab10SILSpikeIn_1	2856165	1824592640	0.00156537	47602561	44746396	355681728	0.125805	2180274368	1.229	119098	9.5716e+06
	20180608_QX3_MaSt_SA_neutrophils_A1_Rab10SILSpikeIn_2	3272299	2063509504	0.00158579	51118391	47846092	398340384	0.120114	2461849888	1.30304	126274	9.56443e+06
	20180608_QX3_MaSt_SA_neutrophils_A1_Rab10SILSpikeIn_3	3159648	2100235520	0.00150443	49523280	46363632	393441440	0.117841	2493676960	1.26056	122157	9.56854e+06
	20180608_QX3_MaSt_SA_neutrophils_A1_Rab10SILSpikeIn_MLi2_1	981482	1563901824	0.000627585	110201610	109220128	412067264	0.265054	1975969088	0.236217	22891.1	9.66781e+06
	20180608_QX3_MaSt_SA_neutrophils_A1_Rab10SILSpikeIn_MLi2_2	881429	1516883072	0.000581079	82370005	81488576	345497888	0.235858	1862380960	0.245762	23816.1	9.66688e+06
	20180608_QX3_MaSt_SA_neutrophils_A1_Rab10SILSpikeIn_MLi2_3	953767	1475413120	0.000646441	74500031	73546264	307725856	0.238999	1783138976	0.269748	26140.5	9.66456e+06
	20180613_QX7_OzKa_SA_neutrophils_A2_Rab10SILSpikeIn_1	3182488	2147325568	0.00148207	61895700	58713212	345114912	0.170127	2492440480	0.863634	83692.2	9.60701e+06
	20180613_QX7_OzKa_SA_neutrophils_A2_Rab10SILSpikeIn_2	2295043	1518001536	0.00151188	41041839	38746796	245842896	0.157608	1763844432	0.950155	92076.6	9.59862e+06
	20180613_QX7_OzKa_SA_neutrophils_A2_Rab10SILSpikeIn_3	2186359	1465691776	0.00149169	36731531	34545172	219974032	0.157042	1685665808	0.94093	91182.7	9.59952e+06
	20180613_QX7_OzKa_SA_neutrophils_A2_Rab10SILSpikeIn_MLi2_1	740930	2243175936	0.000330304	42821046	42080116	228911360	0.183827	2472087296	0.17936	17381.2	9.67332e+06
	20180613_QX7_OzKa_SA_neutrophils_A2_Rab10SILSpikeIn_MLi2_2	869156	2396071680	0.000362742	46938648	46069492	251347872	0.18329	2647419552	0.197515	19140.6	9.67156e+06
	20180613_QX7_OzKa_SA_neutrophils_A2_Rab10SILSpikeIn_MLi2_3	726322	2195542784	0.000330817	79355490	78629168	448219200	0.175426	2643761984	0.188224	18240.3	9.67246e+06
	20180613_QX7_OzKa_SA_neutrophils_A3_Rab10SILSpikeIn_1	2555502	2176307712	0.00117424	55332022	52776520	392854400	0.134341	2569162112	0.866497	83969.7	9.60673e+06
	20180613_QX7_OzKa_SA_neutrophils_A3_Rab10SILSpikeIn_2	2408811	1901461888	0.00126682	37680899	35272088	241312048	0.146168	2142773936	0.859241	83266.5	9.60743e+06
	20180613_QX7_OzKa_SA_neutrophils_A3_Rab10SILSpikeIn_3	2390381	2038127360	0.00117283	47771925	45381544	310440608	0.146184	2348567968	0.795911	77129.4	9.61357e+06
	20180613_QX7_OzKa_SA_neutrophils_A3_Rab10SILSpikeIn_MLi2_1	504857	2284048384	0.000221036	69523225	69018368	275186368	0.250806	2559234752	0.0880527	8532.92	9.68217e+06
	20180613_QX7_OzKa_SA_neutrophils_A3_Rab10SILSpikeIn_MLi2_2	668437	2517924864	0.000265471	78137613	77469176	301613056	0.25685	2819537920	0.10325	10005.7	9.68069e+06
	20180613_QX7_OzKa_SA_neutrophils_A3_Rab10SILSpikeIn_MLi2_3	362448	1914331008	0.000189334	74812584	74450136	269104256	0.276659	2183435264	0.0683891	6627.38	9.68407e+06
	20180613_QX7_OzKa_SA_neutrophils_A4_Rab10SILSpikeIn_1	2316196	1584024064	0.00146222	68676916	66360720	263169088	0.25216	1847193152	0.576536	55870.3	9.63483e+06
	20180613_QX7_OzKa_SA_neutrophils_A4_Rab10SILSpikeIn_2	2451969	1872722048	0.00130931	64279705	61827736	273013728	0.226464	2145735776	0.57483	55705	9.63499e+06
	20180613_QX7_OzKa_SA_neutrophils_A4_Rab10SILSpikeIn_3	2858175	1849133824	0.00154568	77398343	74540168	337988896	0.22054	2187122720	0.695984	67445.7	9.62325e+06
	20180613_QX7_OzKa_SA_neutrophils_A4_Rab10SILSpikeIn_MLi2_1	1195482	2832820736	0.000422011	174365194	173169712	296941280	0.583178	3129762016	0.0723117	7007.51	9.68369e+06
	20180613_QX7_OzKa_SA_neutrophils_A4_Rab10SILSpikeIn_MLi2_2	1207857	3191490560	0.000378462	189537585	188329728	319686176	0.589108	3511176736	0.0642019	6221.62	9.68448e+06
	20180613_QX7_OzKa_SA_neutrophils_A4_Rab10SILSpikeIn_MLi2_3	1258041	2717839872	0.000462883	183683929	182425888	283057216	0.644484	3000897088	0.0717707	6955.08	9.68374e+06
	20180823_QX4_OzKa_SA_neutrophils_A3_Rab10SILSpikeIn_1	19160032	4082727424	0.00469295	509311168	490151136	863905152	0.567367	4946632576	0.82036	79498.6	9.6112e+06
	20180823_QX4_OzKa_SA_neutrophils_A3_Rab10SILSpikeIn_2	16896792	3851101440	0.00438752	558304792	541408000	770037312	0.703093	4621138752	0.620161	60098	9.6306e+06
	20180823_QX4_OzKa_SA_neutrophils_A3_Rab10SILSpikeIn_3	16301504	3478837504	0.00468591	257250432	240948928	465361408	0.517767	3944198912	0.896904	86916.3	9.60378e+06
	20180823_QX4_OzKa_SA_neutrophils_A3_Rab10SILSpikeIn_MLi2_1	1990137	3426456576	0.000580815	725964409	723974272	542098560	1.3355	3968555136	0.0434714	4212.69	9.68649e+06
	20180823_QX4_OzKa_SA_neutrophils_A3_Rab10SILSpikeIn_MLi2_2	2258388	3138591488	0.000719555	749518612	747260224	672463360	1.11123	3811054848	0.0647112	6270.97	9.68443e+06
	20180823_QX4_OzKa_SA_neutrophils_A3_Rab10SILSpikeIn_MLi2_3	2586364	2977101312	0.000868752	766927420	764341056	669820608	1.14111	3646921920	0.0760741	7372.11	9.68333e+06
	20180823_QX4_OzKa_SA_neutrophils_A5_Rab10SILSpikeIn_1	30550750	4727048704	0.00646296	618131422	587580672	463542304	1.26759	5190591008	0.507277	49158.7	9.64154e+06
	20180823_QX4_OzKa_SA_neutrophils_A5_Rab10SILSpikeIn_2	29791370	5065987584	0.00588066	541886698	512095328	457954720	1.11822	5523942304	0.523143	50696.2	9.64e+06
	20180823_QX4_OzKa_SA_neutrophils_A5_Rab10SILSpikeIn_3	26995026	4695408128	0.00574924	326674450	299679424	441738720	0.678409	5137146848	0.840338	81434.6	9.60927e+06
	20180823_QX4_OzKa_SA_neutrophils_A5_Rab10SILSpikeIn_MLi2_1	7274726	3728913920	0.0019509	1767655398	1760380672	735904640	2.39213	4464818560	0.0814883	7896.79	9.6828e+06
	20180823_QX4_OzKa_SA_neutrophils_A5_Rab10SILSpikeIn_MLi2_2	5965330	3739303936	0.0015953	1366775954	1360810624	777886464	1.74937	4517190400	0.0911101	8829.2	9.68187e+06
	20180823_QX4_OzKa_SA_neutrophils_A5_Rab10SILSpikeIn_MLi2_3	4667150	2719338240	0.00171628	1471952270	1467285120	635753344	2.30795	3355091584	0.0743087	7201.04	9.6835e+06
	20180906_QX8_OzKa_SA_neutrophils_A7_SILRab10SpikeIn_1	51414028	1279223168	0.0401916	894713676	843299648	634205504	1.32969	1913428672	2.93394	284319	9.40638e+06
	20180906_QX8_OzKa_SA_neutrophils_A7_SILRab10SpikeIn_2	46767604	1133950848	0.0412431	703970804	657203200	518415424	1.26772	1652366272	3.15083	305338	9.38536e+06
	20180906_QX8_OzKa_SA_neutrophils_A7_SILRab10SpikeIn_3	48357608	1110546304	0.043544	755786344	707428736	562770688	1.25705	1673316992	3.34802	324446	9.36625e+06
	20180906_QX8_OzKa_SA_neutrophils_A7_SILRab10SpikeIn_MLi2_1	8300400	1154665088	0.00718858	506340016	498039616	318970912	1.5614	1473636000	0.458285	44411	9.64629e+06
	20180906_QX8_OzKa_SA_neutrophils_A7_SILRab10SpikeIn_MLi2_2	5287715	1013058112	0.00521956	435676515	430388800	251565088	1.71084	1264623200	0.304159	29475.1	9.66122e+06
	20180906_QX8_OzKa_SA_neutrophils_A7_SILRab10SpikeIn_MLi2_3	6046712	1214768384	0.00497767	574276728	568230016	382553504	1.48536	1597321888	0.333996	32366.5	9.65833e+06
	20180823_QX4_OzKa_SA_neutrophils_A8_Rab10SILSpikeIn_1	98535640	3128043776	0.0315007	1585067992	1486532352	846712000	1.75565	3974755776	1.76262	170810	9.51989e+06
	20180823_QX4_OzKa_SA_neutrophils_A8_Rab10SILSpikeIn_2	78973592	2325203968	0.0339642	1536319256	1457345664	891713600	1.63432	3216917568	2.03587	197290	9.49341e+06
	20180823_QX4_OzKa_SA_neutrophils_A8_Rab10SILSpikeIn_3	82571688	2520888832	0.032755	1374916008	1292344320	749982464	1.72317	3270871296	1.8654	180771	9.50993e+06
	20180823_QX4_OzKa_SA_neutrophils_A8_Rab10SILSpikeIn_MLi2_1	12262626	3609722880	0.00339711	536428290	524165664	1527132800	0.343235	5136855680	0.980033	94972	9.59573e+06
	20180823_QX4_OzKa_SA_neutrophils_A8_Rab10SILSpikeIn_MLi2_2	10317838	3043406592	0.00339023	524672334	514354496	1473806208	0.348997	4517212800	0.962073	93231.6	9.59747e+06
	20180823_QX4_OzKa_SA_neutrophils_A8_Rab10SILSpikeIn_MLi2_3	10015134	3274369280	0.00305865	447429278	437414144	1179559808	0.370828	4453929088	0.818067	79276.4	9.61142e+06
	20180823_QX4_OzKa_SA_neutrophils_A9_Rab10SILSpikeIn_1	115641128	3998189056	0.0289234	1303262504	1187621376	827501248	1.43519	4825690304	1.97549	191439	9.49926e+06
	20180823_QX4_OzKa_SA_neutrophils_A9_Rab10SILSpikeIn_2	96219080	2994523136	0.0321317	1272965704	1176746624	893358272	1.31722	3887881408	2.38127	230762	9.45994e+06
	20180823_QX4_OzKa_SA_neutrophils_A9_Rab10SILSpikeIn_3	101955136	3419044608	0.0298198	1226273472	1124318336	711455104	1.58031	4130499712	1.85201	179473	9.51123e+06
	20180823_QX4_OzKa_SA_neutrophils_A9_Rab10SILSpikeIn_MLi2_1	14079575	3782936320	0.00372186	1105135959	1091056384	1561800448	0.698589	5344736768	0.529946	51355.4	9.63934e+06
	20180823_QX4_OzKa_SA_neutrophils_A9_Rab10SILSpikeIn_MLi2_2	13772677	3463749632	0.00397623	1063456197	1049683520	1360249984	0.771684	4823999616	0.512625	49677	9.64102e+06
	20180823_QX4_OzKa_SA_neutrophils_A9_Rab10SILSpikeIn_MLi2_3	10334661	2588294144	0.00399285	742917957	732583296	1058709888	0.691958	3647004032	0.573725	55598	9.6351e+06

## Sheet: neutrophils_mxSIM vs mxPRM
		light	heavy	L/H		light	heavy	L/H
		FHTITTSYYR	FHTITTSYYR	FHTITTSYYR	total light intensity	FHTITTSYYR	FHTITTSYYR	FHTITTSYYR	total heavy intensity	%
mxSIM	20200314_QX0_OzKa_SA_neutrophils_Rab10_SIL_spkein_test_mxSIM_1	609000	97400000	0.00625257	91691448	17200000	56000000	0.307143	153400000	1.9951	1.4851
	20200314_QX0_OzKa_SA_neutrophils_Rab10_SIL_spkein_test_mxSIM_2	831000	115000000	0.00722609	78475944	25000000	80000000	0.3125	195000000	2.26009	1.75009
	20200314_QX0_OzKa_SA_neutrophils_Rab10_SIL_spkein_test_mxSIM_3	655000	105000000	0.0062381	62639656	14400000	43000000	0.334884	148000000	1.8287	1.3187
	20200314_QX0_OzKa_SA_neutrophils_MLi2_Rab10_SIL_spkein_test_mxSIM_1	181000	86600000	0.00209007	40453472	17300000	42800000	0.404206	129400000	0.514421	0.514421
	20200314_QX0_OzKa_SA_neutrophils_MLi2_Rab10_SIL_spkein_test_mxSIM_2	133000	63900000	0.00208138	31242924	13500000	36800000	0.366848	100700000	0.564167
	20200314_QX0_OzKa_SA_neutrophils_MLi2_Rab10_SIL_spkein_test_mxSIM_3	131000	85100000	0.00153937	99512592	13600000	41600000	0.326923	126700000	0.468658
		light	heavy	L/H		light	heavy	L/H
		FHTITTSYYR	FHTITTSYYR	FHTITTSYYR	total light intensity	FHTITTSYYR	FHTITTSYYR	FHTITTSYYR	total heavy intensity	%
mxPRM	20200314_QX0_OzKa_SA_neutrophils_Rab10_SIL_spkein_test_mxPRM_3	1243624	169785216	0.00732469	16375849	15132225	40549808	0.373176	210335024	1.92501	1.71501
	20200314_QX0_OzKa_SA_neutrophils_Rab10_SIL_spkein_test_mxPRM_2	1119532	157740208	0.00709732	17836981	16717449	46590232	0.358819	204330440	1.9396	1.7296
	20200314_QX0_OzKa_SA_neutrophils_Rab10_SIL_spkein_test_mxPRM_1	947933	157109344	0.00603359	19702981	18755048	60320272	0.310924	217429616	1.90359	1.69359
	20200314_QX0_OzKa_SA_neutrophils_MLi2_Rab10_SIL_spkein_test_mxPRM_3	132564	184617792	0.000718046	21268568	21136004	53783112	0.392986	238400904	0.182382	0.275674
	20200314_QX0_OzKa_SA_neutrophils_MLi2_Rab10_SIL_spkein_test_mxPRM_2	220646	161960656	0.00136234	18537922	18317276	41385596	0.4426	203346252	0.30686
	20200314_QX0_OzKa_SA_neutrophils_MLi2_Rab10_SIL_spkein_test_mxPRM_1	173715	166227728	0.00104504	20777241	20603526	54500720	0.378041	220728448	0.275674
		light_phospho	heavy_phospho	light_nonphospho	heavy_nonphospho
		H [y9] - 1221.5300+	H [y9] - 1231.5382+[4]	H [y9] - 1141.5636+[2]	H [y9] - 1151.5719+[2]
		H [y9 -98] - 1123.5531+	H [y9 -98] - 1133.5614+[3]	T [y8] - 1004.5047+[1]	T [y8] - 1014.5130+[1]
		T [y8] - 1084.4711+[2]	T [y8] - 1094.4793+[2]
		T [y8 -98] - 986.4942+[1]	T [y8 -98] - 996.5024+[1]
