# Supplementary material for: Accurate MS-based Rab10 Phosphorylation Stoichiometry Determination as Readout for LRRK2 Activity in Parkinson's Disease
Source: Mol Cell Proteomics. 2020 Nov 25;19(9):1546–60. doi: 10.1074/mcp.RA120.002055 (PMC8143643; doi:10.1074/mcp.RA120.002055)
Supplement: Supplementary file 1 [file mmc1.zip › mmc1/159671_1_supp_550281_qc39fh.xlsx]

## Sheet: subject information
LRRK2 G2019S
Original ID PMID: 29127255	Donor number	Gender	Ethnicity	Age	Condition/type	Age at onset	Disease Duration	MDS-UPDRS III&IV	MoCa	LDDE
13	1	female	caucasian	71	Control	na	na	na	24	Na
1	2	female	caucasian	65	LRRK2 G2019S PD	64	1	7 / 0	27	200
11	3	male	caucasian	76	Control	na	na	na	25	na
26	4	female	caucasian	71	LRRK2 G2019S PD	51	20	36	26	400 + DBS
16	5	male	caucasian	78	Control	na	na	na	22	Na
22	6	female	caucasian	91	LRRK2 G2019S PD	82	9	38 / 0	28	800
17	7	male	caucasian	68	Control	na	na	na	26	Na
7	8	male	arab	40	LRRK2 G2019S PD	36	4	29 / 0	30	425
Movement disorder society-Unified Parkinson's Disease Rating Scale Part III (motor examination) and IV(motor complications)
MoCa Montreal Cognitive assessment (scores 0-30, >26 is considered normal)
LDDE Levodopa daily equivalent dose
VPS35 D620N
Original ID PMID: 29743203	Donor number	Condition/type	Gender	Age	Age at onset	Disease Duration
2	1	iPD	f	66	52	14
3	2	iPD	m	71	69	2
6	3	iPD	m	75	68	7
14	4	Control	f	27	N/A	N/A
16	5	Control	m	65	N/A	N/A
18	6	Control	m	58	N/A	N/A
15	7	VPS35 het D620N PD	f	64	51	13
17	8	VPS35 het D620N PD	f	75	47	28
25	9	VPS35 het D620N PD	f	54	47	7
